# Supplementary material for: Integrative Analyses of miRNA-mRNA Interactions Reveal let-7b, miR-128 and MAPK Pathway Involvement in Muscle Mass Loss in Sex-Linked Dwarf Chickens
Source: Int J Mol Sci. 2016 Feb 24;17(3):276. doi: 10.3390/ijms17030276 (PMC4813140; doi:10.3390/ijms17030276)
Supplement: Supplementary file 1 [file ijms-17-00276-s001.zip]

Archive with 5 entries (4 files):
- ijms-117079-Supplementary Materials/
- ijms-117079-Supplementary Materials/ijms-117079-supplementary done.pdf
- ijms-117079-Supplementary Materials/Table S1.xlsx
- ijms-117079-Supplementary Materials/Table S2.xlsx
- ijms-117079-Supplementary Materials/Table S3.xlsx
