# Supplementary material for: Integrative Analyses of miRNA-mRNA Interactions Reveal let-7b, miR-128 and MAPK Pathway Involvement in Muscle Mass Loss in Sex-Linked Dwarf Chickens
Source: Int J Mol Sci. 2016 Feb 24;17(3):276. doi: 10.3390/ijms17030276 (PMC4813140; doi:10.3390/ijms17030276)
Supplement: Supplementary file 1 [file ijms-17-00276-s001.zip › ijms-117079-Supplementary Materials/Table S1.xlsx]

## Sheet: 7w DEMs pathways
Supplementary file 2: Putative target pathways of 7w DEMs by DIANA miRPath analysis
#	KEGG pathway	p-value	#genes	#miRNAs
1	ECM-receptor interaction (hsa04512)	1.2359e-12	19 see genes	2
2	PI3K-Akt signaling pathway (hsa04151)	2.05336e-07	51 see genes	2
3	Amoebiasis (hsa05146)	1.68489e-06	11 see genes	1
4	Focal adhesion (hsa04510)	2.49728e-06	35 see genes	2
5	ErbB signaling pathway (hsa04012)	4.80278e-06	15 see genes	1
6	Mucin type O-Glycan biosynthesis(hsa00512)	1.07309e-05	8 see genes	2
7	Steroid biosynthesis (hsa00100)	1.19874e-05	1 see genes	1
8	Glycosaminoglycan biosynthesis - chondroitin sulfate (hsa00532)	2.87257e-05	3 see genes	1
9	Transcriptional misregulation in cancer(hsa05202)	8.0293e-05	32 see genes	3
10	MAPK signaling pathway (hsa04010)	0.000196505	38 see genes	2
11	Protein processing in endoplasmic reticulum(hsa04141)	0.00142303	20 see genes	2
12	Wnt signaling pathway (hsa04310)	0.00185104	24 see genes	2
13	Protein digestion and absorption (hsa04974)	0.00447202	9 see genes	1
14	Neurotrophin signaling pathway (hsa04722)	0.0052677	15 see genes	1
15	Insulin signaling pathway (hsa04910)	0.00527263	15 see genes	1
16	GnRH signaling pathway (hsa04912)	0.00577241	12 see genes	1
17	Glycosaminoglycan biosynthesis - keratan sulfate (hsa00533)	0.0115411	4 see genes	2
18	mTOR signaling pathway (hsa04150)	0.0219152	8 see genes	1
19	Dilated cardiomyopathy (hsa05414)	0.0222414	8 see genes	1
20	Pathways in cancer (hsa05200)	0.0230534	27 see genes	1
21	ABC transporters (hsa02010)	0.0268647	6 see genes	1
22	Hypertrophic cardiomyopathy (HCM)(hsa05410)	0.0285798	8 see genes	1
23	Lysine degradation (hsa00310)	0.0323718	6 see genes	1
24	Other types of O-glycan biosynthesis(hsa00514)	0.0328855	5 see genes	1
25	Cytokine-cytokine receptor interaction(hsa04060)	0.0330139	16 see genes	1
26	SNARE interactions in vesicular transport(hsa04130)	0.0330777	2 see genes	1
27	Retrograde endocannabinoid signaling(hsa04723)	0.0452396	11 see genes	1
28	HTLV-I infection (hsa05166)	0.0470585	15 see genes	1
29	N-Glycan biosynthesis (hsa00510)	0.0481394	7 see genes	1
30	Endometrial cancer (hsa05213)	0.0481394	8 see genes	1

## Sheet: SLD-specific DEMs pathways
Supplementary file 2: Putative target pathways of SLD-specific period DEMs by DIANA miRPath analysis
#	KEGG pathway	p-value	#genes	#miRNAs
1	Fatty acid biosynthesis (hsa00061)	<1e-16	2 see genes	2
2	Prostate cancer (hsa05215)	<1e-16	33 see genes	7
3	Neurotrophin signaling pathway (hsa04722)	<1e-16	40 see genes	7
4	Wnt signaling pathway (hsa04310)	1.11022e-16	54 see genes	9
5	ErbB signaling pathway (hsa04012)	3.33067e-15	32 see genes	7
6	Pathways in cancer (hsa05200)	7.43849e-15	91 see genes	7
7	MAPK signaling pathway (hsa04010)	1.53544e-13	68 see genes	5
8	Focal adhesion (hsa04510)	1.9118e-13	57 see genes	4
9	PI3K-Akt signaling pathway (hsa04151)	3.08364e-12	74 see genes	4
10	Insulin signaling pathway (hsa04910)	2.08972e-10	36 see genes	6
11	mTOR signaling pathway (hsa04150)	4.8956e-10	24 see genes	6
12	TGF-beta signaling pathway (hsa04350)	9.44652e-10	31 see genes	7
13	Melanoma (hsa05218)	1.33611e-08	17 see genes	4
14	Glioma (hsa05214)	7.40956e-08	18 see genes	6
15	Ubiquitin mediated proteolysis (hsa04120)	2.42838e-07	37 see genes	5
16	Glycosaminoglycan biosynthesis - heparan sulfate / heparin (hsa00534)	4.06215e-07	5 see genes	3
17	p53 signaling pathway (hsa04115)	1.51208e-06	17 see genes	3
18	Renal cell carcinoma (hsa05211)	1.52006e-06	24 see genes	5
19	Non-small cell lung cancer (hsa05223)	1.96724e-06	15 see genes	3
20	Adherens junction (hsa04520)	1.97611e-06	21 see genes	4
21	Endometrial cancer (hsa05213)	2.09263e-06	21 see genes	7
22	Endocytosis (hsa04144)	9.98893e-06	33 see genes	4
23	Acute myeloid leukemia (hsa05221)	1.78994e-05	15 see genes	5
24	ECM-receptor interaction (hsa04512)	5.17675e-05	17 see genes	4
25	Small cell lung cancer (hsa05222)	0.000143545	19 see genes	3
26	Axon guidance (hsa04360)	0.000233299	24 see genes	4
27	Chronic myeloid leukemia (hsa05220)	0.000358526	16 see genes	3
28	Colorectal cancer (hsa05210)	0.000452105	15 see genes	3
29	Hepatitis B (hsa05161)	0.000550042	31 see genes	4
30	Pancreatic cancer (hsa05212)	0.00112116	14 see genes	3
31	Fc gamma R-mediated phagocytosis(hsa04666)	0.00180327	24 see genes	5
32	Lysine degradation (hsa00310)	0.00256577	10 see genes	3
33	Transcriptional misregulation in cancer(hsa05202)	0.00289931	32 see genes	5
34	Type II diabetes mellitus (hsa04930)	0.00335912	7 see genes	4
35	Protein processing in endoplasmic reticulum(hsa04141)	0.00447903	23 see genes	3
36	HTLV-I infection (hsa05166)	0.00567908	37 see genes	4
37	Progesterone-mediated oocyte maturation(hsa04914)	0.00673073	10 see genes	2
38	Bladder cancer (hsa05219)	0.00815466	10 see genes	4
39	Dorso-ventral axis formation (hsa04320)	0.00958457	6 see genes	3
40	Thyroid cancer (hsa05216)	0.00997361	9 see genes	5
41	Long-term depression (hsa04730)	0.0103967	9 see genes	2
42	Dopaminergic synapse (hsa04728)	0.0105153	8 see genes	2
43	Oocyte meiosis (hsa04114)	0.0131699	13 see genes	2
44	Gap junction (hsa04540)	0.0180281	10 see genes	1
45	Adipocytokine signaling pathway (hsa04920)	0.0210804	8 see genes	2
46	Tight junction (hsa04530)	0.0391202	21 see genes	4
47	Bacterial invasion of epithelial cells(hsa05100)	0.0399077	16 see genes	4

## Sheet: normal-specific DEMs pathways
Supplementary file 2: Putative target pathways of normal-specific period DEMs by DIANA miRPath analysis
#	KEGG pathway	p-value	#genes	#miRNAs
1	GABAergic synapse (hsa04727)	6.56568e-06	7 see genes	2
2	ErbB signaling pathway (hsa04012)	7.09614e-06	16 see genes	2
3	Glioma (hsa05214)	6.76263e-05	10 see genes	1
4	Circadian rhythm (hsa04710)	0.000197191	5 see genes	1
5	Chronic myeloid leukemia (hsa05220)	0.000353371	14 see genes	3
6	Adherens junction (hsa04520)	0.000517123	8 see genes	2
7	Regulation of actin cytoskeleton (hsa04810)	0.00113501	25 see genes	3
8	Melanoma (hsa05218)	0.00148256	10 see genes	1
9	Prostate cancer (hsa05215)	0.00167443	14 see genes	2
10	Endometrial cancer (hsa05213)	0.00227849	8 see genes	1
11	Folate biosynthesis (hsa00790)	0.00256831	1 see genes	1
12	Neurotrophin signaling pathway (hsa04722)	0.00335583	16 see genes	2
13	Gap junction (hsa04540)	0.00360883	12 see genes	1
14	Dorso-ventral axis formation (hsa04320)	0.00386144	7 see genes	2
15	Retrograde endocannabinoid signaling(hsa04723)	0.00474728	14 see genes	1
16	Wnt signaling pathway (hsa04310)	0.00541445	15 see genes	2
17	Nicotine addiction (hsa05033)	0.00556861	7 see genes	2
18	Non-small cell lung cancer (hsa05223)	0.0117003	7 see genes	1
19	Glycosphingolipid biosynthesis - lacto and neolacto series (hsa00601)	0.0153505	1 see genes	1
20	Pathways in cancer (hsa05200)	0.0195245	11 see genes	1
21	Small cell lung cancer (hsa05222)	0.0233187	4 see genes	1
22	MAPK signaling pathway (hsa04010)	0.0247523	20 see genes	1
23	N-Glycan biosynthesis (hsa00510)	0.0266095	5 see genes	2
24	Long-term potentiation (hsa04720)	0.032561	9 see genes	1
25	HTLV-I infection (hsa05166)	0.0356471	8 see genes	1
26	Hepatitis C (hsa05160)	0.0451112	11 see genes	1

## Sheet: common DEMs pathways
Supplementary file 2: Putative target pathways of common down-regulated miRNAs by DIANA miRPath analysis						Supplementary file 2: Putative target pathways of common up-regulated miRNAs by DIANA miRPath analysis
#	KEGG pathway	p-value	#genes	#miRNAs		#	KEGG pathway	p-value	#genes	#miRNAs
1	Fatty acid biosynthesis (hsa00061)	<1e-16	2 see genes	1		1	Axon guidance (hsa04360)	<1e-16	21 see genes	4
2	TGF-beta signaling pathway(hsa04350)	<1e-16	33 see genes	7		2	Ubiquitin mediated proteolysis(hsa04120)	<1e-16	25 see genes	5
3	MAPK signaling pathway(hsa04010)	<1e-16	78 see genes	10		3	B cell receptor signaling pathway(hsa04662)	1.11022e-16	13 see genes	4
4	Transcriptional misregulation in cancer (hsa05202)	<1e-16	59 see genes	10		4	Long-term potentiation (hsa04720)	1.42289e-10	14 see genes	7
5	Neurotrophin signaling pathway(hsa04722)	<1e-16	46 see genes	11		5	Arrhythmogenic right ventricular cardiomyopathy (ARVC) (hsa05412)	1.41408e-09	16 see genes	5
6	Pathways in cancer (hsa05200)	1.11022e-16	104 see genes	9		6	PI3K-Akt signaling pathway(hsa04151)	6.12652e-09	75 see genes	8
7	Endocytosis (hsa04144)	4.44089e-16	65 see genes	6		7	Wnt signaling pathway (hsa04310)	2.21918e-08	31 see genes	8
8	Chronic myeloid leukemia(hsa05220)	4.44089e-16	33 see genes	9		8	Amyotrophic lateral sclerosis (ALS)(hsa05014)	6.74134e-08	9 see genes	4
9	PI3K-Akt signaling pathway(hsa04151)	6.66134e-16	106 see genes	10		9	Hypertrophic cardiomyopathy (HCM)(hsa05410)	2.07581e-07	17 see genes	5
10	Hepatitis B (hsa05161)	3.33067e-15	46 see genes	7		10	Mucin type O-Glycan biosynthesis(hsa00512)	2.12661e-07	6 see genes	5
11	Prostate cancer (hsa05215)	3.44169e-15	39 see genes	7		11	Neurotrophin signaling pathway(hsa04722)	3.06729e-07	18 see genes	6
12	Ubiquitin mediated proteolysis(hsa04120)	2.26819e-13	42 see genes	8		12	Protein processing in endoplasmic reticulum (hsa04141)	3.60554e-07	20 see genes	5
13	ErbB signaling pathway (hsa04012)	5.85865e-13	26 see genes	8		13	Transcriptional misregulation in cancer (hsa05202)	1.51604e-06	37 see genes	7
14	Wnt signaling pathway (hsa04310)	4.73347e-10	48 see genes	6		14	T cell receptor signaling pathway(hsa04660)	1.76966e-06	14 see genes	4
15	Insulin signaling pathway(hsa04910)	5.1073e-10	45 see genes	8		15	ECM-receptor interaction(hsa04512)	2.30487e-06	12 see genes	3
16	Acute myeloid leukemia (hsa05221)	8.97271e-10	24 see genes	8		16	Dopaminergic synapse (hsa04728)	3.95811e-06	21 see genes	6
17	Focal adhesion (hsa04510)	1.7728e-09	62 see genes	8		17	MAPK signaling pathway(hsa04010)	4.95223e-06	33 see genes	4
18	Glioma (hsa05214)	7.56945e-09	31 see genes	6		18	Dilated cardiomyopathy (hsa05414)	1.32208e-05	17 see genes	5
19	mTOR signaling pathway(hsa04150)	3.74592e-08	20 see genes	4		19	Gap junction (hsa04540)	2.087e-05	8 see genes	4
20	Axon guidance (hsa04360)	1.2042e-07	26 see genes	5		20	Regulation of actin cytoskeleton(hsa04810)	2.83567e-05	32 see genes	7
21	Gap junction (hsa04540)	3.85618e-07	18 see genes	3		21	Natural killer cell mediated cytotoxicity (hsa04650)	9.43548e-05	15 see genes	4
22	Non-small cell lung cancer(hsa05223)	1.27908e-06	25 see genes	5		22	ErbB signaling pathway (hsa04012)	0.000178572	18 see genes	4
23	p53 signaling pathway (hsa04115)	1.49406e-06	28 see genes	5		23	Type II diabetes mellitus(hsa04930)	0.000186456	9 see genes	6
24	Lysine degradation (hsa00310)	2.58369e-06	11 see genes	5		24	Prostate cancer (hsa05215)	0.000496172	15 see genes	6
25	Melanoma (hsa05218)	3.49262e-06	24 see genes	3		25	Long-term depression (hsa04730)	0.000510581	12 see genes	6
26	HTLV-I infection (hsa05166)	6.85223e-06	47 see genes	4		26	Osteoclast differentiation(hsa04380)	0.0010413	14 see genes	4
27	Colorectal cancer (hsa05210)	8.5616e-06	21 see genes	4		27	Endocytosis (hsa04144)	0.00297793	20 see genes	3
28	Pancreatic cancer (hsa05212)	8.60019e-06	23 see genes	5		28	Pancreatic secretion (hsa04972)	0.00338616	12 see genes	5
29	Hepatitis C (hsa05160)	3.86062e-05	16 see genes	4		29	Glycosaminoglycan biosynthesis - keratan sulfate (hsa00533)	0.00497736	5 see genes	5
30	Renal cell carcinoma (hsa05211)	4.34135e-05	28 see genes	7		30	VEGF signaling pathway(hsa04370)	0.00682439	12 see genes	5
31	Small cell lung cancer (hsa05222)	9.32802e-05	23 see genes	6		31	Focal adhesion (hsa04510)	0.00827454	28 see genes	3
32	Dorso-ventral axis formation(hsa04320)	0.000245629	8 see genes	4		32	Pathways in cancer (hsa05200)	0.00944094	3 see genes	1
33	Endometrial cancer (hsa05213)	0.000414597	18 see genes	3		33	Glycosaminoglycan biosynthesis - heparan sulfate / heparin(hsa00534)	0.012043	2 see genes	1
34	Cell cycle (hsa04110)	0.000923008	34 see genes	6		34	Cell cycle (hsa04110)	0.0132825	15 see genes	5
35	Circadian rhythm (hsa04710)	0.00114206	10 see genes	3		35	Viral myocarditis (hsa05416)	0.0268512	11 see genes	4
36	Dopaminergic synapse (hsa04728)	0.00114638	27 see genes	6		36	Acute myeloid leukemia (hsa05221)	0.0289982	1 see genes	1
37	Protein processing in endoplasmic reticulum (hsa04141)	0.00243014	30 see genes	3		37	HTLV-I infection (hsa05166)	0.0296481	17 see genes	2
38	Regulation of actin cytoskeleton(hsa04810)	0.00296423	34 see genes	5		38	TGF-beta signaling pathway(hsa04350)	0.0319163	1 see genes	1
39	GnRH signaling pathway(hsa04912)	0.00313043	10 see genes	4		39	Glioma (hsa05214)	0.0325714	7 see genes	2
40	Long-term potentiation (hsa04720)	0.0165098	22 see genes	4		40	Amphetamine addiction (hsa05031)	0.0329015	12 see genes	6
41	mRNA surveillance pathway(hsa03015)	0.0166992	19 see genes	2		41	Fc epsilon RI signaling pathway(hsa04664)	0.0364291	6 see genes	1
42	T cell receptor signaling pathway(hsa04660)	0.0196198	25 see genes	3		42	Non-small cell lung cancer(hsa05223)	0.0474198	6 see genes	1
43	B cell receptor signaling pathway(hsa04662)	0.0202395	18 see genes	3
44	Drug metabolism - cytochrome P450(hsa00982)	0.0303188	2 see genes	1
45	Chemokine signaling pathway(hsa04062)	0.0312911	27 see genes	4
46	Bladder cancer (hsa05219)	0.0382294	14 see genes	5
47	Shigellosis (hsa05131)	0.0403899	12 see genes	5
48	Fc gamma R-mediated phagocytosis(hsa04666)	0.0465675	14 see genes	2
49	Aldosterone-regulated sodium reabsorption (hsa04960)	0.0478723	8 see genes	3
