# Supplementary material for: Integrative Analyses of miRNA-mRNA Interactions Reveal let-7b, miR-128 and MAPK Pathway Involvement in Muscle Mass Loss in Sex-Linked Dwarf Chickens
Source: Int J Mol Sci. 2016 Feb 24;17(3):276. doi: 10.3390/ijms17030276 (PMC4813140; doi:10.3390/ijms17030276)
Supplement: Supplementary file 1 [file ijms-17-00276-s001.zip › ijms-117079-Supplementary Materials/Table S2.xlsx]

## Sheet: DEGs in SLD
Gene Symbol	p-value	fold change	E14-1	E14-2	E14-3	7W-1	7W-2	7W-3
NES	0.00043262	0.0143729	4513.31	6171.54	5851.16	81.82	73.9	81.95
MYH1 /// MYH2 /// MYH3 /// MYH4 /// MYH6 /// MYH8	0.000256487	0.0157015	3005.74	3564.76	3979.44	99.63	33.27	32.75
HBA2	0.000713089	0.0288989	11779.3	11404.2	8354.72	411.13	236.11	264.18
COL14A1	0.000181176	0.0310623	4416.46	5679.14	5188.84	146.54	226.57	101.66
TMEM46	0.000728577	0.0407345	2380.25	3025.26	3412.81	114.78	149.52	94.91
CDCA3	2.77906e-06	0.0418206	1830.38	1989.04	1951.42	78.01	90.29	73.04
CDC20	0.000106805	0.0424878	1067.41	1197.56	964.9	41.22	53.58	42.43
BTBD11	0.000195119	0.0470279	811.51	844.32	1019.39	37.41	53.6	34.8
TUBA4A	4.1038e-06	0.048835	3719.5	3676.61	4007.18	169.3	190.85	196.73
LOC422278	0.000251528	0.0517847	1801.85	2319.5	1937.39	109.14	129.29	75.32
TUBB2A	3.01376e-06	0.0553331	2471.03	2670.78	2664.18	144.53	142.61	144.79
PLK1	3.15368e-06	0.0570083	1548.3	1590.99	1458.81	85.06	88.63	88.44
VASH2	0.00118007	0.0609432	1368.16	1805.18	2043.81	124.16	91.21	102.58
LOC396207	0.000122523	0.0644515	4409.87	4868.78	3907.54	264	329.08	256.79
RCJMB04_10l13	0.000251681	0.064915	697.59	907.87	794.91	56.03	55.25	44.54
PBK	6.60215e-07	0.0656964	1724.23	1715.39	1635.85	119.9	114.67	98.87
RCJMB04_19e2	0.000397736	0.0670361	1346.14	1814.84	1609.88	107.06	113.91	98.85
DAK	0.00085711	0.0675519	1732.26	2433.23	1925.38	131.65	191.92	87.88
BHMT	0.000405852	0.0689173	8562.31	10191.7	11543.2	606.88	836.07	645.05
CHRNG	0.000145216	0.0701801	541.13	466.19	584.87	43.51	38.83	29.4
ABLIM3	0.000271548	0.071243	840.26	1036.86	1090.75	63.15	72.04	76.25
MAT1A	0.000198572	0.0712514	4603.42	5016.86	5848.89	393.99	329.38	378.83
TUBB2B	3.21659e-05	0.0726054	2239.24	1928.02	2168.91	150.6	169.28	140.16
HNRNPH3	0.00161191	0.0726743	1446.15	2224.02	1882.55	145.69	161.79	96.06
CCNB2	0.000110692	0.0727144	1589.38	1964.02	1836.18	134.21	129.93	127.76
LOC395159	0.00386962	0.0727619	881.57	1398.06	1519.2	89.17	94.19	93.05
TOP2A	2.8086e-05	0.0734924	1754.04	2028.64	1950.84	145.91	158.83	116.63
GNMT	0.00487556	0.0740672	1196.55	674.45	895	77.99	70.75	56.13
XPO7	0.000186128	0.0749544	1279.61	1040.35	1050.49	76.7	81.76	94.17
MCM5	0.000167366	0.0771123	1119.01	1009.65	884.22	85.55	71.83	74.95
PENK	0.000645599	0.0785042	4656.56	6150.54	6381.67	583.72	472.92	292.75
PTPRF	0.0418934	0.0789676	1917.78	750.84	881.95	87.69	117.36	75.33
COL20A1	0.00178638	0.0790656	1905.69	2491.51	2952.9	175.93	264.65	140.56
CDC2	0.000236392	0.085046	1818.08	2319	1984.78	196.4	201.9	122.34
EGFL6	0.00091113	0.0854691	2910.15	4048.83	4053.66	292.79	332.77	315.68
HTRA3	0.00146207	0.0869987	1075.14	1445.63	1008.25	89.93	145.27	71.82
HIST1H1C	0.000198704	0.0871158	3934.85	3840.55	3131.92	325.02	347.55	277.63
TMEM26	0.000100757	0.0878499	581.56	696.29	697.11	61.58	63.99	47.93
STMN1	0.000126888	0.0880578	4010.74	4739.07	4946.08	408.59	436.79	360.65
HBA1	3.07879e-05	0.0898581	16952.9	16850.5	14877.5	1824.56	1118.45	1431.36
WWC3	4.89849e-05	0.091197	828.71	981.42	918.47	77.41	85.81	85.62
BUB1B	0.000107847	0.092239	720.98	871.17	749.81	68.18	84.64	63.2
TWIST2	0.0212343	0.0926057	1100.7	577.71	538.3	76.38	97.08	31.82
RNF122	0.000560677	0.0926891	1739.88	1317.79	1364.75	147.43	131.17	131.31
THBS4	0.00770295	0.0936295	744.91	1419.32	1053.88	98.98	136.83	65.5
P4HA3	0.00750327	0.0942207	1351.04	1004.55	711.57	99.26	117.97	71.76
LMNB1	0.000136028	0.094534	700.31	577.51	588.81	59.33	58.16	58.97
LOC777261	1.21544e-06	0.0947363	547.56	562.63	583.88	56.7	55.46	48.33
SHROOM3	0.000327162	0.0954786	593.23	741.89	771.74	62.83	66.32	72.01
C-16	2.06103e-06	0.0958459	1599.58	1606.49	1534.98	184.28	170.19	99.94
RRM2	0.00045084	0.097652	999.1	1344.39	1195.3	105.47	136.64	103.46
NUF2	0.000965404	0.0990882	394.8	564.21	518.36	47.42	61.33	37.64
API5	2.06127e-05	0.0996006	847.76	950.7	953.23	104.67	92.58	76.82
COL11A1	0.0480406	0.0996632	1135.93	2449.1	919.74	165.7	221.82	61.44
MCM2	4.13345e-06	0.100248	894.59	925.01	847.39	91.48	95.92	79.96
TYMS	0.000355459	0.100387	750.92	740.14	582.62	68.89	86.6	52.68
CKAP2	0.000275985	0.102151	1697.79	2115.84	1716.53	208	209.6	147.31
VIP	0.0106353	0.104246	993.8	1602.76	890.01	63.73	240.4	59.33
LASP1	2.82783e-05	0.104302	2940.82	3165.93	2755.4	276.2	377.92	270.22
LOC425891	2.29773e-07	0.104712	725.5	743.3	717.19	72.39	70.47	86.04
CAD	0.00653312	0.105183	633.59	447.47	353.49	51.48	54.18	45.23
FLRT3	0.0219135	0.105191	779.64	446.71	353.63	51.93	63.31	50.96
HMGB2	0.000337945	0.107673	1028.27	1320.43	1098.14	124.77	154.73	91.63
HDLBP	2.92633e-05	0.108179	3086.06	3538.3	3461.57	331.04	405.16	354.89
INCENP	0.000272587	0.108379	577.98	724.47	728.57	65.83	88.78	65.51
RCJMB04_4h23	8.1804e-05	0.109172	1061.94	885.82	1018.03	125.71	106.57	91.5
CCNA2	0.000782655	0.109612	349.48	481.98	465.84	51.72	38.92	51.56
ARL8A	0.00193434	0.111814	1219.96	834.27	889.76	112.66	113.67	102.85
AOF2	2.83418e-05	0.112501	1292.05	1175.79	1125.12	123.64	141.99	138.58
KIF4A	7.11276e-05	0.112771	933.06	1119.02	1044.74	117.64	117.09	114.5
MAD2L1	4.14752e-07	0.113278	1576.3	1627.66	1561.22	174.05	200.95	164.79
IGFBP2	0.00263261	0.114231	2117.64	1514.34	1399.51	189.75	207.39	177.61
NAP1L4	0.000254657	0.114687	451.38	578.68	507.69	57.65	65.97	52.74
KIF11	0.000261587	0.114869	895.99	1133.35	947.61	118.7	116.56	106.7
KIF23	0.00138348	0.115231	499.7	739.67	662.38	66.04	83.65	69.45
APITD1	4.05963e-05	0.115664	854.29	810.62	744.48	87.99	125.28	65.41
SFRP2	0.000343821	0.116171	3362.09	4265.38	4273.48	468.56	566.08	347.91
SFRP1	5.07149e-05	0.117087	811.41	943.56	830.63	102.59	100.21	99.94
WSCD2	0.000570483	0.117635	530.82	475.11	389.49	50.68	60.25	53.22
MYO10	4.88265e-05	0.117923	821.45	752.65	697.8	93.88	85.95	88.08
RHBG	0.0152117	0.118379	696.76	391.85	370.86	51.46	59.19	62.12
CENPP	0.000832469	0.118419	683.88	926.42	729.61	90.23	121.29	65.57
TK1	0.00012426	0.121154	518.56	635.45	563.39	72.62	72.55	62.9
C14orf149	0.000319731	0.123671	760.18	717.93	589.87	94.57	96.72	64.46
ANLN	0.000549131	0.1238	511.45	654.04	507.45	71.08	78.07	57.96
SNRPB	7.10473e-05	0.125053	1655.8	1399.09	1466.73	191.79	208.01	165.64
WISP1	0.00855535	0.126911	801.61	1022.37	534.92	91.39	140.86	67.12
KPNA2	0.000134765	0.127142	2312.49	2848.02	2535.06	322.04	333.67	322.72
ADD1	3.58381e-05	0.127335	800.71	792.39	903.54	96.63	109.96	111.32
LOC771156	0.000463241	0.12801	1075.84	979.92	808.24	123.47	142.44	100.71
RCJMB04_8i13	0.00124407	0.129358	923.59	995.25	687.95	100.09	116.89	120.23
CIRBP	3.88176e-05	0.12957	6228.34	6921.92	6993.28	1051.55	1023.37	535.07
NOL5A	0.000113538	0.130273	1512.6	1282.74	1273.26	168.63	183.24	178.16
PRRX1	0.00357217	0.131096	1213.47	1067.79	741.04	123.13	185.86	87.22
HSPCB	8.92895e-06	0.131821	1616.74	1540.57	1705.11	233.94	217.18	189.85
HELLS	7.88016e-05	0.132683	746.38	861.38	748.69	108.37	129.95	74.34
CTNNA2	0.00469859	0.133956	299.64	512.81	408.85	54.31	66.38	42.91
ARL4C	0.00425937	0.134088	642.79	397.88	457.75	62.58	78.26	60.08
CDH2	0.0151205	0.1358	396.65	841.76	821.82	105.19	101.82	72.77
OLFML3	0.000105309	0.136811	1454.24	1654.65	1391.13	176.66	262.22	176.77
E2F1	0.000459556	0.138015	1325.41	1245.55	1002.34	173.24	171.38	148.55
EFTUD2	1.86873e-06	0.138051	447.98	438.86	418.11	60.25	61.15	58.75
MSH2	1.08251e-06	0.138188	437.78	444.08	462.9	64.4	64.6	56.83
CXCL12	0.000342269	0.138829	1655.18	2141.57	1867.77	246.04	312.64	227.72
GDPD5	0.000462148	0.138983	510.62	629.23	669.07	81.83	107.45	62.13
CKS1B	0.000263336	0.14093	1799.88	1599.76	1410.06	199.11	242.8	235.92
RCJMB04_5b12	7.59948e-05	0.142894	1485.41	1294.06	1264.92	193.38	201.16	183.38
KIF1B	0.00206158	0.142952	1071.7	1397.8	1640.63	202.1	179.84	205.61
FAM20A	0.00502891	0.143888	1144.54	661.22	943.05	120.96	146.08	128.48
DUT	0.000474137	0.144817	898.02	1174.21	1001.78	146.11	189.96	109.1
FOXD3	0.00219826	0.145713	472.29	606.15	726.2	80.19	87.21	95.56
UBE2T	0.000166187	0.145965	426.74	422.68	508.37	69.95	71.37	56.87
FAM102A	0.00496853	0.1464	1680.62	1146.29	1048.03	185.92	200.13	181.24
GMPPB	0.00751779	0.146509	986	715.67	548.71	100.2	137.59	91.91
RCJMB04_30a17	0.00114211	0.148918	422.98	300.08	340.48	56.16	47.03	55.19
EPHB3	0.0212613	0.149066	1179.47	632.48	607.58	126.44	115.48	118.75
LOC424201 /// TUBA1C	1.73396e-06	0.149263	9690.22	10102.4	9673.02	1430.88	1713.38	1253.86
TNFAIP8L1	1.16613e-05	0.151088	458.61	484.74	436.44	75.75	71.52	61.2
LOC420035	0.00139142	0.151294	1469.64	1769.01	1225.03	223.74	275.8	175.79
CHRD	9.86871e-07	0.15205	588.06	577.37	556.44	87.68	92.52	81.61
TPX2	0.000758533	0.15228	276.96	372.59	366.21	57.51	49.89	47.28
AHCY	0.00011177	0.15281	6960.34	6850.82	8091.42	1058.3	975.87	1312.77
RRM1	0.00062098	0.152823	330.86	435.56	434.71	62.25	57.69	63.62
EMG1	0.000130687	0.153963	833.53	686.28	740.74	118.55	129.98	99.51
BRG1	0.000456325	0.154909	464.64	369.63	367.79	67.23	58.43	60.55
TYRO3	0.0316263	0.155831	731.84	364.13	348.16	81.16	73.9	69.98
RALGPS2	0.000583861	0.156591	305.74	365	411.06	55.45	63.44	50.51
SEC24D	0.000531149	0.156599	363.77	446.01	343.55	65.96	66.99	47.66
ADK	9.78271e-05	0.15799	1525.03	1444.04	1726.98	250.46	255.25	236.22
OLFM1	0.00334714	0.158049	777.46	1141.36	1239.7	149.17	204.82	145.21
EFNB1	0.00152951	0.158175	754.82	532.76	578.27	95.23	89.99	109.91
FIBIN	0.0210438	0.158765	1180.67	1870.68	873.95	183.49	297.84	141.87
GATM	0.000593264	0.158851	3698.04	4140.78	4922.98	569.81	685.54	771.87
MCM6	0.00345755	0.158881	306.33	473.28	478.19	74.63	73.08	52.13
SOX10	0.0108003	0.159451	257.11	357.21	495.05	59.26	53.98	63.65
RCJMB04_1h13	9.21663e-07	0.159674	2684.41	2664.26	2805.07	416.55	453.41	431.98
NELL2	0.0298503	0.161486	280.29	731.78	637.61	61.81	136.74	67.85
TUBA1C	0.000284134	0.161772	7175.2	6780.23	5676.99	943.99	1267.46	964.53
LOC396473	8.07556e-06	0.163219	4051.27	4393.35	4421.59	704.03	747.93	648.05
BUB1	6.81504e-05	0.163396	464.85	544.05	486.18	71.16	90.92	82.21
ALDH1L2	0.00614489	0.163473	1251.31	1962.55	2197.92	339.37	283.37	261.94
PRR5	3.43918e-06	0.163495	504.46	540.6	522.69	85.6	95.78	74.94
NPM3	0.0112531	0.16448	1307.85	805.53	742.95	160.36	154.92	154.53
SH3GL1	0.0002192	0.164596	691.34	707.59	571.04	110.58	106.17	107.5
RCJMB04_30g17	1.20597e-07	0.164608	314.27	320.04	309.63	50.81	51.07	53.5
KIAA1524	0.000317887	0.164835	433.15	411.01	342.48	62.17	80.88	52.55
KIAA1274	8.13197e-06	0.164982	352.89	383.18	361.38	53.1	57.38	70.58
FHL2	0.000665923	0.165444	774.67	1047.26	953.15	145.27	139.48	174.37
MKI67	0.000270775	0.165761	1015.29	1117.32	888.66	158.99	208.08	133.74
WBSCR17	0.0029771	0.165902	1245.03	1788.88	1255.73	239.12	313.34	159.2
MND1 /// TRIM2	0.00192445	0.16678	473.19	358.42	329.8	66.33	77.2	50.17
ARHGDIB	0.000203691	0.166786	3443.16	4009.06	4279.18	581.04	746.24	629.35
SPTAN1	0.0019959	0.166961	1091.2	1531.39	1623.02	246.67	225.44	236.74
RCJMB04_1b4	0.000148032	0.167513	1260.41	1102.43	1043.89	206.56	210.28	153.83
CHPF	0.000626316	0.168586	415.34	381.08	308.77	58.27	66.39	61.66
CENPK	2.25598e-05	0.168832	602.85	665.48	614.25	113.59	123.01	81.24
SOX8	0.0121832	0.168999	1002.19	1747.9	2018.17	262.55	275.09	268.19
HBG1 /// HBG2	1.28727e-05	0.169642	18274.1	18260.1	16964.9	3450.12	2295.57	3330
NASP	0.00680727	0.171054	139.56	247.57	195.26	31.27	39.09	29.26
IGF2BP3	0.000536608	0.171143	824.46	930.36	1091.46	167.18	155.4	164.54
NONO	6.37078e-05	0.171534	1772.44	2031.83	2062.1	331.76	361.28	313.24
PYCR2	0.00402968	0.171806	1011.43	833.38	620.47	116.34	178.39	128.82
THOC4	8.48722e-06	0.173409	2460.43	2370.51	2608.43	415.87	458.73	415.45
KDELR3	0.00126861	0.173458	569.67	777.15	598.72	119.26	131.77	86.44
PTTG1	6.77488e-06	0.173703	955.66	1015.2	930.71	180.45	168.32	155.24
DHCR7	0.000998407	0.174804	348.94	264.02	357.61	57.07	70.69	41.9
RABEPK	0.000297634	0.175305	609.95	502.77	498.47	106.29	100.12	76.04
VRK1	5.51148e-05	0.177151	306.99	294.37	263.61	54.56	52.5	46.17
MPP6	0.00854203	0.177547	716.51	825.21	1235.35	172.38	155.44	165.24
LOC426216 /// LOC430657 /// LOC430658 /// LOC430660 /// LOC430661 /// LOC768967 /// LOC769108 /// LOC769154 /// LOC771066	0.0086547	0.177758	588.51	357.45	369.76	72.86	85.17	75.85
TANC2	9.37891e-07	0.177775	478.27	462.16	460.27	81.4	92.48	75.13
C10orf72	0.00607619	0.177871	224.99	391.13	320.4	55.01	64.5	47.07
POR	7.68246e-07	0.178049	666.16	677.75	701.37	120.65	117.87	125.64
MYH10	8.86754e-05	0.178834	576.43	685.88	640.57	101.91	125.94	112.45
LOC428309	0.000199569	0.17886	715.95	843.85	839.84	131.26	196.07	101.87
PCNA	1.2207e-05	0.179257	1851.56	1934.01	1792.51	359.79	386.66	253.46
LOC430620	0.0126416	0.179319	915.07	536.76	536.3	123.09	131.08	102.34
PPP2R5C	0.000866175	0.17964	678.58	518.75	523.83	112.27	98.51	98.41
WDR68	1.2594e-05	0.179928	524.19	474.69	514.84	97.39	92.33	82.64
UCHL5	0.00143065	0.180012	909.91	689.81	663.85	159.21	125.97	122.29
C6orf86	0.000825842	0.18002	2476	2002.11	1846.62	390.85	417.17	330.56
CRTAP	1.19993e-05	0.180291	2406.93	2537.09	2629.23	446.66	535.02	383.71
CASP9	0.00396439	0.180916	417.9	285.05	281.65	51.94	66.59	59.6
ATN1	0.000155599	0.182075	683.14	806.83	684.19	112.68	152.78	130.4
CWF19L1	7.42026e-06	0.182188	458.47	456.41	494.38	92.17	84.69	79.89
NUDC	2.34278e-06	0.182577	1238.08	1301.81	1305.93	230.3	211.33	260.53
LAP3	0.0010616	0.183099	873.71	787.51	628.91	172.78	123.09	123.45
PACS2	5.42814e-05	0.183193	684.03	586.78	635.81	124.99	106.08	118.21
ENOPH1	0.0026912	0.183582	536.56	377.28	377.79	77.27	76.63	83.22
FEN1	0.000146772	0.183731	544.71	650.6	644.01	127.38	115.09	95.47
WDR76	0.00013143	0.184852	718.45	627.53	615.05	105.38	154.73	102.39
ZDHHC9	0.000284494	0.185857	1183.25	981.46	961.84	177.38	201.56	202.15
DCTD	0.000452919	0.185978	693.21	768.54	612.58	133.27	175.28	77.23
GALE	0.00037976	0.18656	1413.88	1176.52	1120.36	215.43	257.61	219.24
MYL2	0.031611	0.186936	867.86	2078.79	1322.63	367.36	231.1	199.62
EPHB1	0.000747357	0.187011	1443.57	1085.32	1391.62	211.08	230.38	291.72
PRELID1	0.00922208	0.187435	1424.43	890.9	865.83	193.73	228.03	174.5
MED24	0.00241295	0.188714	419.32	318.63	284.39	64.16	66.95	61.82
COL24A1 /// LOC424525	0.0341481	0.188808	406.42	355.22	150.98	52.9	61.34	58.07
ECE1	7.08475e-07	0.1892	425.67	439.68	444.22	76.84	82.15	88.78
BCL9	6.2668e-05	0.189272	507.64	464.33	509.44	65.52	89.19	125.68
AIP	0.00153881	0.189319	396.89	323.79	276.42	63.53	62.96	62.28
DENND2C	1.03396e-05	0.189366	260.05	260.88	283.65	49.27	53.97	49.12
CCNK	4.84862e-06	0.191248	269.83	261.3	281.22	45.51	55.47	54.38
ATIC	1.33483e-05	0.191804	2439.96	2231.79	2421.79	435.07	516.35	409.15
CDCA8	0.00366575	0.19192	1704.5	2665.78	2576.11	412.79	466.14	454.22
ANKRD15	0.00612948	0.191924	659.16	433.11	435.26	137.52	68.32	87.33
PHLDA2	0.0257899	0.191972	2860.92	1367.75	1680.06	293.69	513.4	327.22
LOC426014	0.00014058	0.192145	320.16	304.3	264.09	54.47	55.86	60.4
LOC421110	0.00428936	0.193518	442.53	635.11	420.1	108.07	104.95	76.82
EPS8	1.04155e-05	0.193856	299.79	273.19	285.8	49.2	60.8	56.48
UBB	0.000121262	0.193974	5749.08	5492.9	4806.66	1067.65	1150.88	894.49
POLE2	5.19501e-06	0.194145	819.55	864.99	882.92	170.03	180.14	148.29
NPTN	0.000481728	0.19468	1243.47	1625.01	1414.61	274.36	269.98	289.49
PPIE	0.0024241	0.195676	1111.86	778.23	811.72	181.41	184.95	162.32
EPB41L3	0.00103136	0.196405	493.66	674.51	578.63	112.49	143.83	86.76
SLC25A17	0.0436284	0.196764	1284.71	579.19	621.06	160.92	170.57	157.46
PA2G4	0.000393454	0.19713	1975.32	1632.97	2097.59	367.3	391.73	365.77
LOC771055	0.00525492	0.197297	2034.03	2413.53	1473.87	425.33	521.89	221.06
XPO5	3.45411e-07	0.197302	1583.99	1622.78	1566.57	299.63	335	307.16
MED1	1.26297e-05	0.197748	423.23	418.99	460.75	84.36	87.64	85.66
C14orf32	1.0413e-05	0.198825	736.68	758.47	693.06	156.13	151.87	127.07
DCX	0.00684017	0.198883	717.37	1181.69	1095.86	173.19	318.02	104.43
DPYSL3	0.00120622	0.198925	1394.03	1677.72	1259.59	263.01	416.38	182.22
NUSAP1	0.00127322	0.200398	329	464.44	401.28	80.67	87.32	71.43
FAM38B	0.000805134	0.201359	274.93	372.57	321.12	60.59	65.53	68.92
RPL35A	0.0122864	0.201475	437.86	238.72	293.07	58.76	67.5	69.1
LOC420679	0.000439854	0.201499	539.9	686.69	655.6	129.38	150.35	99.53
LOC420860	0.00681125	0.201685	381.76	540.34	662.6	125.84	85.98	107.79
TSPAN6	0.00267339	0.202596	2496.51	1830.69	1736.14	391.56	488.28	348.57
RCJMB04_8d19	0.000703848	0.202707	647.38	861.68	794.46	159.92	178.13	128.89
LOC422070	7.12312e-06	0.202828	1466.14	1593.59	1552.8	281.76	330.51	323.28
TKT	0.00263887	0.203173	1270.67	851.08	993.38	193.77	242.72	196.42
PTTG1IP	0.000131095	0.203193	606	513.89	527.26	103.38	101.55	129.76
C18orf51	0.00576595	0.203581	360.59	518.39	330.66	82.01	104.76	59.49
SOX17	8.73014e-06	0.204458	1141.9	1056.1	1103.02	189.77	245.55	239.6
LOC426617	3.57669e-05	0.204748	2159.63	2339.65	2087.89	456.94	521.07	370.7
RCJMB04_26h2	0.000146311	0.204825	584.6	692.97	591.59	129.27	130.86	122.72
ZNF232	0.00280398	0.20488	513.46	353.26	374.98	83.37	81.96	89.07
TMEM48	1.30268e-05	0.205204	275.81	250.57	256.06	49.44	57.04	54.08
GPR177	0.000239408	0.205209	1904.26	1568.17	1602.31	332.73	379.18	329.47
C11orf77	0.00291078	0.205296	305.37	205.9	228.15	47.09	52.75	51.96
FXN	0.00349951	0.205771	305.9	204.42	221.95	55.05	48.13	47.5
GALNT5	0.000958626	0.206884	430.66	518.49	387.59	103.75	106.21	66.59
EP400 /// NOC4L	0.00116944	0.207178	1143.82	939.63	826.51	198.43	212.55	191.9
CXCL14	0.00513189	0.207429	2374.42	2160.65	1444.81	479.56	426.32	334.52
RNPEP	0.00528139	0.207923	1481.97	1090	919.61	214.99	268.55	242.44
C12orf10	0.00201309	0.208003	775.13	574.52	556.19	137.15	135.93	123.34
XRCC5	3.25063e-05	0.208391	271.45	264.23	295.88	58.91	65.11	49.27
HNRNPH1	3.34113e-05	0.209837	4143.98	4692.56	4619.69	915.1	935.24	973.27
DDR2	0.00106508	0.210008	502.78	577.55	416.8	110.43	99.6	104.38
MATN2	0.00323372	0.21005	167.42	239.04	258.62	48.89	47.62	43.19
SUMF2	0.000242645	0.210141	419.52	368.49	339.09	80.04	86.1	70.71
NOL14	7.63428e-06	0.21018	220.13	202.68	206.27	42.18	47.38	42.66
LOC776932	0.00332441	0.210195	897.23	612.68	643.61	168.91	141.83	141.92
C21orf45	0.000100468	0.210357	309.57	361.35	320.06	69.11	79.54	59.81
AGRN	0.00467911	0.2105	344.33	556.16	519.94	93.37	97.19	108.44
CENPF	0.00181673	0.210822	266.66	386.08	319.93	70.3	74.1	60.66
KATNA1	0.00173228	0.211509	697.17	497.21	539.59	132.7	123.05	111
SNAI1	0.000120576	0.211878	446.97	536.94	489.34	99.03	106.09	107.03
LGR4	0.0112337	0.21212	776.12	477.54	467.11	130.78	125.25	108.98
AKAP12	0.0174455	0.212177	426.99	822.87	885.34	146.33	155.84	150.87
LMNB2	0.00395621	0.212941	2045.69	3258.43	2895.05	611.18	606.95	527.81
PPIB	0.000235208	0.214478	5012.61	5880.32	4846.29	1039.69	1277.63	1058.4
DNM1	0.0030507	0.214523	201.64	307.38	274.58	55.4	68.5	44.2
BASP1	4.41916e-05	0.21456	2484.36	2680.27	2419.72	506.77	674.43	446.1
LRRC17	0.00268667	0.215172	2386.51	2535.23	1727.96	522.95	596.91	310.97
COMT	0.00939227	0.215405	768.73	571.64	429.6	134.6	137.61	109.05
TTYH3	0.00177602	0.216098	374.81	537.37	494.22	90.75	121.35	91.82
CKAP4	0.00043393	0.216589	743.79	942.09	898.19	167.11	224.98	167.59
LOC419841	0.000195322	0.21727	802.46	741.67	653.46	161.21	169.09	147.17
FAM107B	0.00178133	0.217631	277.14	400.23	333.47	71.34	77.53	71.12
COL5A1	0.00233979	0.218166	5852.3	8621.32	7878.63	1366.35	1971.06	1539.08
MMP24	0.00041398	0.218833	184.2	232.79	221.67	47.46	53.9	38.4
LOC395492	0.000212652	0.220049	6703.07	5865.3	7038.64	1212.94	1285.79	1815.77
PCBD1	0.000126187	0.220235	860.05	966.68	818.04	209.86	209.67	162.94
RCJMB04_1a13	0.000662987	0.220284	1003.94	1108.18	1318.58	245.49	271.26	238.98
IDI1	0.0213034	0.220606	442.19	201.99	363.59	88.92	74.86	58.54
ASB12	2.08861e-05	0.220732	894.73	825.94	848.28	229.39	161.48	176.18
UNG	0.000642235	0.220889	807.1	725.15	608.87	160.5	152.96	159.49
HABP4	0.010691	0.221061	350.83	199.86	243.48	72.07	60.72	42.77
IPO8	4.32813e-05	0.221379	484.45	529.99	555.4	120.47	107.1	119.96
RFC4	1.07064e-05	0.22175	826.93	898.27	848.87	188.05	212.73	170.02
FAP	0.00514629	0.221923	215.21	327.73	282.66	49.41	100.84	32.97
SYT11	9.70588e-06	0.222156	437.75	432.28	429.28	103.58	111.92	73.15
AKAP13	0.000571237	0.222475	634.19	825.76	776.98	179.92	169.35	148.39
ARF4 /// RCJMB04_14d15	0.000516147	0.222925	2319.87	2900.89	2401.94	574.62	676.35	448.32
AMMECR1	0.0340772	0.223305	790.24	421.49	381.74	111.87	106.03	137.93
SLC1A4	0.0217326	0.223389	350.1	196.19	191.48	52.85	63.48	48.48
RBBP7	0.000491649	0.223408	505.61	619.83	510.27	142.07	134.78	88.58
LOC425659	0.000363546	0.223804	418.82	373.24	330.44	74.41	86.57	90.24
LIMD2	0.0154471	0.224399	964.87	632.95	517.21	148.43	186.75	139.43
ACBD7	0.00134571	0.2244	381.47	301.15	422.28	78.55	91.56	77.83
NDFIP1	0.00139425	0.224556	840.02	625.24	643.48	162.22	166.38	144.93
ACLY	1.6452e-06	0.224754	1012.1	1029.93	1013.13	219.7	262.07	204.89
SAMD11	0.00645336	0.225552	456.2	324.39	281.78	79.11	74.74	85.77
SQLE	0.00134382	0.226406	380.96	288.81	395.44	65.1	81.4	94.67
LOC396164	1.10684e-05	0.227052	3118.95	3399.43	3225.13	654.03	756.2	802.05
CADM1	0.00390669	0.228212	910.24	1328.92	1402.28	319.9	294.79	216.33
EBF2	0.000888474	0.228775	362.41	307.45	276.31	68.26	92.51	55.69
RBBP4	5.56331e-05	0.229054	1061.73	1220.71	1099.51	264.54	261.55	248.56
SPRED1	9.61446e-05	0.229411	946.07	1119.71	1025.96	224.54	246.43	238.31
ACAT2	0.00183244	0.229854	924.46	651.19	752.26	209.01	172.05	154.02
POSTN	0.00224382	0.230118	1510.42	1917.08	1542.47	293.65	634.7	215.33
TCF12	0.000152917	0.230638	248.74	300.95	280.27	65.02	65.54	60.86
CSRP2	4.79471e-06	0.23095	2312.72	2210.7	2150.97	510.69	549.69	481.07
MARCKSL1	2.14579e-06	0.23113	4972.8	5093.8	4870.78	1163.29	1261.92	1027.27
P4HA2	0.000126601	0.231239	444.49	418.17	371.65	95.97	100.98	88.47
C19orf22	0.00402532	0.231314	407.05	271.04	295.35	78.77	69.18	77.22
WDR18	0.0036235	0.231418	675.34	477.61	468.49	109.95	136.67	128.61
RBP5	0.00119386	0.231833	1413.23	1096.94	1079.18	265.61	328.81	237.71
LOC417447	0.00393405	0.232293	309.06	203.41	229.91	56.01	55.73	60.71
PPP2R4	0.000725062	0.232745	313.96	251.49	246.47	57.54	59.4	72.03
LOC768787	0.00222379	0.232763	1432.71	1867.72	1334.37	345.64	443.88	289.29
PLXNA2	0.0259647	0.233233	515.73	1009.14	1186.19	205.52	209.98	216.81
ITPA	0.00583289	0.233441	370.19	261.53	235.95	64.38	75.29	62.88
FUS/TLS	0.00129776	0.233448	215.2	225.52	166.01	47.68	57.15	36.81
RCJMB04_2c16	0.0405151	0.233629	366.71	470.7	181.3	118.84	48.09	71.07
CHST6	0.00434122	0.233991	564.35	527.2	359.53	121.71	123.01	94.82
LOC428459	0.00103123	0.234012	264.95	336.62	360.39	79.09	73.08	72.94
RCJMB04_35i21	0.000243468	0.234364	602.27	524.87	489.96	121.08	127.99	129.92
TCEA2	9.97587e-05	0.234523	571.86	670.57	610.1	159.76	148.59	126.11
PPP2R3B	0.00225535	0.234959	918.27	1277.8	1269.55	363.11	214.35	236.82
STX8	0.00166169	0.235461	769.16	590.05	562	145.43	157.46	149.48
DYRK3	0.00213428	0.235491	1046.49	1289.04	1527.17	274.52	307.49	327.62
LOC776677	0.00893225	0.235507	544.66	377.41	324.09	110.98	90.08	92.42
RPSA	5.21867e-05	0.235729	6669.71	6070.06	5864.11	1542.88	1564.89	1277.7
GPSM2	5.92021e-05	0.235875	377.77	404.51	355.44	79.76	105.51	83.09
CENPE	0.00569059	0.236234	261.16	361.26	229.11	65.04	76.98	59.14
SH3PXD2A	0.00292738	0.236528	1143.04	817.74	814.92	224.6	224.37	207.56
AKR1A1	0.044486	0.236719	926.18	477.35	419.31	156.99	146.29	128.22
RCJMB04_1d23	2.58987e-06	0.237629	5222.81	5425.67	5077.51	1220.65	1235.82	1280.48
CHCHD4	0.000424732	0.23768	723.04	609.68	578.67	160.31	164.05	129.94
RCJMB04_29f20	0.000246936	0.237688	1889.98	1568.97	1614.38	397.08	454.27	354.52
CPZ	0.00307425	0.238318	514.7	596.43	693.98	199.28	186.32	44.59
RCJMB04_2k8	0.00011889	0.238526	875.44	998.06	855.68	212.09	242.62	196.27
NUP93	8.33655e-06	0.238792	410.54	445.73	422.71	94.52	101.61	109.28
TADA2L	0.000354626	0.239256	649.62	518.75	560.32	128.17	145.21	140.22
IFFO1	5.39577e-06	0.242106	499.25	503.28	518.58	135.77	130.05	102.45
CSTF2	0.000331201	0.242695	776.77	619.95	687.09	156.69	169.29	179.75
PTMA	0.00124007	0.243164	4652.79	4903.65	3595.53	1007.5	1213.84	976.75
RCJMB04_32j24	0.00124783	0.243212	4344.66	3433.18	3238.06	888.63	939.79	850.78
STT3A	0.000205832	0.243519	721.95	702.68	595.87	156.88	166.55	168.6
WDR57	0.000418222	0.243577	956.36	801.19	765.64	195.96	200.27	218.36
SFXN1	0.00770871	0.24402	1594.67	1009.61	1069.06	266.56	321.56	308.25
PARVB	4.70395e-05	0.24416	317.12	337.35	306.17	75.69	94.98	63.88
MYCN	0.00114441	0.244446	630.65	802.27	862.92	187.12	184.98	189.11
MAP2K2	3.64114e-06	0.245145	697.06	712.27	745.68	176.51	167.51	184.27
SET	0.000254789	0.245616	2044.96	2527.2	2378.07	568.02	578.33	560.74
COX8A	0.012126	0.246161	2178.28	1442.98	1256.53	410.92	409.99	379.81
ARF4	2.2098e-05	0.246165	2743.89	3034.59	2795.33	660.87	763.11	686.59
SSRP1	2.90997e-05	0.2464	599.91	628.81	558.78	145.07	157.74	137.63
CDH11	0.0155035	0.246469	638.7	731.58	373.79	165.8	148.98	115.08
FZD1	1.99253e-05	0.246754	273.08	287.5	266.48	56.23	78.08	69.77
B4GALT2	2.76708e-06	0.246893	1583.11	1567.22	1485.33	377.97	384.9	381.64
PDLIM7	0.00956211	0.246916	876.06	578	536.66	154.23	159.53	177.78
PAPSS1	0.000307957	0.247094	868.97	1074.39	977.79	231.2	280.02	210.58
LOC425735	0.0185893	0.248395	1138.76	781.19	580.1	216.45	207.31	197.24
SULF1	0.000815846	0.24853	164.94	213.85	177.24	51.02	49.93	37.24
MPST	0.000827343	0.2494	363.88	284.71	329.92	104.82	83.98	55.24
CD34	8.42011e-05	0.24951	2470.35	2863.6	2755.19	605.83	750.81	661.68
LOC429710	0.0140427	0.249825	3054.95	1942.23	1759.06	529.44	577.81	580.63
EML4	0.000586141	0.249925	1398.87	1205.89	1085.95	301.5	344.44	276.46
LOC769447	0.000787847	0.250242	2565.51	3042.06	2406.04	741.62	804.55	459.17
RCJMB04_6d17	1.08622e-05	0.250626	593.34	614.88	648.37	157.49	163.85	143.97
LYPLA2P1	0.009474	0.251181	418.88	295.35	246.79	77.5	85.86	78.03
NAT11	0.0228049	0.251254	974.58	560.58	530.96	178.58	180.15	160.39
LANCL1	0.00063286	0.251301	462.99	597.89	526.34	136.26	110.28	152.33
LOC769366	7.51084e-05	0.251371	299.85	280	317.31	87.66	77.47	60.39
P4HB	0.0213963	0.25269	511.63	339.48	257.8	81.8	109.59	88.82
PPM1M	0.0024979	0.25296	327.71	222.13	285.47	66.74	74.81	69.75
ADAMTS17	0.000318144	0.253107	274.09	282.15	228.37	64.48	70.34	63.77
LOC424283	0.00124766	0.253449	150.43	173.34	206.12	42.03	47.12	45.15
MTCH2	0.000711707	0.253962	1470.06	1215.59	1140.4	319.57	354.83	297.27
SAR1A	0.000182082	0.254083	2293.72	2276.76	1923.58	532.85	558.94	558.24
STAU1	1.85308e-06	0.254169	3359.58	3426.49	3533.36	809.17	895.45	918.26
LDLR	0.000299031	0.254455	342.71	294.47	361.62	75.89	80.25	98.01
CMAGE	0.0075397	0.254863	877.16	597.69	560.01	162.33	203.95	152.33
LOC418040	0.0018686	0.25492	478.97	366.33	352.33	88.91	113.77	102.62
LOC421212	0.000199392	0.256152	616.67	580.95	516.36	159.9	161.06	118.08
PHPT1	0.0032448	0.25633	620.49	470.87	429.88	141.87	148.05	100.02
RBM22	4.52495e-05	0.256443	416.74	367.78	409.04	101.63	108.09	96.36
CCDC15	0.00198597	0.256496	312.4	244.18	223.51	64.96	65.31	69.82
TDG	0.000484449	0.256545	1278.75	1009	1091.07	270.88	287.15	308.79
FGFR1	0.00205869	0.256673	1034.18	1319.04	950.16	248.6	337.3	261.99
COPG	8.44038e-05	0.25714	741.64	802.3	711.1	188.04	233.02	158.8
HMG20A	0.000262401	0.258018	370.82	302.53	328.17	83.75	94.43	80.23
NDP	5.09671e-05	0.258084	208.95	229.83	204.15	62.07	50.34	53.52
COPA	0.000666612	0.258193	1652.11	1346.27	1301.08	375.13	390.95	344.01
EFCBP1	0.00285985	0.258271	239.94	284.32	190.57	59.26	64.16	61.2
LSAMP	0.00326621	0.258836	224.2	331.74	314.69	60.16	81.5	83.69
AK2	0.00203974	0.258968	3117.56	2408.8	2241.74	691.23	679.84	640.62
LOC771811	4.49106e-05	0.259047	251.74	280.72	285.23	67.68	71.01	73.13
LOC431205	0.0011723	0.259048	833.4	787.67	1043.96	232.04	248.26	210.07
BCAR1	0.000441529	0.259451	1423.89	1479.62	1175.25	325.91	358.89	373.44
QRICH1	0.00943478	0.25979	878.59	596.39	535.49	160	185.47	176.83
NOLA1	1.13336e-05	0.25994	364.45	387.57	378.97	82.56	108.39	103.04
PRPF19	0.000142761	0.261005	1196.64	1031.15	1026.86	275.73	299.04	274.71
KHDRBS1	0.000501471	0.261254	824.43	995.88	1052.45	258.9	245.29	246.33
RCJMB04_12f9	0.000406178	0.261643	729.25	909.52	869.65	244.6	220.2	191.51
UBXD8	4.52751e-05	0.262113	679.75	601.38	617.48	154.3	171.79	171.56
IMP3	0.00516014	0.262272	580.77	418.85	382.76	116.7	134.09	111.77
ANKZF1	0.0368704	0.262413	420.29	209.7	223.93	75.68	65.73	82.67
LOC777503	0.00281294	0.262976	3012.53	4112.21	2948.68	851.94	901.02	896.11
DHCR24	0.0380054	0.263166	399.23	176.76	247.33	87.75	73.22	55.7
FRMD4B	1.11113e-05	0.26336	449.81	410.45	424.94	114.58	115.08	108.81
TBCA	0.00548563	0.263715	1117.74	741.49	802.09	255.73	265.84	180.26
SDAD1	0.000284704	0.263932	259.07	239.12	212.07	65.99	69.49	51.98
LFNG	3.85814e-06	0.264164	2073.31	2094.16	2164.73	492.22	608.13	572.39
PES1	0.00117966	0.264275	1096.81	847.9	849.24	237.78	239.33	261.26
SLIT3	0.000350992	0.264344	372.12	423.18	391.41	93.85	145.18	74.67
SH3KBP1	5.22619e-05	0.264368	429.59	472.92	418.11	117.03	126.14	105.96
GLT8D1	9.32577e-05	0.265709	710.73	739.63	650.7	186.47	219.24	152.56
TWIST1	0.0135607	0.265982	267.63	190.14	149.94	48.76	68.26	44.62
LOC423693	1.93776e-05	0.266338	1036.34	982.32	1088.78	257.99	277.16	292.48
ORC4L	1.93686e-05	0.266426	446.17	429.36	408.88	122.33	121.55	98.32
LOC396522	0.00117164	0.266666	355.83	350.46	273.7	91.04	105.15	65.14
CAMSAP1L1	0.0373757	0.26667	627.43	337.31	313.02	131.97	119.97	88.8
UCHL1	0.000128465	0.266732	983.93	1052.08	1147.63	305.45	309.27	234.46
LRRC40	0.000176784	0.267062	642.85	554.47	664.42	164.52	172.31	160.37
NIP7	0.00966881	0.267211	1199.99	810.93	735.82	257.15	255.37	221.44
GINS3	2.97923e-05	0.268269	516.48	579.45	537.02	151.76	146.69	139.62
RHOB	4.53486e-05	0.268359	3707.62	3304.08	3322.11	934.72	947.93	890.52
SF3A3	0.00550765	0.268982	151.57	241.64	216.05	58.01	60.91	44.96
ROR1	0.00153867	0.269185	219.43	299.3	273.7	56.16	70.83	86.32
TMEM180	6.81449e-05	0.269308	371.81	375.17	332.86	84.35	97.28	109.18
UMPS	6.71309e-06	0.269875	646.39	695.85	681.44	171.95	194.09	180.1
STK39	0.000582135	0.270105	226.36	182.12	231.16	60.37	54.4	58
HSD17B10	0.00534311	0.270263	1066.71	742.35	722.07	226.7	212.83	244.54
CHRND	0.0037781	0.270428	182.85	277.69	229.07	68.83	64	53.66
ID4	0.027555	0.270766	1016.14	614.46	529.49	166.64	271.13	147.11
G3BP2	0.0167767	0.270807	282.19	508.78	543.93	126.24	120.25	115.01
LOC425320	0.00678624	0.271091	646.32	862.57	1062.24	234.68	199.2	263.13
DPYSL2	0.000175847	0.271173	1052.35	1262.93	1145.35	286.12	330.6	321.71
CPSF3L	6.2737e-06	0.271477	857.04	796.73	841.51	212.78	227.58	237.05
HDHD3	0.00862696	0.271622	676.05	437.76	442.62	137.16	139.97	145.63
ZNF593	0.0081199	0.271625	3192.15	2263.44	1975.31	645.46	749.33	623.63
ZNF516	0.000918248	0.271867	449.52	347.42	451.28	109.27	117.39	112.69
FRAS1	0.00505312	0.272068	217.04	344.76	294.53	76.16	82.44	74.38
NCDN	0.00279569	0.272467	277.76	188.14	249.49	64.73	64.69	65.5
WIPF1	0.023297	0.272649	176.02	367.37	340.31	79.34	88.47	73.13
EMP2	0.0381458	0.272681	400.7	242.23	180.78	71.73	78.62	74.26
NUDT16L1	6.68103e-05	0.273138	2592.88	2258.75	2355.63	644.89	626.91	696.78
YWHAQ	5.59445e-05	0.273143	3876.25	4358.53	4083.33	1134.26	1269.37	960.97
ARL3	0.000152391	0.273506	980.85	873.65	829.65	252.57	260.84	220.72
FGD3	0.00262446	0.273784	265.5	378.37	372.77	99.7	90.29	88.35
NCAM1	0.00223653	0.273915	1071.18	1518.76	1349.89	340.41	439.39	299.38
CENPH	2.92248e-05	0.274205	337.73	373.11	371.78	95.39	93.96	107.51
SLC31A1	0.00134696	0.274364	251.48	316	237.18	79.22	72.96	68.59
ACTC1	0.00012069	0.274367	11209.4	12765.2	13139.1	3378.92	3171.27	3632.61
CCDC45	0.000247277	0.274501	118.92	124.77	137.22	36.82	42.63	25.11
GPX7	0.0083637	0.275008	342.53	439.78	274.86	100.38	133.34	57.01
DEPDC1	8.2035e-05	0.275328	235	257.16	223.64	69.84	69.3	57.94
RCJMB04_26e6	0.00255351	0.275598	958.94	671.64	753.4	228.94	208.72	219.36
UTP20	0.00193617	0.2758	384.55	274.17	355.24	98.79	102.3	78.56
HS6ST1	0.00146308	0.276495	1254.8	1518.35	1734.06	441.58	386.45	418.19
ASCC3L1	0.0012467	0.276551	587.34	614.18	455.97	142.11	156.58	159.69
FAM96A	0.00634299	0.276645	919.52	631.83	611.57	207.78	193.38	197.2
ALDH18A1	0.00937795	0.277313	445.27	378.56	265.66	101.07	134.47	66.59
WEE1	0.000383137	0.277677	883.02	1000.74	1106.01	271.36	296.63	262.2
CEP78	3.64845e-05	0.278195	202.73	200.01	182.39	55.83	58.38	48.57
GPC1	4.53001e-05	0.278349	2618.47	2763.32	2950.45	691.04	788.22	840.01
SMC2	0.00443685	0.278885	530.82	789.34	585.68	186.94	158.53	186.04
RNH1	1.17642e-05	0.279104	2777.61	2596.06	2562.51	753.49	773.01	688.52
TXNDC5	0.00477893	0.279125	1177.81	1792.97	1494.25	449.95	507.61	288.74
HAT1	4.87435e-05	0.279357	626.11	570.52	558.08	179.91	159.27	151.01
B4GALT1	0.000714438	0.279464	352.34	289.16	279.19	91.77	90.53	75
LOC396525	8.647e-07	0.27976	840.37	813.44	842.47	226.72	224.87	246.77
LOC424300	0.0014988	0.279937	667.36	567.59	781.65	170.04	195.23	199.25
PAICS	7.31584e-06	0.279949	1437.92	1460.46	1543.53	420.57	437.12	385.82
BEAN	0.0209116	0.280014	149.59	107.38	210.15	47.45	32.69	50.66
LOC427632	0.00522623	0.280147	408.75	288.59	285	103.79	105.24	66.17
KAT2A	0.00651177	0.280187	4487.57	3552.22	2772.85	1121.31	946.5	961.75
WDR81	0.000650139	0.280251	316.46	254.53	261.3	68.24	74.26	90.75
EIF5A2	0.000131514	0.280449	335.77	291.26	296.06	85.73	96.69	76.46
RNMTL1	0.000784225	0.280666	300.16	229.69	258.81	76.6	68.5	76.25
COL1A2	0.0014048	0.281254	10733	13891.9	12107.5	3540.58	4504.24	2286.31
CHRNA1	0.00464628	0.281388	301.48	231.78	198.08	66.99	63.15	75.65
NHP2L1	0.000106893	0.281437	2110.93	1956.78	1804.09	578.21	573.28	501.05
HNRNPAB	6.17912e-05	0.281715	1327.95	1460.97	1522.96	424.31	407.93	382.48
LOC425350	0.000644264	0.28204	235.26	277.29	217.95	74.73	70.68	60.62
CHD4 /// LOC426176	7.08784e-06	0.282239	227.31	240.44	239.31	60.14	66.52	72.9
CTSK	0.00718889	0.28246	1271.95	1440.82	894.79	319.16	443.86	255.97
HNRNPA0	2.13823e-05	0.283966	1103.13	1224.45	1185.17	330.22	346.69	320.59
SLC25A5	0.00115662	0.284028	2851.48	2186.19	2322.67	579.5	786.03	725.01
PLEKHO1	0.00488728	0.284354	486.75	613.92	759.37	173.45	177.23	178.23
RCJMB04_1j7	0.000547046	0.28493	632.31	784.57	680.41	207.04	231.18	159.36
SSR1	0.0011058	0.284978	1887.52	2379.11	1868.23	620.89	642.81	484.6
DPH2	0.00567096	0.285038	495.57	326.49	365.22	91.43	129.02	117.97
RCJMB04_3p2	0.00233515	0.285891	468.27	330.68	378.49	111.65	102.75	122.22
PDGFD	0.00025214	0.28599	417.89	499.69	454.46	107.88	149.08	135.43
LIPG	9.52975e-07	0.286422	317.94	308.62	316.35	96.89	86.59	86.59
RCJMB04_34i9	0.000464823	0.286567	577.88	466.86	484.15	148.1	149.96	140.07
TUB	0.00118207	0.287872	113.15	142.99	150.95	34.88	39.67	42.64
C10orf32	0.000220732	0.288155	720.41	651.9	593.96	187.56	183.64	195.39
GSS	0.00809431	0.288585	558.53	372.16	368.13	116.61	126.04	132.17
ELMOD2	3.08782e-05	0.288598	408.04	384.67	405.01	135.66	113.85	96.15
TMEM39B	1.67166e-05	0.288704	252.89	254.09	258.51	64.04	87.84	69.12
HP1BP3	0.000338604	0.288727	1223.04	1482.75	1481.21	413.99	415.8	379.11
C14orf108	3.69217e-05	0.289519	177.29	184.18	163.4	48.46	52.3	51.2
SPG3A	8.49052e-05	0.289617	899.62	946.67	928.58	255.84	339.19	208.62
GLI3	0.00127067	0.289806	133.01	174.63	175.2	44.1	50.93	44.9
SRGAP1	0.00352346	0.29051	536.22	781.17	753.38	165.1	212.97	223.51
EZH2	0.000594517	0.291256	259.14	332.62	299.45	89.39	88.07	82.11
HS1BP3	0.00105102	0.291631	174.25	199.8	231.03	66.04	55.22	55.2
HNRNPU	0.000862052	0.292221	1661.55	2167.64	1885.02	538.13	624.89	506.79
LOC769761	0.000104523	0.293069	836.09	750.61	729.48	241.37	239.33	198.1
LOC424241	0.0212023	0.293291	150.22	166.91	267.75	61.62	67.08	42.84
NID2	0.0203874	0.29362	297.13	581.52	548.5	128.65	156.68	133.71
RANGAP1	0.000198776	0.293774	656.93	593.05	546.33	176.02	183.93	167.76
ADCK2	4.08222e-05	0.294352	374.18	421.22	400.31	125.16	118.18	108.62
YIPF5	0.000198991	0.29462	1686.22	1766.35	1553.94	470.02	614.53	390.47
RAB1A	9.89392e-05	0.295103	1720.07	1984.06	1782.76	518.73	584.46	516.01
EIF3G	0.00106321	0.296005	3472.96	2844.59	2662.56	858.42	964.58	835.16
RBM9	0.00635103	0.296144	420.29	642.44	463.59	139.35	148.61	164.05
SEMA3A	0.000391108	0.296701	452.91	371.71	386.97	132.76	117.85	108.87
RCJMB04_3c23	0.00624211	0.296766	1405.32	958.8	970.46	340.08	361.21	288.3
ADPRHL2	0.0160936	0.296869	304.86	195.78	178.01	62.87	71.75	66.85
CTBP2	0.000152273	0.296965	872.64	991.79	1030.93	267.57	293.42	298.83
MAFB	0.0015778	0.296985	781.52	595.29	610.63	175.64	218.78	195.82
SMC4	0.00334436	0.297	408.15	557.36	404.22	128.99	155.08	122.74
DEGS1	0.00251514	0.297055	569.67	399.16	470.06	139.47	156.09	131.87
AMOTL2	9.68424e-05	0.297289	1276.57	1337.33	1426.61	317.8	453.08	430.32
NEK6	0.000114926	0.297297	1320.21	1143.12	1167.52	346.26	349.63	383.55
FZD2	0.00023809	0.297409	1307.93	1423.53	1177.74	371.91	365.78	424.94
POGZ	0.0157718	0.297428	218.8	147.39	124.08	46.8	50.18	48.84
RRP9	0.00162859	0.297549	237.53	185.21	179.48	64.37	57.78	57.04
LOC419195	0.00468114	0.297565	463.15	661.96	707.4	190.12	186.02	169.15
VPS16	0.0154475	0.297812	567.3	387.18	321.76	138.68	125.83	115.57
DHFR	0.00324516	0.297921	240.23	342.47	264.84	80.95	96.67	74.88
SRP72	0.000558234	0.297976	253.18	207.16	206.76	67.64	69.44	61.7
TRIM3	0.00545363	0.29812	184.29	165.62	117.72	51.61	42	45.8
11-Sep	0.000916369	0.298244	356.35	317.1	270.51	94.72	99.56	87.25
NBL1	0.0112976	0.298265	1280.8	846.43	810.79	256.32	357.98	262.01
ADH5	0.000168346	0.298304	880.13	997.32	867.57	271.01	313.22	234.62
COPB1	5.69373e-05	0.298478	1361.45	1543.74	1413.49	430.5	455.82	402.71
KIAA1984	0.00215351	0.298628	520.09	666.15	734.24	197.2	173.09	203.22
NUP188	2.55043e-06	0.298868	819.62	810.44	779.73	224.38	248.74	247.09
TOP2B	0.000289292	0.298944	468.98	575.58	522.59	156.59	160.29	151.61
PPAPDC1B	0.000932652	0.29904	358.79	326.85	272.36	91.68	103.25	91.55
RCJMB04_1k19	5.13452e-06	0.299288	937.13	976.82	910.09	285.12	288.76	271.32
TUBB6	0.0195162	0.29943	603.43	954.72	1181.05	279.71	307.47	233.02
SMAD3	0.000313678	0.299701	641.25	776.34	759.45	196.85	229.56	226.05
TMEM138	0.00702228	0.300127	351.46	269.15	220	82.75	90.81	78.73
SSR2	0.00108286	0.300317	1408.24	1397.05	1088.2	378.08	436.75	354.45
IAH1	0.00567021	0.300324	1110.19	906.39	705.18	286.22	250.9	280.29
AP2B1	0.000676319	0.300359	348.81	289.57	276.79	86.55	97	91.33
RBM15B	0.000148975	0.300418	1278.16	1129.96	1091.37	336.1	341.95	373.26
TFG	0.000501036	0.300695	1999.67	2321.53	1852.29	618.57	649.99	587.78
COMMD4	0.00107896	0.300822	739.16	613.95	565.8	207.57	200.36	169.32
MED27	0.0013348	0.301003	165.73	198.77	213.5	70.76	63.15	40.07
AS3MT	0.00331965	0.301014	310.74	267.15	386.95	90.27	112.68	87.48
ALDOB	0.0447618	0.301036	1073.95	976.45	1677.56	246.8	777.47	97.98
BTF3L4	3.90506e-05	0.301087	2551.61	2337.63	2566.69	738.74	835.58	670.56
DLG3	0.000302796	0.301441	176.45	163.59	147.75	53.19	54.79	39.06
C20orf58	0.00210945	0.301587	1249.36	1381.61	1722.93	481.2	393.67	438.21
THY1	0.0459045	0.301618	421.45	259.6	187.73	71.07	117.09	73.88
DPH1	0.00207254	0.301727	584.56	477.11	419.24	145.15	154.25	147.43
RP11-529I10.4	0.00196194	0.301912	305.75	237.28	230.44	74.45	90.78	68.29
COL3A1	0.00247723	0.302073	583.83	609.15	771.48	180.46	261.78	151.17
HECW1	0.0051142	0.30211	275.27	183.44	212.9	60.88	82.58	59.44
CRISPLD1	0.00996551	0.30215	265.72	423.1	329.35	93.42	147.02	67.2
PLEKHC1	0.00270464	0.302336	1822.89	2523.78	2573.52	657.22	724.38	710.62
RARS	1.78034e-06	0.302494	672.03	682.4	694.77	213.67	188.79	217.41
COG6	0.00999928	0.302865	215.62	125.71	177.68	48.76	50.86	57.57
REPS1	2.19017e-06	0.302992	199.02	198.41	194.4	53.73	61.99	63.6
SENP1	0.000497	0.303487	186.37	232.65	218.24	64.06	57.23	72.11
GALNS	0.00132031	0.303723	273.14	253.99	202.35	74.9	72.94	73.72
GSTA3	0.000511831	0.303979	316.96	395.83	362.48	122.24	111.21	93.41
GATAD1	0.00443092	0.304142	1374.31	1021.09	944.13	337.92	372.47	305.3
DLG7	0.000111568	0.304377	204.15	215.2	236.35	68.75	71.07	59.76
CD276	0.000239161	0.30439	429.88	410.86	357	127.13	125.02	112.43
CCDC52	0.00383271	0.304393	439.23	459.65	310.84	121.58	121.94	124.71
PGD	0.000848126	0.304763	1446.71	1192.53	1150.49	390.86	436.19	327.92
NUP85	5.69245e-05	0.305274	668.1	751.74	745.82	235.37	213.89	211.86
MGRN1	0.000657888	0.306216	465.79	402.12	365.27	125.83	118.08	133.71
TBC1D19	0.00498667	0.306418	281.04	187.95	211.29	65.58	68.69	74.18
AP1B1	3.98119e-05	0.306591	1422.64	1351.26	1270.19	377.39	426.19	436.3
RCJMB04_7k22	4.5346e-06	0.306638	2169.33	2126.52	2024.33	639.6	649.6	648.81
MGST3	2.38402e-05	0.306987	1844.35	1695.05	1799.59	581.92	576.88	480.2
PRCP	0.00169478	0.307113	589.13	779.61	792.94	204.62	219.52	239.74
USP1	0.000508359	0.307444	705.22	879.4	770.54	245.14	265.3	213.64
VAT1	0.000661757	0.308064	1345.84	1185.99	1505.06	403.13	472.71	367.78
LOC419913	0.0342555	0.308091	289.81	149.06	167.25	59.89	59.6	67.25
RIF1	0.000317275	0.30811	162.13	192.06	195.03	50.7	57.5	61.02
TGFB3	0.0019574	0.308656	2306.77	3223.83	2913.24	838.39	887.34	880.51
HDAC1	0.0015936	0.308942	614.4	487.27	462.28	154.67	169.08	159.42
SF3B3	0.00019019	0.309172	222.42	250.81	221.95	57.9	73.39	83.64
RCJMB04_20f16	0.000189197	0.309205	456.52	495.3	546.12	158.22	148.97	155.98
PGM3	1.91981e-05	0.309906	737.33	767.1	793.14	217.03	267.96	227.04
CNDP2	0.00124726	0.310034	2532.06	1990.91	1977.77	716.44	653.02	645.99
RSF1	0.0120539	0.310038	344.51	224.99	216.08	83.74	81.12	78.7
PPRC1	0.0354051	0.310105	501.75	284.12	260.84	96.63	106.35	121.61
ID2	0.012063	0.310151	2470.29	1717.26	1506.54	545.11	721.97	498.95
SEPHS1	1.28829e-05	0.310168	1055.78	1022.38	1105.44	356.92	321.76	308.77
LTBP1	0.0221856	0.310233	1124.48	1728.59	963.1	379.64	513.52	290.74
LIMD1	0.0050729	0.310249	343.71	525.94	421.28	132.14	145.93	122.44
PRPF8	0.000207622	0.310474	1670.98	1949.59	1697.52	488.71	561.3	601.12
RANBP1	0.000140637	0.31067	2436.74	2838.19	2521.7	794.23	863.88	764.07
QTRTD1	5.7144e-05	0.31074	769.65	826.76	846.63	225.26	294.71	239.18
CTNNB1	8.84705e-05	0.31077	6503.68	5682.78	5831.19	1971.94	1829.31	1798.09
DHX33	0.000760663	0.310779	196.91	162.65	205.6	49.27	66.56	59.81
MYOM3	0.0147358	0.31081	254.35	429.42	367.74	145.84	128.68	52.3
SNX1	7.53714e-07	0.31082	1634.18	1582.49	1573.89	485.66	513.52	489.82
SACS	0.0012756	0.310852	441.71	581.79	483.52	166.73	166.8	134.93
PPP1R14C	0.00170643	0.311046	694.97	845.84	923.62	318.68	249.6	198.27
NOLA2	0.0169084	0.311082	310.12	204.5	182.27	72.26	88.83	55.7
IPO9	0.0119004	0.311147	119.2	197.41	203.82	57.1	49.44	55.39
SMARCB1	6.1952e-06	0.311326	989.65	1054.12	1056.26	328.42	327.42	309.28
RCJMB04_3n15	2.19666e-05	0.31166	584.8	585.96	570.21	167.71	214.18	160.7
GNG5	5.26647e-05	0.311673	3351.46	3025.41	3032.7	1004.1	1045.86	882.75
CLIC4	0.000454069	0.311831	517.69	416.24	462.34	151.78	153.8	129.82
WDR5	1.87806e-06	0.311923	1225.51	1182.47	1164.38	357.86	380.37	376.07
RAPSN	0.000308848	0.312084	356.04	408.82	433.28	127.48	113.22	133.22
RCN2	0.000116112	0.312163	1215.34	1341.11	1246.92	383.06	478.15	326.06
LHFPL2 /// LOC395628	0.0143614	0.312207	121.41	211.22	206.82	53.15	67.91	47.36
PDIA5	0.00553455	0.312262	664.84	1012.58	879.82	219.07	338.22	241.24
C21orf2	0.00200899	0.31243	577.53	431.5	448.93	163.56	153.81	138.14
ORC2L	0.00665811	0.312895	226.84	155.75	155.77	52.16	61.5	54.79
COL5A2	0.00186462	0.313033	3071.81	4010.46	3115.61	1120.43	1188.6	883.24
DNAJC9	0.000529032	0.313101	609.39	742.77	614.2	195.79	220.12	199.76
TNNI3K	0.000841307	0.313408	449.07	551.99	501.87	140.15	204.34	126.54
THOC5	2.57152e-05	0.31358	714.03	772.3	697.29	225.98	226.75	232.01
PAFAH1B2	2.75775e-05	0.313815	605.05	611.99	553.08	189.57	186.24	179.68
DENND2A	0.000336325	0.313987	512.38	618.02	612.38	189	188.79	169.42
LOC416622	0.00335017	0.314169	215.98	194.71	156.68	63.27	76.99	37.99
LOC419175	0.00213273	0.31448	1228.23	919.18	945.82	313.16	302.95	356.65
CPSF6	0.000175979	0.314618	269.29	306.96	318.36	99.65	93.39	88.42
RCJMB04_11a8	7.04112e-06	0.314671	231.34	224.22	222.45	79.75	67.25	66.35
TRMT5	2.77411e-05	0.314964	270.34	283.5	296.29	99.01	86.63	82.12
RPLP0	0.000508063	0.315075	10704.5	9220.08	8562.2	3006.53	2971.3	2997.62
RCJMB04_26e18	0.000118153	0.315366	2495.62	2912.7	2640.11	875.31	840.83	822.06
ARMC7	0.002322	0.31551	950.28	711.13	726.79	274.79	218.62	260.09
EXOSC2	6.30862e-06	0.3156	890.81	835.87	881.53	266.92	291.76	264.47
ADAM33	0.00164636	0.315657	389.23	532.72	486.7	142.54	157.19	144.92
SMARCE1	6.11139e-05	0.315664	604.98	687.43	667.62	216.3	203.7	198.71
AUP1	0.0211815	0.315817	931.77	614.93	508.73	217.33	230.3	201.51
PTS	0.00213429	0.315867	262.58	209.4	193.3	69.46	78.97	61.71
ATAD3A	0.000257421	0.316307	204.02	173.91	207.45	57.26	62.52	65.38
RNF128	0.00473841	0.316376	296.49	200.73	225.56	72.06	84.54	72.07
AQR	8.10004e-05	0.316629	380.08	419.62	438.12	127.97	133.65	130.31
BID	0.000344354	0.316648	449.13	401.48	368.6	123.39	143.07	119.6
PTGES	0.00511978	0.317401	314.19	241.53	219.23	82.05	105.42	58.5
COMMD7	7.63579e-05	0.317518	621.05	562.92	543.02	181.63	188.54	178.18
ANXA2	0.00335469	0.317561	2603.42	1803.94	2120.46	655.73	790.37	626.88
GSTO1	0.00292915	0.317638	426.88	339.79	309.02	139.92	106.92	94.84
CDKN1B	0.000191406	0.318119	1067.7	906.7	936.9	307.66	324.64	293.84
UROD	0.00481062	0.318119	380.37	341.91	252.48	101.82	121.27	87
ODC1	0.000172767	0.318406	799.84	915.25	945.88	275.63	280.78	290.86
LOC423636	0.000551546	0.31925	2331.4	2153.17	2071.73	600.52	948.87	543.71
SEC61A1	0.00668087	0.319382	1327.66	2075.49	1655.94	474.16	638.63	502.99
PTRH2	0.0198065	0.319395	1584.45	982.79	926.46	357.42	395.45	363
SF3A1	0.0272809	0.319972	1658.77	1041.9	875.2	382.09	392.7	369.39
FANCL	0.00247154	0.32006	164.19	204.46	152.44	69.83	44.7	52.25
CSE1L	0.00291455	0.320078	306.33	410.44	435.48	138	113.55	117.26
RCJMB04_3i4	0.0183107	0.320107	219.02	160.68	119.04	58.83	56.78	44.04
PAX7	0.0166956	0.320265	127.04	221.12	230.08	62.34	56.17	66.68
C3orf37	0.00709929	0.320271	420.08	318.16	268.75	98.16	118.51	105.84
SEC11A	5.24715e-05	0.320342	1180.34	1252.23	1164.9	375.88	449.33	327.21
ARCN1	7.73013e-06	0.320379	1800.53	1885.73	1744.31	584.34	587.18	568.32
LOC424896	0.00166056	0.321183	850.06	709.49	628.36	212.32	243.13	247.27
HES1	0.00239775	0.321593	1533.04	1207.61	1135.27	384.28	492.08	370.11
CCDC61	0.00372841	0.321984	377.34	282.2	270.94	107.44	108.13	84.03
AKR1D1	0.000394123	0.322021	476.6	399.12	448.79	162.6	151.59	112.33
KIFAP3	0.000167269	0.322208	468.74	474.11	542	152.48	152.47	173.48
C16orf75	0.00374744	0.322441	461.8	323.59	360.03	102.94	139.03	127.36
MVK	0.0193196	0.322574	242.34	137.99	159.36	60.56	48.8	64.73
NCOA2	0.000889856	0.32262	408.68	316.42	349.54	113.83	109.01	123.86
LOC418671	0.00341443	0.322669	301.64	401.49	438.72	134.13	123.79	110.52
LGALS1	0.0341108	0.32283	10590.3	6166.8	5623.68	2676.04	2700.3	1848.86
CDK9	0.0166798	0.323483	529.69	336.29	321.07	125.34	115.99	142.66
DHX37	0.0048809	0.323591	251.27	166.02	204.73	74.04	63.22	64.02
PSMD10	0.00115449	0.323806	1010.39	775.33	870.78	295.47	322.45	242.27
ZYX	3.05204e-05	0.324845	2167.54	2319.94	2176.44	693.16	821.88	649.7
DAG1	0.000102465	0.324893	203.53	193.17	179.09	58.07	57.66	71.34
RCJMB04_9g9	0.00317419	0.324936	201.04	282.34	218.02	79.27	77.97	70.67
TCF7L2	0.000216242	0.32575	127.05	149.04	137.51	46.68	49.98	38.07
RNF166	8.4011e-05	0.325803	233.39	265.4	263.45	78.98	85.53	83.83
MAP1LC3C	0.000174241	0.326205	373.76	412.08	357.09	139.52	127.4	105.91
FKBP7	0.00410052	0.32665	1851.22	2398.52	1713.21	648.7	799.29	499.81
DOHH	0.0255348	0.326836	1057.18	642.29	591.28	234.99	239.82	273.89
HMGB3	4.43456e-05	0.327799	2890.16	3069.69	2728.25	999.22	936.69	912.04
NDRG4	5.4382e-05	0.327962	130.33	138.1	128.72	35.67	48.72	45.86
POLR2I	0.00577928	0.328505	771.16	580.87	523.59	212.4	239.99	163.76
RQCD1	0.00171676	0.328545	214.19	177.62	160.93	61.65	51.04	68.91
LSP1	0.000445833	0.328952	902.07	1009.23	983.74	270.27	420.79	261.27
ACTR3	0.00321528	0.328975	496.8	366.54	374.05	154.7	138.11	114.26
DTX2	1.47338e-05	0.328992	205.09	189.08	199.31	60.4	66.38	68.47
NUP43	1.48215e-05	0.329773	679.56	649.96	691.05	236.75	233.65	195.93
CHAF1B	0.00478225	0.329997	182.47	275.16	243.68	82.63	81.31	67.49
RCJMB04_3a16	0.000504181	0.330484	4164.46	5190.39	4738.83	1495.78	1698.48	1463.48
ASPH	0.000632054	0.330649	471.36	482.6	406.82	156	182.17	111.77
CDS2	0.00235753	0.331048	247.23	196.6	180.37	70.63	71.83	64.18
HOMER3	0.000125624	0.331268	296.01	302.28	339.5	103.59	96.02	111.05
RCJMB04_28l23	0.000188968	0.331269	959.81	1073.11	1070.51	324.65	413.22	290.2
GAMT	0.000560473	0.331412	2663.86	2332.11	2894.79	970.62	749.39	895.08
MT4	0.0465606	0.331905	4744.72	2322.67	2724.28	892.62	1398.45	958.83
SS18	0.00143981	0.331908	2334.11	1928.86	1771	704.33	704.67	593.72
THOC2	0.00177584	0.331928	227.06	306.12	296.7	93.78	92.16	89.52
ALDH9A1	0.000217464	0.331967	283.61	240.45	256.71	94.02	88.78	76.39
FAM60A	0.000169393	0.332017	384.18	404.24	434.77	112.57	159.61	133.94
LOC770379	0.00027385	0.332025	319.66	293.63	275.95	93.42	118.54	83.29
TFDP1	0.000123941	0.332084	646.11	685.57	604.64	249.17	191.89	201.96
MTA3	0.00168613	0.332174	422.9	312.63	368.32	129.06	130.66	106.95
PALMD	0.000228905	0.332179	561.33	506.02	535.04	222.64	165.24	144.4
MRPL37	5.39944e-05	0.332193	1360.7	1262.53	1202.62	414.16	415.87	440.89
DCTN5	0.000604173	0.332229	202.6	189.62	235.45	76.25	62.16	70.12
UBL7	0.00256658	0.332294	192.3	150.45	141.52	55.04	46.82	59.06
RCJMB04_19l9	0.00570478	0.332328	249.02	175.34	178.96	67.59	77.93	54.98
RCJMB04_16f17	0.00237221	0.332864	78.75	100.56	104.59	35.67	22.47	36.36
RCJMB04_30f6	0.010375	0.333347	538.54	351.73	361.1	135.63	131.18	150.33
CCNI	0.00714419	0.333435	1179.83	775.73	860.58	296.84	309.05	333.11
SFPQ	0.00259442	0.335409	381.18	537.14	497.83	158.92	161.88	154.19
RCJMB04_33j6	0.00205056	0.335717	327.96	257.98	244.85	92.48	91.44	94.99
RARB	0.000108666	0.335947	462.82	518.81	492.95	171.47	185.71	138.2
RCJMB04_24e12	0.000228939	0.336134	1858.1	1945.57	1800.31	715.57	718.16	449.96
SEC61B	0.000179579	0.336402	5992.76	5919.82	5142.02	1820.57	2054.44	1862.19
LOC768619	0.000996181	0.336511	1143.34	1316.09	1008.78	383.25	393.89	389.95
LHFP	0.0125625	0.33681	568.12	936.35	811.26	237.05	354.53	188.38
AMDHD2	0.00855075	0.337567	259.47	195.69	162.94	69.67	69.8	69.18
GPSM1	0.000735039	0.337624	142.69	177.9	178.19	55.95	55.05	57.4
RCJMB04_9j22	8.94942e-05	0.337783	1009.24	1011.96	910.27	334.03	367.4	288.77
VPS13B	0.00617444	0.338168	1287.25	969.62	879.5	325.28	438.81	296.53
AMFR	0.000152173	0.33865	1398.46	1631.55	1520.68	529.66	546.7	464.73
PHLDB2	0.000186169	0.338676	122.35	141.97	141.88	46.45	42.64	48.48
TET1	0.0024522	0.338759	228.46	313.54	303.91	87.94	92.52	106.1
ZNF503	0.0492813	0.338979	227.34	113.59	122.52	56.85	49.1	51.15
ADAMTS5	0.0247703	0.339235	141.59	271.07	253.87	63.42	95.82	66.87
TACC3	0.000185571	0.339629	1216.66	1422.27	1269.33	420.37	481.93	425.06
LOC770103	0.00290467	0.340093	2323.19	1883.43	1649.08	627.95	675.25	688.28
DDOST	0.000589325	0.340191	1151.92	1387.53	1143.8	400.9	454.36	397.75
ODZ4	0.00124231	0.340722	287.91	367.23	321.99	126.36	121.44	85.13
SCAMP5	0.00236777	0.340976	403.8	313.19	300.59	118.87	117.21	110.89
SFRS5	7.48916e-05	0.340992	685.79	644.02	725.31	228.62	258.77	213.39
NUP205	0.00135329	0.341221	726.65	950.01	921.57	317.69	301.35	267.53
POLR1C	0.00677101	0.341333	738.75	515.66	511.96	193.27	193.17	216.48
RFC2	0.000183687	0.34143	825.98	721.55	772.74	295.61	278.54	218.06
TRA2B	1.24685e-06	0.341577	1722.13	1722.18	1719.95	598.52	623.66	541.81
CPSF4	0.00179525	0.341795	768.25	571.6	635.22	239.04	207.01	229.02
MYBL2	0.00119308	0.34257	160	196.16	203.55	67.3	51.45	72.99
KATNAL1	2.60624e-05	0.342617	160.99	177.72	174.02	57.85	57.54	60.28
RCJMB04_29l7	0.00144809	0.342636	1303.14	1728.89	1644.56	548.84	551.59	501.94
GNG11	0.0030978	0.342699	3697.99	2690.15	3091.04	1301.79	1130.04	816.68
SNX5	0.0463877	0.342806	540.04	266.69	306.32	138.98	126.98	115.6
RCJMB04_3a6	0.00107525	0.342964	234.53	232.74	187.61	81.56	82.66	60.38
BCAS2 /// DENND2C	0.00175593	0.343037	1435.83	1129.61	1101.1	433.62	434.1	390.04
CAND1	2.42895e-06	0.343047	455.22	431.96	438.09	155.63	147.7	151.3
MVP	0.000318952	0.343052	545	474.18	455	165.79	179.08	160.85
LOC415553	6.83652e-05	0.343116	200.35	226.21	220.19	75.12	78.01	68.78
RCJMB04_9b22	0.0139252	0.343247	501.68	304.86	350.47	136.46	150.15	110.53
CHSY1	0.0034866	0.343463	418.85	601.17	497.9	184.62	183.39	153.34
TMEFF2	0.00401552	0.343652	268.55	189.64	253.78	73.1	101.47	70.1
COG1	0.00239919	0.343784	865.32	763.61	618.76	242.31	267.01	263.4
PLEKHJ1	0.00828165	0.344187	517.75	374.42	339.4	128.05	135.82	160.02
EIF2B4	0.0156082	0.344426	965.52	629.62	595.84	272.01	233.91	248.71
C6orf150	0.000249131	0.344821	154.72	171.81	147.89	50.92	63.44	49.23
GARS	0.000288807	0.345016	1299.48	1127.91	1091.08	400.4	393.04	420.49
NECAP2	0.0043719	0.345478	641.27	473.05	459.27	173.99	171.65	198
C21orf7	0.00394576	0.345604	1006.31	1012.17	1357.38	409.65	448.22	308.84
FUBP3	0.00380543	0.346187	370.38	491.97	540.13	153.89	165.48	166.15
TRIO	0.019662	0.34633	398.98	740.67	679.31	204.9	209.01	216.05
ATP13A1	0.015296	0.346615	540.56	380.64	319.34	129.08	142.64	158.27
TGS1	0.00105818	0.346704	273.65	218.63	224.7	72.67	82.65	93.26
RCJMB04_1h22	0.000508573	0.346812	1489.96	1625.1	1845.27	560.09	549.5	610.71
CEP70	0.000341749	0.347167	275.99	257.49	303.87	91.67	113.85	85.18
RCJMB04_29l6	0.00221498	0.347184	289.17	265.41	219.62	100.67	104.2	63.92
OPHN1	0.00280434	0.347237	476.11	421.92	336.4	134.07	151.82	142.75
RCJMB04_2n3	0.000720688	0.347802	1054.44	936.53	938.86	339.78	436.04	243.18
TM4SF18	0.00043286	0.347947	453.64	527.96	524.52	208.69	144.16	171.2
RELN	0.0296913	0.34821	276.71	359.69	533.67	156.69	138.99	111.75
LOC777450	0.0165242	0.348375	187.31	243.54	322.85	86.63	109.44	66.5
FZD8	0.0284211	0.348414	459.06	861.46	564.71	197	257.92	201.92
TICAM1	0.00200106	0.348754	278.31	353.68	373.56	98.84	129.03	122.82
RCJMB04_28b1	0.00136905	0.348797	360.83	271.86	311.04	113.93	108.36	106.88
EVC	0.0149414	0.349075	88.71	149.11	115.8	35.92	54.65	32.87
SMYD3	0.000129726	0.349223	179.79	189.4	207.92	69.83	69.37	62.34
EEPD1	0.0141767	0.349442	521.62	562.61	829.08	202.67	191.65	274.27
LRIG3	0.00824645	0.349473	294.76	256.24	185.08	88.65	95.52	73.07
CCT3	0.000452443	0.349835	276.32	254.01	223.74	92.25	83.32	88.23
AHR	0.00192275	0.349865	787.03	592.12	653.15	266.6	200.34	244.09
MYO9A	4.57644e-05	0.350059	371.07	343.53	386.33	128.18	126.34	130.87
RBM45	6.777e-07	0.350457	833.17	807.96	814.92	299.23	279.29	282.22
MSH6	0.00566419	0.350492	140.66	202.25	202.98	52.78	61.35	77.2
DAD1	8.8913e-05	0.351651	3832.42	3741.61	3434.87	1295.95	1438.67	1136.67
C6orf64	0.00524908	0.351737	509.79	373.31	359.59	159.7	145.73	131.67
ETV5	0.000235637	0.352035	362.33	389.44	329.8	122.07	117.57	141.11
B-MA1	0.0130156	0.352285	266.62	188.68	168.74	80.13	86.74	52.97
OGFOD1	1.18749e-05	0.352347	182.61	179.06	193.72	63.97	64.73	66.99
BYSL	0.0035586	0.35237	453.57	366.94	317.98	130.01	126.88	144.28
LOC414740	0.00811271	0.352577	482.21	354.6	318.74	159.59	122.63	125.2
SEC31A	0.00183472	0.352912	295.93	397.23	352.2	138.32	124.18	106.42
ODF2	0.000438625	0.353022	422.71	512.46	505.42	174.01	173.77	160.78
LOC770193	0.000141143	0.353172	396.52	458.47	435.06	150.16	165.51	139.94
MLF2	6.58273e-05	0.35344	2726.56	2507.78	2411.32	865.03	933.9	903.35
NPLOC4	0.00131238	0.353572	135.83	145.21	176.18	54.14	56.4	51.12
LOC423423	2.35951e-05	0.353596	484.22	480.1	444.01	163.89	174.71	159.38
WDR1	3.52756e-05	0.353622	328.22	298.46	316.19	101.02	117.51	114.89
MYF5	0.00322413	0.354029	136.99	168.66	145.33	48.33	76.23	35.1
IFT57	0.00061477	0.354302	134.59	166.39	155.1	55.31	46.71	59.57
SRPK2	1.04892e-05	0.354541	569.55	597.07	609	205.35	224.62	199.56
RRP7A	0.00105578	0.354753	719.82	555.59	623.29	212.06	234.5	227.01
BPNT1	0.000270955	0.355107	187.97	162.3	179.74	68.79	67.98	51.44
DHODH	0.000167039	0.355515	593.87	597.63	517.57	196.43	215.74	195.43
ANKRD13A	0.0104895	0.355697	129.38	211.07	167.82	60.43	68.14	52.22
KDELC1	0.00231518	0.355724	237.36	306.11	313.15	104.4	119.5	80.82
PRDX4	0.00068277	0.356175	4535.58	5595.92	4783.54	1819.11	1921.45	1571.8
LOC423593	0.00282602	0.356425	120.09	164.64	158.14	58.91	54.41	44.53
LOC424838	0.00775466	0.356468	277.03	241.64	175.08	76.18	86.78	84.34
DHX30	1.86363e-05	0.356563	392.88	404.97	382.53	123.79	151.78	145.31
LOC769740	0.000535707	0.356736	1632.48	1357.11	1358.3	534.67	514.18	502.2
C1orf83	0.00553369	0.357046	381.51	256.13	304.06	101.09	111.9	123.24
RCJMB04_19b17	0.000309792	0.357056	228.26	214.41	224.2	68.95	102.44	66.72
TP53BP1	0.00116766	0.357313	254.72	320.09	317.49	95	100.16	123.67
GMNN	0.0269343	0.357361	677.34	407.45	397.8	196.73	188.5	144.59
GDI2	0.00298591	0.358061	249.19	343.47	321.82	120.69	118.49	88.26
HDAC2	0.000573026	0.358176	1588.92	1963.97	1747.19	614.59	699	584.77
LOC427799	7.99888e-05	0.358348	235.49	244.04	267.23	85.26	89.94	92.4
RCJMB04_9d3	0.00367531	0.358711	138.33	103.14	101.87	43.5	41.55	38.11
CTNNA1	0.00457857	0.3589	402.72	551.64	591	174.6	192.4	187.63
SPR	0.00445972	0.35905	353.87	329.25	243.24	99.74	123.84	109.03
PCDHGA2	0.0068664	0.359057	1199.52	1801.74	1401.25	482.35	624.26	474.14
TNFAIP6	0.0194794	0.359185	180.37	259.92	154.64	78.57	86.07	49.05
RPN2	0.00126585	0.35933	1073.9	1397.62	1290.68	422.66	506.6	422.61
SFXN4	1.96504e-05	0.359376	336.18	316.5	333.39	124.79	124.56	105.02
SUZ12	0.000517041	0.359422	211.86	246.84	205.7	90.21	75.55	73.04
C1orf77	0.0015721	0.359476	214.3	209.51	268.42	80.71	90.91	77.22
FUCA1	0.000566789	0.359507	276.11	257.51	229.87	103.6	97.66	73.22
C16orf80	8.12889e-06	0.359747	1674.13	1802.01	1744.61	616.75	617.12	644.28
ANKK1	0.00351363	0.35984	464.97	601.57	657.78	237.54	203.52	179.42
DCK	1.5258e-05	0.360099	260.62	281.25	263.38	100.96	96.11	92.9
INTS9	1.16987e-05	0.360158	184.36	196.37	188.77	68.58	73.28	63.25
MYCBP2	0.00263366	0.360387	693.13	551.11	517.84	228.98	228.35	177.7
RCJMB04_33j23	0.00232159	0.360465	218.34	170.17	166.19	71.72	68.68	59.55
DEDD	0.0164936	0.36055	480.39	342.43	280.19	130.6	131.72	135.37
FAM134A	0.00624258	0.360703	172.16	112.41	150.58	56.74	48.98	51.24
SFRS6	9.17472e-06	0.360891	3304.23	3471.54	3563.95	1214.45	1248.76	1268.3
GFPT2	0.00524475	0.361289	99.6	110.97	78.34	32.07	45.75	26.56
LOC418413	0.000345707	0.361388	249.39	266.01	221.37	79.84	95.67	90.75
FBLN1	0.00437042	0.361605	1412.67	1947.77	1640.43	570.1	785.78	452.46
DACH1	0.00221286	0.362079	648.51	474.23	568.66	192.45	194.3	225.67
LOC416646	5.17696e-05	0.362418	147.49	131.81	144.63	52.94	50.87	49.83
DNM3	0.0145175	0.3625	241	162.91	149.69	65.57	67.77	67.34
IMPG2	3.06837e-05	0.362569	129.32	143.4	136.83	50.66	47.86	49.97
PXDNL	0.0184294	0.362662	106.75	190.41	145.07	54.17	46.8	59.41
CD55	0.000126484	0.36271	183.36	172.83	162.82	62.32	70.99	54.94
ALG13	0.0187379	0.362728	216.8	388.77	296.98	111.27	119.84	96.27
NFU1	0.000760176	0.362948	211.7	222.36	251.74	93.35	93.05	62.51
PDLIM4	0.000454739	0.363045	852.73	1019.19	898.67	298.87	383.85	323.13
NAGA	0.00186753	0.363081	397.99	330.47	297.51	118.9	131.59	122.02
SFRS3	0.000167758	0.363297	1155.4	1310.23	1150.61	430.55	476.61	406.61
MAST2	3.98995e-06	0.363353	397.25	383.97	388.8	146.58	148.67	129.88
MIB1	0.0227957	0.363805	87.19	151.81	161.05	49.09	55.16	41.29
C1QBP	3.084e-05	0.363909	3010.2	3204.51	3028.08	1244.45	1001.32	1117.76
GLTPD1	1.54758e-05	0.363998	310.55	300.31	323.98	105.97	119.92	114.39
ORC6L	2.49945e-05	0.364202	329.42	333.4	318.12	126.31	128.3	102.65
CBLL1	7.81478e-05	0.364241	728.04	826.73	778.44	265.26	291.77	292.82
C20orf42	0.00161723	0.364424	124.32	140.84	105.48	43.27	48.32	43.48
LOC770202	0.00132004	0.364661	379.11	316.44	308.89	145.27	125.64	95.37
FAM136A /// LOC426296	0.0306752	0.364685	797.93	455.6	478.02	244.09	182.95	204.43
RCJMB04_32c9	0.0380386	0.365482	184	117.12	93.81	39.67	54.64	50.03
JOSD1	0.000222598	0.365826	195.08	226.41	207.88	67.88	76.38	85.98
ACACA	0.00106848	0.365852	300.71	238.29	295.79	107.72	107.43	90.26
VCAN	0.00294516	0.365968	513.86	667.97	587.37	219.07	278.07	150.33
AAMP	0.00438381	0.366592	547.08	386.36	421.88	160.38	156.23	180.24
PDE6D	0.000534381	0.366614	688.1	640.63	569.15	212.9	270.36	212.53
LRP11	0.0333426	0.366856	213.44	379.55	427.3	158.36	123.96	91.98
TOE1	1.82029e-05	0.367118	182.01	166.69	171.76	61.9	64.8	64.37
C14orf169	6.2434e-05	0.367281	480.82	449.88	429.62	166.31	154.81	178.5
PAM	0.00592141	0.367291	192.05	137.6	143.49	54.36	71.74	47.68
KIFC3	0.00161843	0.367324	576.05	490.41	434.83	187.28	169.69	194.49
RPS14	0.00798799	0.367635	233.45	187.55	150.79	66.11	81.05	63.05
TCEA1	0.00304301	0.367638	149.12	109.26	118.54	45.68	51.51	41.38
NSUN5	0.00380224	0.368272	199.83	157.64	143.22	58.47	69.57	56.35
PEO1	0.00954541	0.368451	574.79	366.54	431.28	165.58	158.31	181.85
CYP3A80	0.0100809	0.368605	108.98	74.27	73.61	32.11	33.72	28.85
PEF1	0.0010611	0.368606	335.93	320.1	264.03	112.85	124.88	101.41
CCT4	8.69016e-05	0.369048	4033.86	4066.04	4445.95	1408.44	1491.08	1730.5
PSME3	8.80415e-05	0.369144	2112.11	2088.73	1866.58	764.97	755.61	719.17
LOC769479	4.48303e-06	0.369206	2501.52	2543.65	2393.14	922.89	894.64	928.74
MMS19	0.00220319	0.36933	608.63	485.58	462.23	178.75	181.87	214.22
FAM118B	1.88231e-06	0.369401	320.25	333.07	330.38	120.18	116.54	126.66
RCJMB04_3d14	0.00905086	0.369654	815.96	567.62	551.31	245.84	241.83	227.57
NIPSNAP1	0.0189914	0.36968	438.89	283.68	267.99	129.06	116.1	121.03
MFSD2	0.00198568	0.369779	229.77	173.18	214.96	75.58	87.28	65.63
MS4A15	0.00120979	0.369901	135.72	116.41	106.75	38.93	43.01	50.81
USO1	0.000179596	0.369981	1348.9	1415.26	1575.25	542.56	514.05	548.89
DKC1	6.21767e-05	0.370031	726.25	656.8	665.94	252.17	272.58	233.44
RNASEH2B	0.000142912	0.370139	1216.26	1065.23	1179.53	460.07	439.4	381.59
OLFML2A	0.00305174	0.370335	140.14	163.85	193.64	51.57	68.84	63.88
CHD1	0.00353464	0.370429	105.09	149.07	125.67	47.52	50.9	42.28
C11orf10	0.00676275	0.37063	2261.91	1693.39	1542.72	712.03	740.62	585.08
CSNK1G1	0.00641626	0.370693	345.45	249.69	244.26	88.71	112.4	110.05
GNG2	0.000102272	0.370741	195.01	173.32	186.1	64.27	76.76	64.52
LOC424014	0.0193666	0.370901	1430.65	969.84	846.66	425.58	433.45	345.34
PUS1	0.00178485	0.371046	212.97	264.45	285.64	91.37	94.81	96.95
LRWD1	0.000524799	0.371172	156.13	129.07	154.03	51.41	59.33	52.29
SREBF2	0.0469998	0.371673	1156.49	615.65	634.49	303.39	316.53	274.56
AGPAT2	0.0057712	0.371747	682.03	459.44	545.62	203.12	229.85	194.2
GNAI3	0.000868783	0.372015	1059.54	856.9	885.17	319	378.44	344.8
SCFD2	0.0252426	0.372125	641.56	403.04	374.36	157.64	181.11	189.28
COG7	0.000123448	0.372201	271.23	237.01	242.86	95.47	90.49	93.6
RCJMB04_2h11	0.000167414	0.372635	3299.77	3797.18	3631.11	1473.88	1216.32	1307.45
TAF15	0.000549492	0.373372	563.44	680.4	585.22	250.12	225.36	207.44
LOC395787	0.00901085	0.373673	716.79	500.67	488.31	201.41	200.57	235.42
CCDC104	0.000525481	0.374144	580.16	645.04	525.49	227.62	228.49	198.9
BZW1	0.000107449	0.374296	830.77	859.94	924.33	319.11	291.11	368.58
HMOX2	0.00473137	0.374432	322.92	230.61	257.86	102.29	120.97	80.55
C14orf4	1.83414e-06	0.3745	3487.21	3647.7	3619.63	1325.09	1379.18	1323.3
C14orf1	0.0106304	0.374535	1364.73	905.9	952.11	379.28	458.29	369.46
ITFG3	0.00279313	0.374662	1014.61	800.72	750.45	302.55	334.37	324.38
VPS53	7.25023e-05	0.374668	129.81	132.54	140.86	57.2	49.44	44.43
DCXR	0.000310298	0.374906	568.73	511.93	549.08	218.22	235.86	156.92
C1orf190	0.00320537	0.3752	662.89	572.87	476.5	180.41	233.64	228.39
ZBTB25	0.000811661	0.376156	304.27	244.55	258.93	105.43	92.91	105.5
C1orf107	0.000140805	0.37618	255.61	226.28	224.5	91.86	89.26	84.61
LOC427412	0.00586527	0.37642	648.1	461.71	468.32	206.86	189.92	197.26
DOCK7	0.0135807	0.376529	199.29	325.45	321.57	96.27	114.84	107.55
TRMT11	0.0042224	0.376864	159.32	113.39	134.28	59.29	40.36	53.73
WASH2P	0.00119772	0.377028	755.28	594.19	622.61	251.31	238.62	253.6
LOC770083	0.00222589	0.377071	584.85	624.99	778.46	239.61	255.47	254.65
LOC418128	0.0265227	0.377419	2410.93	1555.2	1413.75	783	758.61	488.86
PPP2CB	0.00398658	0.377735	435.96	360.94	311.55	155.65	150.26	112.79
THAP7	0.00153	0.377746	155.33	166.76	128.16	61.93	59.32	48.83
RCJMB04_9g1	0.000160236	0.377926	685.31	777.91	789.31	270.83	282.32	298.14
HNRPK	0.000652072	0.377946	121.38	146.14	131.69	57.74	51.64	41.5
CBARA1	2.25366e-07	0.378633	410.64	419.41	412.92	152.2	160.42	158.01
PSMD3	0.00431767	0.378802	652.2	534.88	454.04	212.31	220.54	188.81
RCBTB1	0.00317977	0.378899	338.78	465.16	367.4	147.3	150.56	145.96
YIPF3	0.0223616	0.37904	2138.81	1376.55	1275.03	598.7	655.02	562.03
PDZD11	0.0347766	0.379161	1617.38	829.1	1093.81	425.4	415.92	501.02
LMAN1	0.00123684	0.379297	6320	5054.23	5084.75	2118.63	2106.28	2017.93
R3HCC1	0.000678144	0.379411	395.05	486.32	414.27	163.59	171.73	156.26
LOC770371	0.0160001	0.379504	322.62	186.76	289.4	107.73	104.3	91.11
KLHL7	0.0257222	0.379886	233.85	144.54	140.16	69.49	71.86	55.64
WDR77	4.59608e-05	0.380185	1034.11	932.23	948.82	369.37	362.27	376.66
THEX1	0.000876955	0.380244	239.69	192.85	208.68	89.4	83.98	70.44
ITGB5	0.000378436	0.380604	642.69	713.34	727.63	226.9	320.61	245.54
MMAB	0.00131354	0.380605	293.08	251.09	328.44	109.37	107.57	115.18
LSM7	0.000828155	0.380841	1312.78	1139.45	1065.09	453.89	498.8	386.85
CCDC56	0.00277212	0.38101	631.82	479.38	492.04	206.11	223.27	181.47
STOX2	1.45427e-05	0.381062	139.82	149.2	148.31	53.54	53.66	59.45
NOB1	0.00174307	0.381218	766.24	591.1	618.8	237.41	257.37	258.56
MKI67IP	0.00158339	0.381236	1599.85	1277.52	1255.74	519.02	544.93	511.74
SEC23B	1.47127e-05	0.381381	230.09	238.22	219.06	85.62	88.01	88.52
LOC772302	0.00209605	0.381796	195.02	217.6	254.15	70.33	83.18	101.06
FBLN2	0.0222423	0.381831	429.21	706.63	752.72	222.94	309.96	188.21
BUB3	8.28166e-05	0.381887	2155.53	2388.22	2400.21	904.22	935.16	812.43
LOC422319	1.12782e-05	0.382321	1191.93	1243.22	1171.24	424.87	476.51	477.42
TMEM167B	0.0309514	0.382334	1391.65	942.01	740.54	406.85	422.9	345.62
GPR23	0.000154342	0.382733	376.51	427.87	402.05	173.68	145.1	142.96
INTS7	0.00116573	0.383067	342.66	270.49	290.87	123.66	120.28	102.36
RCJMB04_13d7	0.00316643	0.383563	392.14	295.63	298.9	134.16	126.01	118.28
PMP22	0.00168544	0.383925	1740.23	2229.6	2230.34	763.93	883.82	732.65
NOL7	2.9524e-05	0.383994	540.7	543.13	504.45	198.32	220.79	190.78
COMMD2	0.000546719	0.38421	1555.42	1308.3	1299.6	527.96	557.74	513.89
TSSC4	0.000337893	0.384431	590.16	697.05	612.35	236.61	263.88	229.76
RCJMB04_22j23	0.000185647	0.384483	133.31	124.79	115.05	43.73	51.77	47.97
LY6E	0.00398807	0.384629	3400.05	2620.2	2492.73	1210.3	1109.38	954.66
NINJ1	4.45344e-05	0.384731	204.07	201.03	202.39	85.34	83.37	65.01
RCJMB04_36h7	0.0187165	0.384743	147.9	108.38	190.59	63.63	55.84	52.46
BUD13	0.00289485	0.384941	551.13	406.43	460.11	177.95	209.21	158.56
DYNLT1	0.0105511	0.385077	1956.7	1280.03	1397.38	623.67	561.94	598.88
LMBR1	0.00234357	0.385264	144.9	113	118.31	53.27	53.99	37.68
ASCC1 /// SGPL1	0.00135173	0.385274	438.74	359.69	358.85	126.78	173.75	145.34
LOC424773	2.80021e-05	0.385343	281.58	277.44	289.99	120.06	111.66	95.44
CBX4	0.0338328	0.385774	507.41	305.41	285.44	144.41	140.61	138.66
PRCC	0.000128886	0.385833	750.3	800.43	693.53	291.96	276.38	297.57
POLG2	0.00128754	0.386736	191.28	204.55	241.97	84.01	90.91	71.74
LOC427449	0.00364161	0.386797	120.78	170.39	152.68	61.23	59.5	50.95
LOC770100	0.000608991	0.386815	116.97	137.09	118.78	44.57	42.86	56.79
RCJMB04_6l6	4.50437e-05	0.386826	2273.93	2274.66	2492.64	941.59	870.11	912.03
SLC25A6	2.81266e-05	0.387014	7413.29	7777.39	8183.69	3018.13	2987.44	3040.64
GEMIN4	3.10088e-05	0.387484	456.38	447.87	484.22	188.19	186.4	163.42
RREB1	0.00466586	0.387534	656.62	826.51	935.91	321.81	256.76	358.89
RCJMB04_15c3	0.000411381	0.388321	874.91	821.82	735.56	316.37	350.6	277.54
UGDH	0.0104614	0.38834	221.97	329.21	344.84	102.33	138.13	107.5
SNRPE	8.76061e-05	0.38855	1522.47	1687.8	1593.21	640.81	675.93	549.65
NR5A2	0.0234464	0.388716	130.37	216.34	239.81	79.72	67.96	80.31
KDELR2	4.51451e-05	0.388796	4810.45	5263.25	4780.06	1933.89	1973.14	1868.05
SOX18	0.000909555	0.388938	720.67	762.41	879.25	253.62	323.58	341.6
COPB2	0.00277347	0.389548	1142.27	1576.53	1361.16	540.32	549.76	499.26
RCJMB04_23h2	0.000429356	0.389826	588.8	537.12	485.26	201.42	222.09	204.57
LOC771075	0.00246152	0.389852	237.06	311.7	298.87	107.13	130	93.32
YARS	0.00704796	0.389857	335.67	252.62	229.78	98.87	117.96	102.1
RCJMB04_10n18	0.0352064	0.389933	2394.76	1370.45	1427.71	608.74	624.11	792.04
RCN1	0.00520612	0.389964	3712.34	5382.33	4399.2	1826.6	1887.13	1548.4
RPP40	0.000195712	0.390166	358.7	315.1	311.14	127.58	130.23	126.48
TCOF1	3.57836e-06	0.390512	528.82	530.77	546.94	221.53	197.17	208.67
FAM123B	0.00240489	0.390635	326.16	240.8	276.41	102.21	111.12	116.12
EXT1	0.00915046	0.390647	289.35	457.03	394.42	141.28	153.47	150.9
STAG1	0.00012848	0.390819	212.21	241.43	222.12	82.13	95.29	86.68
FAM125A	0.00210718	0.39093	267.34	247.83	199.92	92.95	101.04	85.56
C10orf83	0.0345861	0.391108	466.12	274.35	268.92	121.87	131.88	141.03
BSDC1	0.00530855	0.391311	511.85	374.76	380.03	156.02	148.83	190.8
LOC426092	0.000303654	0.392143	201.67	176.5	170.89	71.47	70.6	73.24
PLS3	0.0219829	0.392243	900.49	1596.29	1520.17	478.78	600.85	495.99
SLC35B2	0.000432518	0.392283	248.42	231.05	209.93	98.97	94.75	76.72
PSMB3	0.00343573	0.392309	3374.17	2742.93	2464.27	1229.25	1166.91	970.39
ELOVL1	0.0267913	0.392485	168.61	102.82	101.96	47.12	51.36	48.07
CCDC86	0.00542654	0.392498	440.15	321.09	321.44	130.13	149.62	145.2
LOC416777	0.000790574	0.392849	2454.26	3031.47	2967.45	1099.99	1178.56	1042.27
ZFAND2A	0.0204848	0.393145	302.08	193.41	195.4	104.4	98.64	68.58
RCJMB04_18g1	0.000779199	0.393165	165.52	139.52	137.42	51.72	64.31	57.93
RCJMB04_10a6	0.000428001	0.393223	3492.06	2914.69	3381.83	1193.2	1281.24	1374.65
YRDC	0.00465263	0.393254	337.83	263.99	241.96	113.19	121.7	96.93
GSR	0.000617856	0.393314	544.63	451.93	471.07	193.4	211.4	172.44
SMTN	6.99378e-05	0.393402	105.84	107.2	113.42	37.35	48.08	43
TMEM82	0.000746625	0.393576	177.95	143.15	158.96	62.97	67.85	58.12
VPS26B	0.00269955	0.393883	512.08	378.53	495.69	173.94	190	182.1
ZNF521	0.0493784	0.393999	229.63	439.56	257.69	131.92	137.99	95.28
ID1	0.015845	0.394216	844.34	737.92	514.41	196.8	330.62	299.12
PTBP1	0.0188144	0.39435	1623.88	1061.65	1015.24	476.69	485.29	497.42
LOC422650	0.000647091	0.394364	210.17	173.3	194.55	86.43	74.64	66.88
USP42	0.000264091	0.394411	116.33	127.2	108.59	45.86	50.42	42.6
ATF6	0.00115621	0.394635	196.78	232.05	183.66	85.02	83.42	73.27
FYTTD1	4.02485e-05	0.394822	1830.57	1805.7	1695.55	768.15	692.82	644.15
CCT7	0.000600735	0.395137	1557.4	1886.27	1711.35	607.02	664.12	765.8
C1QTNF2	0.000123937	0.395413	1009.68	1064.08	1093.11	404.04	485.01	363.17
CTPS	0.0017288	0.395426	945.4	851.04	716.8	311.16	322.81	359.83
GSPT1	0.000207311	0.395774	217.83	200.85	201.75	92.63	86.58	66.34
TRAF7	0.000360754	0.395841	1232.37	1190.4	1411.6	481.89	519.4	516.51
RCJMB04_1p22	2.67358e-06	0.396016	4012.9	3861.26	3894.35	1473.07	1601.29	1586.16
RCJMB04_18p19	0.00684633	0.396322	808.27	1171.69	1101.5	373.94	500.27	347.04
WDR59	0.00137002	0.396333	200.23	167.37	156	70.88	68.57	68.07
ANAPC5	0.000841185	0.396677	166.53	179.42	194.54	79.8	81.02	53.58
COPS2	0.00555832	0.396965	948	784.91	647.25	326.01	287.46	331.37
TMEM214	0.0124326	0.397023	654.32	469.9	418.46	195.06	207.83	209.59
TMEM14C	0.000123415	0.397443	922.04	856.99	801.77	331.13	348.05	346.54
ING4	4.19628e-05	0.397516	376.79	410.39	375.29	157.99	146.52	157.59
MYBBP1A	0.00927619	0.397752	96.78	131.86	151.17	45.66	56.04	49.37
ZNF644	0.00225521	0.398138	883.26	761.12	654.95	312.48	289.91	313.06
BCLAF1	0.0007261	0.398209	579.65	705.58	597.6	249.61	265.77	234.38
PRPS2	0.0181273	0.398256	106.25	159.88	184.56	52.59	62.01	64.89
LOC769659 /// OAT	0.000122412	0.398759	1252.31	1238.42	1234.18	490.51	584.37	410.46
C20orf4	4.82599e-05	0.398763	620.57	594.2	661.81	242.32	256.96	249.03
CTNNBL1	0.0001182	0.398933	409.17	447.59	468.75	182.89	170.12	175.78
FBXO11	5.99707e-05	0.399318	297.95	291.84	283.5	123.22	127.03	98.47
TMLHE	0.00732087	0.399417	1225.36	986.98	812.92	424.48	376.91	406.95
RRP12	0.0169588	0.399612	880.39	581.85	569.63	274.33	237.68	299.95
DDX24	0.0168252	0.399858	88.96	150.4	126.32	56.49	39.79	49.94
HAS2	0.00892694	0.400282	255.41	368	278.43	119.62	148.45	92.92
PPAP2B	0.0114118	0.400385	719.81	1106.29	1120.39	355.06	427.36	397.31
ARF6	0.0447952	0.400449	2432.87	1444.43	1291.75	667.66	725.06	677.22
LOC771922	0.0158308	0.400581	172.97	121.75	107.97	48.34	58.74	54.23
HMGN2	5.22977e-05	0.400817	6978.44	7780.38	7567.97	2935.71	3066.35	2946.9
EIF3EIP	6.83533e-08	0.400846	2378.45	2353.99	2346.43	924.1	959.05	954.39
IFT20	0.000429648	0.401013	1550.01	1454.14	1340.1	531.99	687.7	522.41
EIF4A3	0.000682374	0.401505	2863.27	3430.17	3512.26	1263.91	1319.6	1353.53
CCM2	0.000114785	0.401513	539.29	588.94	523.87	216.97	206.53	239.84
LOC426458 /// LOC770857	0.000845189	0.40179	151.49	158.53	126.95	56.24	58.03	61.3
RCJMB04_5e8	4.88533e-05	0.401994	292.78	326.42	309.62	120.64	124.82	127.92
LANCL2	0.000736167	0.402114	453.61	515.61	559.5	226.61	198.37	189.74
IDH1	0.00491816	0.402134	463.64	336.69	351.35	168.06	153.38	141.69
RPE	0.00795977	0.402178	1413.12	965.74	1044.6	437.81	490.51	448.52
GHITM	0.00111747	0.402369	1789.98	1710.33	2135.16	799.76	693.79	773.99
SCAMP2	0.000129175	0.402384	1068.83	1012.02	1002.45	400.3	482.75	357.62
LOC769747	0.000163577	0.403021	593.29	566.75	511.51	220.93	230.01	222.73
PXDN	0.00208414	0.403371	1798.16	2317.29	1914.18	783.25	928.82	720.11
NOTCH1	3.53566e-05	0.40375	576.01	588.67	575.95	201.6	245.59	255.59
GCAT	0.0255639	0.403853	444.46	268.99	282.58	151.42	124.8	126.03
CCDC101	0.0113231	0.403927	501.41	392.99	316.66	177.44	150.18	161.56
CNOT10	0.0016784	0.404088	90.05	110.72	117.23	39.29	43.53	45.68
DTWD1 /// LOC770318	0.000274564	0.40411	340.51	341.21	314.84	129.87	160.37	112.48
AMOT	0.00221071	0.404162	1412.03	1152.3	1083.09	438.16	526.67	509.32
CD82	0.0369705	0.404188	796.35	1322.28	774.13	388.42	480.91	299.89
C20orf108	0.000439227	0.404462	216.27	250.81	260.38	101.98	95.05	97.2
RCJMB04_1m9	3.6006e-05	0.404478	850.4	904.54	933.34	351.7	352.01	383.64
RHCE /// RHD	0.017015	0.404497	324.98	219.59	210.59	105.2	82.9	117.36
SETD5	0.000532997	0.404583	1029.38	868.26	886.66	350.98	361.57	413.93
PAOX	0.00376516	0.404668	183.62	155.87	131.39	65.12	68.26	57.17
C9orf80	0.00734813	0.404681	781.84	571.33	549.81	281.81	248.5	239.79
NOL1	3.63603e-05	0.405542	616.63	565.03	589.6	257.7	229.28	231.34
C20orf72	0.0183211	0.405771	220.79	377.66	346	138.02	133.87	111.34
SNAI2	0.0134077	0.406322	970.72	771.1	607.4	334.56	364.65	255.33
NEK1	4.59491e-05	0.40656	255.35	262.1	239.29	101.88	109.97	95.81
SLC37A3	0.00304594	0.406764	167.84	199.16	229.66	72.72	88.34	81.64
COX19	0.00264696	0.406786	185.36	141.68	148.32	56.83	67.39	69.15
ASB9	0.00719307	0.406861	132.74	93.92	96.03	44.68	43.82	42.79
LOC417629	0.00557781	0.407177	1794.12	1375.89	1264.08	606.25	604.59	594.62
LOC416968	0.00245533	0.407244	179.33	141.3	137.94	64.98	60.94	60.83
NUDT1	1.9918e-05	0.407387	374.2	346.16	366.96	154.71	142.01	146.24
WDR82P1	1.80962e-05	0.407521	566.5	534.09	550.76	215.8	244.08	213.08
PEX16	0.0400756	0.407622	504.15	281.52	300.36	158.81	136.71	147.17
NDUFB8	0.0023773	0.407907	532.13	428.44	575.1	211.52	220.98	193.91
RPL4	1.38361e-05	0.407934	7159.44	7269.12	7139.82	2903.41	3225.85	2669.22
FARP1	0.00105944	0.408213	287.14	228.24	244.64	107.58	101.92	100.75
LOC395611	0.0022972	0.408322	699.77	918.97	875.05	296.24	379.37	342.66
NACA	5.85667e-05	0.408403	2469.45	2577.07	2650.36	980.3	1182.17	980.96
RCJMB04_2f16	0.0242285	0.408637	502.35	311.39	316.7	154.04	142.67	165.23
NOLC1	0.0183178	0.408816	230.96	393.61	364.14	148.23	134.34	121.63
GOPC	0.00106806	0.408877	345.38	436.64	412.74	171.4	163.72	153.39
CBX1	0.00474526	0.409657	175.71	249.36	237.63	89.77	94.8	86.91
ARL8B	0.0346832	0.409709	1016.93	622.1	585.38	318.03	323.28	270.05
ACP6	0.0301316	0.410142	786.58	486.6	465.9	235.29	227.41	250.57
DAP	0.000724942	0.410165	1903.88	2039	1878.36	792.33	990.99	604.35
CTSA	0.00226593	0.410255	1808.76	1542.35	1350.19	653.5	627.07	648.16
LOC424152	0.000751222	0.410666	90.13	101.88	86.27	40.74	42.5	31.04
CSNK2A2	0.000917284	0.410761	170.2	139.76	145.56	68.9	63.16	55.05
PYGL	0.00475504	0.410961	356.08	272.09	258.24	116.86	125.2	122.22
FAAH	3.37148e-05	0.410969	268.46	260.24	269.95	118.55	114.12	95.55
TRAM1	0.00430239	0.411196	325.87	278.56	230.5	114.03	124.29	105
WNT5A	0.0431809	0.411374	294.76	174.99	169.23	77.99	113.24	71.63
ISG20L2	0.0130804	0.411488	276.62	186.56	187.92	88.93	83.44	95.55
EPHA3	0.0075573	0.411617	581.44	709.44	809.13	318.83	354.79	190.78
NUDCD3	0.00167579	0.411837	382.93	315.67	297.57	138.05	136.78	135.43
TGFB2	0.0475222	0.411881	530.05	1132.89	912.39	396.98	367.61	296.14
ARSJ	0.000119981	0.411905	235.55	262.94	241.51	99.65	111.31	93.85
WBP11	0.00359817	0.411937	701.21	914.85	965.79	329.15	350.21	384.2
LOC419659	0.0266414	0.412084	239.61	131.85	177.02	74.84	80.59	70.59
HMBS	1.73672e-05	0.412312	607.99	635.75	651.04	277.95	251.12	252.17
SLC35C1	1.1165e-05	0.412348	1025.41	1069.15	1008.86	413.58	412.5	453.61
CSNK1E	0.00205305	0.412461	1338.52	1057.52	1071.34	423.53	496.09	510.54
SMU1	4.56753e-05	0.412565	829.22	861.36	885.57	389.01	357.45	316.37
RPL18A	0.000200678	0.412591	10396.3	9739.53	9006.87	4298.76	4034.44	3690.8
OLFML2B	0.00175489	0.412831	5384.88	5385.4	4301.67	2053.31	2370.28	1798.58
DCTN6	0.0137368	0.412893	983.37	708.07	627.49	323.77	332.65	301.05
RPL7L1	1.79849e-07	0.413158	2024.03	1993.14	2023.26	834.94	850.56	810.15
LOC427708	0.0099749	0.413318	4767.01	3373.14	3296.13	1714.88	1589.24	1422.7
CNTF	0.0256246	0.413574	349.08	222.12	212.94	104.52	117.67	102.11
LOC395762	0.0172452	0.413607	535.42	385.41	327.02	179.75	171.64	164.73
THUMPD3	0.00128234	0.413732	727.53	572.25	619.24	253.61	263.08	277.27
LOC771098	0.000638709	0.413769	352.68	288.24	339.99	133.26	139.35	133.26
ARMC6	1.32311e-05	0.414091	606.54	615.1	590.81	260.09	226.9	263.53
RCJMB04_7g7	0.0134017	0.414098	713.34	500.43	468.56	250.7	210.4	235.55
LOC769145	0.00433553	0.414635	341.65	271.16	246.09	112.25	121.73	122.15
EBNA1BP2	8.67594e-06	0.414688	1041.62	981.05	1011.44	426.69	433.43	398.09
PTPN9	0.000283742	0.414742	143.1	131	125.04	48.02	60.97	56.55
S100A10	7.5734e-06	0.414961	6471.51	6246.14	6056.75	2626.64	2621.65	2542.36
MFSD10	0.00896471	0.415245	332.19	239	230.77	109.06	120.45	103.5
METRNL	0.00213284	0.415413	1408.72	1322.36	1137.29	500.6	672.06	434.31
LYRM4	0.0327659	0.415483	1504.15	830.03	1019.29	424.72	432.7	535.89
LOC769383	0.00746598	0.415572	583.25	415.02	420.98	193.23	192.26	204.31
ABL1	7.46107e-05	0.415813	1087.18	1149.34	1078.19	445.89	519.32	413.09
BCAS3	0.000647073	0.415933	280.31	232.91	254.26	107.43	93.4	118.39
PREP	1.34061e-05	0.415958	344.84	364.02	364.47	157.81	141.07	147.58
KLHL29	3.46818e-05	0.416058	91.8	91.79	94.16	33.69	42.31	39.56
SFRS14	0.00978341	0.416295	197.71	279.98	306.85	112.34	103.44	110.82
CCDC50	0.0001084	0.416297	355.06	334.25	365.97	128.5	162.06	148.75
SIRT2	0.00315624	0.416546	375.71	321.22	272.88	135.58	135.55	132.84
TMEM119	0.0161822	0.41691	653.04	736.65	452.96	246.86	313.43	207.93
LOC428379 /// LOC772340	0.00015902	0.416992	254.35	221.84	243.08	93.97	100.25	105.71
RBM14	0.000478029	0.417019	791.34	761.87	665.8	276.94	315.45	332.98
THOC1	1.82399e-06	0.417078	303.38	295.96	301.45	131.77	119.99	123.94
TEX10	2.09583e-05	0.4171	421.63	402.13	424.43	164.59	166.87	189.16
BTAF1	0.00421295	0.417283	205.93	146.9	180.07	77.95	65.35	79.07
RGS3	0.00239005	0.417464	110.35	119.61	98.38	48.93	55.88	32.26
CHAF1A	0.00118178	0.417464	304.81	384.76	368.82	157.18	143.42	141.24
DUS3L	0.000205316	0.41764	134.4	121.09	138.39	49.67	59.02	55.81
TVA	0.000983478	0.417745	475.18	390.14	420.44	150.94	186.15	200.03
LOC418364	0.000133271	0.418133	125.7	140.45	128.27	51.52	53.09	60.31
SMPD4	8.21714e-07	0.418682	198.55	196.8	195.05	86.31	80.42	80.46
PRKDC	0.00141968	0.418946	140.78	126.92	110.75	57.94	54.3	46.31
CKAP5	0.00684824	0.419099	119.69	172.86	171.35	66.92	64.67	62.83
NUCKS1	0.00418342	0.419106	2554.25	3599.8	3174.99	1287.52	1392.2	1230.14
CTSH	0.00593416	0.419294	860.72	664.95	610.3	291.59	327.03	276.98
HTRA2	0.0353604	0.419611	862.16	553.06	479.68	265.14	255.74	274.24
CLUAP1	0.00318245	0.419761	184.45	247.84	241.57	99.56	97.1	86.2
LOC417353	0.000117464	0.419892	1327.43	1215.33	1166.65	508.71	531.6	517.24
LOC424261	0.0376501	0.420294	307.44	176.91	188.94	82.1	110.74	90.14
BTBD12	0.0204368	0.420412	136.63	238.68	196.89	79.81	84.14	76.61
ITGB3	0.0213524	0.420659	684.54	421.65	470.29	197	208.11	258.05
RCJMB04_25b17	0.00282001	0.421147	517.64	428.99	391.24	192.66	206.41	164.37
ANKHD1-EIF4EBP3	0.00321517	0.421152	96.99	113.26	129.58	48.28	39.83	55.01
QKI	0.000661957	0.421221	815.23	996.15	896.37	371.56	409.85	359.15
ILF2	0.000369168	0.421326	3270.27	3768.26	3852.6	1621.44	1447.97	1519.31
EHMT1	0.0019443	0.42164	424.12	549.04	506.68	187.7	236.3	199.96
YOD1	0.00325478	0.421946	391.54	292.55	315.02	151.23	140.36	129.98
COQ6	0.000877197	0.422107	196.41	223.88	229.83	108.05	74.89	91.48
MAEA	7.43158e-05	0.422344	825.05	814.1	772.65	374.94	346.33	297.34
RCJMB04_21l11	0.00286027	0.422538	508.29	606.68	461.81	231.08	248.77	186.4
RFTN2	0.00180257	0.422779	356.24	363.59	449.86	157.9	161.37	175.25
SCAMP4	0.000135431	0.422791	332.23	361.45	315.85	142.68	145.63	138.51
NFYC	5.62132e-06	0.423008	2079.18	2180.22	2085.91	929.19	861.48	893.45
UPF1	9.84697e-05	0.423089	833.04	761.06	786.3	313.37	317.32	376.43
STK17A	0.00239045	0.42323	438.02	358.74	411.92	196.51	193.9	121.14
CLP1	0.00666748	0.42333	149.64	121.13	102.91	47	54.9	56.29
SLC16A2	0.0178727	0.423581	245.55	345.08	218.07	102.64	135.8	104.11
DNAL4	0.000250305	0.423628	158.83	146.96	143	67.68	69.31	53.13
TEAD4	0.00131573	0.423674	1904.32	2111.06	2425.73	916.85	956.66	855.42
FN1	0.0151574	0.42397	2799.2	4353.85	4121.55	1419.39	2027.65	1333.05
ARHGEF10	0.00807137	0.424002	126.03	171.43	186.83	58.18	75.62	71.54
GNB2L1	2.645e-05	0.424501	10103.3	9387.95	9314.76	4040.82	4039.46	4147.92
SMARCA1	0.00185862	0.42506	484.62	571.64	569.84	286.54	227	177.65
SLC2A11	0.0279912	0.425278	233.66	136.28	155.81	72.23	71.39	79.97
VPS33A	0.000412496	0.425422	293.79	254.1	260.32	109.17	105.71	128.95
TMEM64	2.77677e-05	0.425812	241.79	231.73	238.72	109.89	90.68	102.71
DR1	0.00828949	0.425837	1263.43	918.68	889.86	428.31	466.08	413.77
RCJMB04_13h15	6.93446e-06	0.426107	394.6	393.04	377.16	171.87	156.18	168.28
AP2M1	0.000754703	0.426328	186.48	212.68	221.09	103.01	80.92	80.5
PPIH	7.35516e-05	0.426382	1071.25	1109.68	1013.95	455.92	493.69	412.63
TPM1	0.0282264	0.426511	256.42	145.97	177.29	87.16	80.33	79.75
RNF43 /// SUPT4H1	0.00289616	0.42662	1557.27	1361.21	1153.69	536.75	631.67	568.85
TMEM22	0.00618697	0.426656	247.55	327.06	359.28	145.56	124.42	128.47
COBL	0.000620493	0.426825	237.4	250.85	286.26	118.7	106.3	105.58
COBRA1	0.00590734	0.426899	1236.22	921.37	906.27	439.98	398.44	469.54
RAC1	0.00650158	0.427036	669.12	516.58	470.11	223.67	230.12	253.3
REPS2	0.0326132	0.427775	176.19	306.52	274.51	99.94	149.61	74.37
C22orf9	0.0136557	0.42796	169.09	105.17	134.89	55.94	57.17	61.99
AKAP7	0.00295359	0.428041	424.01	540.89	571.73	224.47	225.21	208.06
LOC772299	1.75728e-05	0.428059	1960.52	1961.48	1832.93	803.65	852.67	807.13
TBC1D14	0.000831129	0.428424	136.88	118.81	140.88	47.43	58.41	64.06
TYW3	0.000168455	0.428657	169.31	179.44	171.41	87.44	68.85	66.68
MRPL32	0.00100787	0.428774	157.03	125.06	147.25	59.55	63.12	61.42
RUVBL1	0.00203574	0.42884	735.23	917.79	946.9	409.53	366.17	339.25
WDR51A	0.0109217	0.428857	93.48	138.39	132.89	53.52	62.26	40.65
URP	0.00107209	0.428922	6211.96	7381.72	7568.54	2732.61	2896.45	3447.89
UNC5C	0.0359366	0.429052	97.31	136.59	75.48	33.35	44.35	55.04
DZIP1	0.00873476	0.429095	243.48	181.76	170.06	72.28	92.15	91.01
PUM2	0.000308306	0.429156	351.36	308.56	313.06	145.06	122.98	149.52
LOC771432 /// RPL3	1.98026e-05	0.429241	11150.1	10542.1	11280.1	4470.13	4962.44	4720.5
NOVA1	0.012098	0.42926	208.94	328.4	301.15	120.79	129.72	109.42
EIF3F	6.23116e-05	0.42944	4680.12	5008.06	5169.48	2050.64	2057.68	2272.16
RAB5C	5.76138e-05	0.429496	732.09	687.24	705.88	297.07	339.28	276.42
NUP155	0.00702774	0.429566	339.08	503.33	440.56	184.9	187.42	178.8
TMEM169	0.00331188	0.429656	124.83	153.26	170.99	68.17	60.45	64.33
HEMK1	7.29585e-05	0.429851	117.77	108.68	108.41	43.59	50.01	50.34
POLR2H	0.0123177	0.430238	973.69	636.45	716.5	340.44	319.65	340.92
USP3	0.000523528	0.430407	149.76	129.32	135.04	63.77	49.93	64.54
MPRIP	0.000109355	0.430457	285.58	286.82	318.63	122.6	130.86	130.09
KRAS	0.00132624	0.430606	183.56	222.81	181.36	89.88	85.73	77.47
SERPINE2	0.00297763	0.430768	1535.96	1466.41	1447.19	571.43	886.75	458.55
ACVR2A	0.000403821	0.430812	752.26	806.54	866.41	304.48	344.5	395.83
ATAD5	0.00164853	0.431289	180.94	160.55	139.44	66.16	70.99	70.27
COPG2	0.000338239	0.431435	166.18	190.81	189.21	80.26	70.25	85.14
LOC419077	0.00870524	0.43158	169.15	112	137.15	60.9	60.22	59.41
DNAJC14	0.022661	0.431615	692.47	493.99	410.45	216.45	240.35	232.45
HIP2	0.0160221	0.432065	226.35	151.21	152.73	80.68	69.38	79.06
LOC415859	0.000198559	0.432126	201.54	188.75	189.31	96.02	70.76	83.68
COG4	0.000111861	0.432404	328.74	338.91	302.23	133.08	136.07	150.23
LOC425209	2.69951e-05	0.432409	113.12	118.68	121.5	50.25	54.44	48.08
LOC429468	0.000701568	0.432451	319.02	264.97	273.91	124.2	116.56	130.24
ZNF512B	0.00106389	0.432597	202.36	236.28	247.61	87.58	97.39	111.9
NCOA1	0.00133038	0.432608	458.05	374.35	422.27	152.83	177.93	212.02
LOC422210	9.10122e-05	0.432763	505.57	472.69	498.76	185.7	218.98	234.52
CASP3	0.00103237	0.432916	1084.8	1207.52	1321.34	445.62	589.21	529.58
LOC417388	0.00566103	0.43293	996.68	725.33	751.53	356.63	352.72	361.52
COL4A5	0.0104687	0.432986	198.2	268.13	301.2	121.39	119.9	91.04
CEP68	1.79252e-05	0.43318	222.28	222.97	214.43	90.55	91.13	104.08
MACF1	0.000176033	0.4333	1511.76	1424.96	1310.29	603.43	637.47	599.33
INTS2	0.000260921	0.433434	144.81	161.87	168.94	72.07	66.1	67.98
SEMA3F	0.0092489	0.433461	161.97	175.53	115.69	65.79	67.89	62.76
RCJMB04_30h8	0.000154925	0.433571	362.28	342.38	314.78	144.64	148.91	148.45
RPS3	0.00023504	0.433606	11738.6	10316.6	10374	4664.39	4964.06	4433.07
ARPC4	0.0121602	0.433787	2150.67	1633.06	1400.52	786.09	789.33	673.44
CCDC109B	0.00411679	0.433848	186.07	248.49	222.56	92.65	114.54	77.9
B4GALT7	0.0112584	0.43401	627.37	452.29	424.73	226.1	222.26	204.56
DHRS3	0.0025393	0.434243	629.69	761.15	751.44	293.34	390.81	246.12
HNRPA3	1.49193e-05	0.43439	4690.08	4942.18	4767.34	1935.53	2119.63	2199.88
FDPS	0.0118618	0.434408	283.79	187.1	212.73	109.32	96.4	91.25
P2RY5	0.000469792	0.434444	443.52	379	432.74	164.84	179.21	201.29
LOC769938 /// SEPHS1	0.00144948	0.434632	412.83	518.68	468.64	222.25	211.51	174.79
C9orf114	0.000170941	0.434644	354.33	319.19	310.25	145.04	137.72	144.83
ENTPD2	0.000672263	0.435026	851.7	876.05	1007.17	364.85	443.81	381.1
DSN1	0.00221024	0.435498	382.9	343.54	289.04	153.02	144.98	144.24
XPNPEP1	0.000661194	0.43566	244.44	295.24	290.67	122.25	121.82	117.68
RCJMB04_13d16	0.000193561	0.435747	363.89	411.22	396.05	152.18	183.26	174.89
COPE	8.72838e-05	0.435846	2320.78	2322.99	2096.54	992.19	1012.35	933.2
UHRF2	0.0236101	0.43591	78.27	137.75	123.27	48.14	48.91	50.85
C1orf9	0.00592492	0.436068	389.37	539.15	551.34	217.44	214.79	213.09
ZC3H18	1.73326e-05	0.43623	685.74	725.71	726.14	291.35	318.41	322.72
TDP1	0.00858002	0.436239	228.07	322.46	319.13	125.82	102.43	151.13
TMEM203	0.0191273	0.436263	2089.57	1380.27	1366.46	674.98	708.14	726.78
LARS	0.0027648	0.436396	1532.32	1193.75	1201.6	594.57	559.21	560.24
MCRS1	0.0120321	0.43673	2669.63	2044.81	1733.11	958.91	871.98	984.95
PNN	0.000294129	0.436827	244.68	284.95	252.51	111.83	112.78	117.05
C16orf14	0.00618375	0.436859	868.34	1196.79	930.92	494.49	440.7	373.66
FKBP9	0.00954787	0.436861	1095.3	1580.71	1193.96	563.61	646.58	480.45
SLC25A22	0.00033396	0.437125	850.07	739.98	770.49	327.99	384.8	319.06
LOC772190	0.00199339	0.437175	153.63	126.29	162.26	63.99	71.57	57.75
NT5C2	0.000742723	0.437289	571.29	613.62	503.15	255.41	258.78	223.98
C12orf23	0.000193572	0.437443	1472.42	1640.17	1462.5	671.48	717.86	612
SULT1B1	0.009008	0.437541	166.67	156.69	115.25	65.46	75.72	50.73
SLC25A14	0.0200815	0.437548	685.95	461.73	437.79	215.41	238.08	240.23
KATNB1	0.00281645	0.437602	172.04	131.26	139.5	69.43	62.16	62.18
RNF138	0.0304437	0.43764	471.42	281.37	302.85	163.88	149.21	148.9
ILK	0.000142952	0.437705	2499.5	2433.33	2234.57	959.3	1041.54	1136.37
RAB9B	0.00158534	0.437758	268.33	219.3	218.49	99.23	96.16	113.72
TH1L	0.000203492	0.437834	480.03	549.21	539.23	241.83	218.51	226.39
HMGB1	0.000585767	0.437863	3736.66	4492.06	3982.2	1905.8	1743.37	1697.54
OSBPL10	0.00153407	0.438048	244.52	190.84	231.69	96.55	99.96	95.69
PARP16	0.00108105	0.438175	407.01	438.68	474.01	185.02	234.12	159.12
CEP350	0.00351899	0.43835	345.42	420.08	473.42	183.75	190.16	169.17
DDX31	5.74275e-06	0.438825	214.37	209.83	212.25	98.58	86.61	94.1
MOBKL1A	0.000692799	0.438912	237.6	235.79	198.02	104.16	96.44	94.09
NUP133	0.0103196	0.438991	243.41	350.21	263.39	135.31	140.56	100.35
LOC423369	0.00242227	0.439329	160.23	186.12	209.02	70.45	83.44	90.1
CDC123	0.00116402	0.439598	366.15	310.3	304.56	154.23	153.72	123.3
GTF3C6	0.00020329	0.439637	300.77	277.94	322.83	133.26	131.14	131.95
NPM1	0.000125461	0.439753	3887.33	4284.91	4162.56	1824.09	1979.7	1620.48
DHX38	8.13269e-06	0.439983	487.6	498.55	489.93	201.38	216.17	231.9
PHCA	0.0408563	0.440027	377.57	204.83	247.73	121.71	127.88	115.69
CTH	0.0234744	0.440047	1348.1	858.81	873.24	476.26	433.16	445.99
LOC428508	0.0168452	0.44005	2082.54	1402.14	1386.79	732.55	673.89	737.25
ZNF207	0.000502786	0.440092	585.73	557.99	489.21	252.2	239.65	226.79
PRDX6	0.00154325	0.440105	1470.28	1185.07	1203.89	581.36	585.87	531.24
CERK	0.00699099	0.440211	350.21	318.6	238.96	138.32	128.29	133
MERTK	0.00425978	0.440309	234.36	189.38	171.07	92.23	84.02	85.65
RPL24	2.89361e-06	0.440447	11786.4	11303.4	11397.4	5148.06	4896.61	5145.12
PGRMC2	0.00207466	0.4405	518.49	455.17	412.81	191.28	241.87	177.59
GMDS	0.0022492	0.440526	129.45	170.52	146.11	64.52	64.53	67.46
NUCB2	0.0424166	0.440782	655.99	417.35	359.07	211.42	208.04	211.92
LOC395532	0.00182805	0.440852	14942.1	17886.1	16941	7654.48	8704.07	5582.3
SLC39A9	0.00208487	0.441125	545.15	701.87	638.75	255.64	316.17	260.05
TOMM70A	0.00211828	0.441507	303.88	314.03	384.18	162.97	140.04	139.42
PCSK5	0.0255124	0.441523	213.75	365.87	296.62	118.7	161.26	106.92
ZNF398	8.84465e-05	0.441608	341.44	357.94	329.79	157.07	163.02	134.4
REEP3	0.0357261	0.441728	248.89	147.88	153.32	76.87	82.06	84.06
SNX4	0.00135038	0.441751	526.62	504.38	429.8	216.21	245	184.1
PYCRL	0.000940319	0.441846	346.36	305.47	375.02	134.93	156.38	162.4
PTCD3	0.000355944	0.442146	778.18	860.71	914.02	405.52	357.44	365.8
C17orf71	4.6662e-05	0.442195	348.16	360.82	331.15	146.25	149.31	164.38
PIGT	0.0085325	0.442306	375.16	276.41	264.29	135.36	141.72	128.01
NFIB	0.00508896	0.442346	191.19	267.9	234.71	95.36	115.36	96.18
SNRPC	0.00133186	0.442401	2982.45	2562.86	3252.16	1315.54	1218.79	1357.68
SEC13	0.000791369	0.442414	1939.9	2359.95	2172.33	966.57	1034.7	862.11
RANP1	0.000312948	0.442549	1424.09	1628.15	1460.71	668.47	725.76	602.97
TPP1	0.0112608	0.442717	352.52	311.08	230.04	121.16	151.75	122.72
PPAT	0.00140028	0.442822	326.73	264.22	302.75	138.04	146.39	111.32
YEATS4	0.000231093	0.442932	149.71	140.19	137.75	59.54	73.32	56.56
PARD3	0.0026731	0.443225	737.29	581.43	581.49	263.56	301.67	276.99
LHFPL2	0.00515261	0.443243	81.37	111.18	109	40.34	50.59	42.73
HN1	1.85235e-05	0.443387	1758.03	1769.75	1837.26	759.99	860.5	758.3
TRIP4	5.19302e-05	0.443553	303.38	274.55	288.46	122.88	129.33	132.08
ARL1	0.0029829	0.444059	743.39	903.24	801.47	370.24	449.38	267.48
TMEM184B	0.000140809	0.44436	611.49	659.14	582.19	259.54	273.85	289.93
TNKS	0.000319955	0.444416	96.06	86.73	87.52	46.2	35.93	38
MAGOH	5.64356e-06	0.44448	2465.84	2452.72	2432.32	1101.16	1153.89	1012.27
GTPBP1 /// LOC770923	0.000105477	0.444592	569.92	564.94	629.61	252.63	263.2	268.64
RTTN	0.00607368	0.444652	99.03	126.57	90.58	44.81	50.73	45.05
DDX42	0.00202234	0.444851	196.38	250.73	242.11	110.36	105.25	90.99
MRPL10	0.0253223	0.445174	483.52	297.77	325.85	144.54	166.4	181.93
C2orf49	9.86319e-05	0.445313	133.16	136.74	130.47	51.12	66.01	61.16
RCJMB04_2p8	7.46904e-05	0.445403	3188.29	3474.96	3318.54	1373.36	1620.07	1452.49
C21orf70	2.06763e-05	0.44554	758.31	705.91	739.33	342.36	327.09	312.32
SPRED2 /// TNRC6A	6.06736e-05	0.445619	1020.27	1082.42	993.14	423.47	469.8	486.29
GOLGA7	7.46326e-06	0.445762	1663.75	1574.84	1578.44	721.87	722.64	702.74
BTBD14A	0.0175826	0.445939	294.4	190.19	205.19	108.65	97.57	101.38
ACOT9	0.0271136	0.446004	528	826.69	943.9	313.83	358.4	352.95
DNAJC8	2.81611e-05	0.446101	875.66	813.96	869.8	400.57	369.01	372.18
L3MBTL2	0.000125505	0.446133	186.09	200.15	207.17	84.51	96.56	83.67
RCJMB04_7j8	0.00628554	0.446245	184.54	253.44	259.35	103.59	112.26	95.33
LOC776315	0.039133	0.446885	515.13	320.97	299.74	150.11	171.36	186.12
RCL1	0.0311231	0.447191	472.36	262.5	351.41	177.51	160.62	147.64
KCTD3	0.0151892	0.447234	137.94	195.21	222.8	87.66	77.84	83.14
LOC422128	0.000165891	0.447242	388.74	444.8	420.59	180.5	184.25	196.15
RCJMB04_17e23	0.000474131	0.447389	272.63	281.37	238.71	115.11	128.19	111.35
EBF1	0.0040174	0.447525	119.07	151.21	121.43	59.92	68.61	46.77
UTP14A	0.000221899	0.447654	1301.95	1173.56	1221.56	485.57	550.92	618.52
ACTR2	5.55564e-05	0.44767	545.95	549.58	595.58	263.1	253.46	240.5
MARS2	0.000394056	0.447727	236.34	224.94	200.06	95.94	95.56	104.6
CSNK2A1	0.00108267	0.447857	460.55	371.11	426.13	202.5	172.5	188.31
DYNC1I2 /// LOC776187	0.000722119	0.448113	514.94	615.16	609.08	278.99	258.09	242.27
DAZAP1	0.00283135	0.448245	1371.29	1057.85	1095.74	523.9	512.54	543.57
SP3	0.00043968	0.448258	453.87	472.21	408.04	210.56	213.85	173.62
GUK1	0.000435791	0.448692	218.7	190.88	198.9	85.39	103.83	83.8
FASN	0.00369848	0.449042	518.19	401.82	461.33	225.45	237.1	157.73
POLR2E	0.00152116	0.449053	815.35	675.94	654.87	336.66	320.68	306.4
BANP	0.000277848	0.449427	818.56	726.48	737.69	347.98	372.36	305.58
LOC426431 /// OAT	0.002627	0.449914	214.86	169.15	217.06	94.21	96.79	79.43
LGMN	0.0128353	0.450149	559.2	428.41	364.41	212.36	209.34	186.91
DSTN	7.49693e-05	0.450567	5657.29	5293.44	5093.5	2368.52	2528.62	2331.86
BMS1	0.00604706	0.450978	106.2	125.68	149.89	57.25	51.11	63.81
HNRPLL	0.000300339	0.451363	569.57	552.89	580.27	297.17	261.33	210.05
LOC424219	0.0407947	0.4514	617.05	358.53	380.91	212.6	215.23	184.49
WDR75	0.00038005	0.451484	238.24	225.11	209.32	106.54	110.42	86.74
ALG5	0.000616672	0.451676	104.79	111.19	122.67	47.24	58.15	47.57
HYI	0.0332276	0.45186	286.81	204.57	161.3	111.41	91.77	91.74
AP3B1	0.00121188	0.452034	333.66	268.9	283.06	131.6	131.32	137.41
RPS2	1.35886e-06	0.452267	10091.2	9755.88	9966.36	4595.38	4521.74	4366.52
DLGAP4	0.0157357	0.452405	846.67	542.49	626.6	286.48	302.35	323.11
B3GALTL	0.00512122	0.452598	275.74	382.61	335.07	156.53	163.51	129.58
LPIN2	0.0318185	0.452648	373.69	244.03	222.47	127.32	133.17	119.82
ST14	0.0299802	0.452792	345.16	214.15	219.48	109.02	125.3	118.31
C11orf61	4.57444e-05	0.452833	127.04	122.24	127.68	50.97	57.79	61.94
ZDHHC13	0.000185389	0.453372	154.65	137.34	145.62	61.16	72.43	64.81
RAB39B	0.000532891	0.453482	611.8	694.45	732.55	302.6	324.85	297.11
RCJMB04_20c6	0.0108398	0.453494	353.88	255.3	245.54	130.5	129.93	127.18
PSMD2	0.010073	0.453603	280.09	189.23	235.9	107.14	89.64	123.11
AXUD1	0.0177284	0.453641	335.21	228.41	228.24	101.09	136.78	121.35
GIT2	0.0155792	0.453644	184.4	261.46	280.48	138.06	100.92	90.52
CYFIP1	0.0382524	0.453925	776.25	444.33	501.27	261.45	242.77	277.37
SLC35E2	0.00138046	0.453946	419.33	407.15	468.08	170.68	174.66	242.32
LOC770664	0.00242723	0.454114	2274.8	1994.6	1759.11	793.06	951.34	993.23
RCJMB04_6l3	0.000156515	0.454295	146.27	129.87	134.32	63.08	57.91	65.48
NPL	0.00835405	0.454328	235.38	172.01	169.99	89.41	81.71	91.2
LRSAM1	0.00023851	0.454466	137.96	127.87	123.88	53.34	66.36	57.41
MAPKAPK2	2.48978e-06	0.454582	1014.2	976.45	1008.72	455.34	466.68	441.44
PMM2	6.68683e-05	0.454593	266.27	278.27	254.35	112.77	129.57	120.83
LAMB1	0.0364436	0.455272	1463.07	2588.9	2675.87	907.97	1100.65	1054.38
RCJMB04_20e14	0.000367221	0.455339	291.96	334.12	324.18	157.63	147.37	127.69
NUTF2	3.73795e-05	0.455595	1914.27	1766.53	1808.44	851.34	862.97	786.56
FSTL1	0.0014949	0.455609	199.59	248.99	215.85	91.89	99.79	111.04
ARPC1A	0.00229279	0.455731	1739.88	1345.61	1441.54	683.69	693.24	686.18
ZW10	0.00683157	0.455877	104.37	150.69	129.89	56.57	55.67	63.25
RBL1	0.0136159	0.455895	297.47	463.83	371.9	164.02	189.12	163.48
LUM	0.00325596	0.455908	4030.62	5201.53	4444.25	2255.21	2289.78	1690.19
NF1	8.80717e-05	0.455924	118.73	108.87	118.51	49.65	51.31	56.84
GPX8	0.00838081	0.456027	228.75	297.04	216.03	108.69	134.89	94.71
DPY19L1	0.00037588	0.456338	126.52	132.26	117.52	59.8	63.26	48.66
LOC425901	0.00019277	0.456438	583.91	524.95	516.18	241	261.16	239.57
PDCD6	0.0354602	0.45663	243.57	132.98	179.48	90.1	77.88	85.92
RCJMB04_4h19	0.000340222	0.456703	7834.42	9168.59	8451.6	3627.28	3976.32	4021.59
SMARCA5	2.23663e-05	0.456842	1304.26	1218.63	1264.55	593.8	594.44	542.02
RPA1	0.000239388	0.456845	558.3	641.61	601.62	291.56	275.77	255.69
RPL13	0.000209336	0.456951	9516.9	8527.92	8392.04	4135.46	4140.12	3804.77
RCJMB04_7b15	8.27252e-05	0.457067	9410.27	10404.7	10160.1	4557.41	4823.32	4319.88
PM5	0.00371436	0.457178	479.51	411.21	353.5	190.76	200.99	177.08
RPS17	0.000241328	0.45723	10027.6	9017.03	8802.34	4391.45	4391.86	3949.16
LOC768772	0.0134653	0.457368	262.37	196.63	181.95	103.26	115.09	74.8
LOC771877	3.16545e-05	0.457369	198.11	190.43	182.53	89.55	82.86	88.78
COL21A1	0.00279946	0.457443	115.91	149.47	130.21	56.69	70.12	54.15
PLOD1	0.0263861	0.457496	1067.26	1850.05	1460.13	639.39	755.3	607.97
EIF3D /// RCJMB04_10a6	0.000100045	0.457515	3537.71	3234.44	3502.05	1492.19	1498.34	1710.07
TBC1D13	0.000828853	0.457549	331.34	396.45	383.48	159.61	159.57	189.28
AP3S2	0.0118239	0.457625	671.09	523	452.89	217.11	291.68	244.91
STUB1	0.0212531	0.457626	2566.64	1764.45	1631.49	906.44	868.23	953.96
ITPK1	0.000649683	0.457749	166.23	139.82	144	66.46	72.74	66.81
RNF214	0.0125329	0.457901	85.57	124.38	130.08	46.7	56.05	52.95
GLB1	0.000796465	0.457991	254.2	212.06	217.29	108.89	104.35	99.82
RCJMB04_32e4	0.0218191	0.458235	214.49	248.98	149.01	87.66	108.91	84.09
C17orf85	0.000271181	0.458244	611.77	539.03	535.79	258.91	265.15	248.81
AMBRA1	0.0122858	0.458509	221.58	152.68	159.95	77.61	77.51	89.82
KBTBD4	0.000350303	0.458625	346.51	302.65	330.29	142.77	138.84	167.59
ANKRA2	4.77041e-05	0.458634	370.3	338.71	358.42	171.81	161.42	156.33
PPIC	0.00874274	0.458701	896.95	1165.2	954.63	459.02	599.79	324.99
KIAA0258	0.00367139	0.458926	137.61	103.57	110.38	53.89	52.99	54.46
PQLC2	0.00111796	0.459093	185.14	156.14	152.89	70.18	76.6	80.09
GTF2F2	0.000212176	0.45953	229.46	208.8	209.25	87.16	105.17	105.22
EHHADH	0.00701911	0.459635	566.67	397.36	471.74	237.55	193.77	228.61
PANK2	2.81736e-05	0.459681	431.39	408.29	427.96	201.27	202.92	178.52
SIRT5	0.0040698	0.459682	615.41	544.02	455.73	273.35	216.23	252.88
FAM20C	0.00781782	0.459711	639.29	871.12	682.47	346.02	393.49	268.58
H3F3B	0.000268752	0.459833	7385.3	8521.87	7972.26	3593.43	3924.27	3462.85
NAT9	0.00282957	0.459864	227.26	192.28	174.31	87.13	84.85	101.11
RPL15	2.63927e-06	0.459897	12998.2	12573.1	12585.8	5631.63	5951.4	5965.3
GPC4	0.00306347	0.459935	201.44	270.07	247.94	110.6	111.59	108.71
PTPRA	0.00354002	0.460033	528.61	426.35	405.66	196.19	232.27	197.47
TP53BP2	0.00433174	0.460088	202.71	280.14	245.25	116.09	110.33	108.57
PBRM1	0.0124993	0.4603	245.17	363.22	369.58	140.37	157.84	151.95
SLC7A6OS	0.00195568	0.460339	213.04	173.51	170.04	87.59	82.48	86.15
CUGBP2	0.0375965	0.460574	69.8	123.26	127.67	45.74	55.17	46.81
KLHL12	0.000400574	0.460731	266.44	259.27	233.41	103.72	129.59	116.44
WDR33	0.000169144	0.460902	206.91	234.34	214.66	102.06	105.03	95.22
ARNT	0.000805376	0.461054	235.62	235.71	198.44	95.79	101.69	111.32
RCJMB04_5g5	0.00154084	0.461062	1049.49	1323.44	1206.26	569.88	582.67	497.68
MRPL51	0.0016778	0.461087	564.42	505.4	451.41	231.44	262.69	207.29
LTF	0.00218483	0.461294	1068.33	878.49	837.26	423.27	422.22	438.79
MFSD1	0.00189105	0.461423	579.02	727.78	683.74	346.86	297.87	273.75
ZFP1	0.00106216	0.461877	882.66	743.37	727.26	353.18	375.65	358.1
LOC426545	0.00684345	0.46189	672.6	467.33	573.25	280.48	250.74	260.08
TOMM22	0.00014801	0.461946	764.09	780.09	804.58	379.64	397.74	307.62
NPC2	0.000167076	0.462253	1172.05	1160.27	1250.18	527.39	625.98	502.65
PTGER3	0.00121001	0.462314	459.52	392.76	464.38	182.53	237.11	189.07
DCPS	0.000911519	0.462405	246.92	230.09	204.19	106.45	114.74	93.8
WDR70	0.0126575	0.462432	163.54	197.65	250.64	95.02	89	98.91
MYL9	0.000159573	0.462619	1564.05	1686.46	1669.09	681.12	739.67	855.11
LOC424203	0.0472144	0.462626	1523.69	935.51	864.48	474.38	509.36	553.88
ERC1	0.0154396	0.462724	213.01	156.36	139.14	83.32	77.76	74.22
VIM	0.00048086	0.463259	7843.06	8978.13	9294.18	4102.05	3862.52	4133.6
FYN	0.00216295	0.46343	1405.5	1194.5	1295.32	596.65	739.74	468.82
C11orf54	0.0171709	0.463591	97.79	151.12	143.44	65.72	68.46	47.71
RCJMB04_6k12	0.00209036	0.463608	292.79	363.91	368.52	171.12	161.18	143
LTA4H	0.000256047	0.463819	1160.02	1205.51	1154.72	618.75	561.67	452.34
RCJMB04_28n18	0.000470774	0.463983	222.97	188.39	214.18	92.06	100.68	97.5
LASS5	0.00837042	0.464286	481.53	705.89	637.75	282.58	301	263.82
RCJMB04_12m23	0.000519991	0.464351	156.05	154.32	140.13	67.2	81.26	60.73
NUP37	0.000923633	0.464596	733.42	889.64	869.58	400.33	396.33	361.41
JMJD1C	0.0140627	0.465065	196.21	302.84	283.83	117.95	111.98	134.16
CRYZ	2.57808e-05	0.465174	177.83	165.68	176.51	82.29	77.1	82.51
SLC19A1	0.00494959	0.465446	1034.91	804.68	772.59	415.59	391.59	408.65
LOC425916	0.00971835	0.465454	180.56	175.82	136	93.12	84.24	51.82
EPB41L2	0.00524587	0.465537	195.92	263.51	267.3	114.97	117.29	106.06
NLN	0.000206136	0.465554	228.03	226.01	236.17	120.29	111.1	89.94
CDCA7L	0.0110455	0.465611	566.05	800.29	648.52	304.44	388.56	245.14
LOC429716	0.0202578	0.465766	454.75	749.79	619.66	264.26	317.09	268.3
HINTW	0.00134193	0.465945	7745.73	6312.02	7015.98	3680.38	2907.99	3230.82
C12orf4	0.0238044	0.465977	454.31	291.33	310.55	185.29	165.45	141.42
PSMB2	0.000239594	0.466024	2317.51	2044.11	2058.31	1043.34	971.87	976.63
RPL36	0.000307902	0.466392	7300.67	6797.88	6383.07	3199.01	3461.12	2892.34
LOC772329	0.0141405	0.466806	726.33	508.11	502.49	274.42	253.64	282.75
PARP1	0.00170642	0.467311	683.82	784.04	866.43	353.22	341.19	396.43
CIZ1	0.000186624	0.467357	468.23	437.27	499.87	229.34	213.03	214.44
PRPF40A	0.000583897	0.467881	509.72	599.06	576.05	249.91	247.82	290.57
TSR1	4.81862e-05	0.467973	305.66	287.15	314.87	136.07	144.83	143.87
CMIP	0.0013693	0.46814	674.35	555.37	659.97	284.96	332.46	267.22
ELMO2	0.000532727	0.468288	611.69	635.63	722.73	313.38	293.76	315.41
LSM8	0.0188152	0.468305	956.3	669.24	640.42	349.28	407.71	304.17
DACT2	0.0172971	0.468762	258.84	266	190.96	88.7	155.44	91.4
LOC418856	0.00385779	0.46877	1844.95	2363.11	2446.69	1092.27	1097.27	930.01
C15orf44	0.00489346	0.468783	357.51	294.77	280.88	131.23	180.62	125.6
ACTR1A	0.000146775	0.469017	562.02	594.58	638.28	287.5	281.93	272.4
EIF3M	6.5924e-05	0.469028	1916.09	2079.34	2073.91	977.52	983.48	885.69
ZMYND19	0.00194308	0.469071	695.46	552.03	576.71	296.75	277.44	281.49
CRMP1	0.0238006	0.469266	321.17	512.33	426.83	191.72	251.27	148.44
POLE3	0.0152199	0.469388	256.29	331.22	404.74	146.49	156.41	162.85
RCJMB04_11b2	0.000313879	0.469603	144.25	146.63	133.67	62.2	76.59	60.58
DDX54	0.000113367	0.469719	116.32	113.53	111.12	48.6	60.69	50.87
CORO7 /// MAGMAS	0.0093346	0.469965	352.13	267.43	247.44	147.51	130.54	129.41
ANGPTL1	0.0385366	0.47006	331.59	553.19	346.53	196.93	197.4	184.46
STRAP	7.36298e-05	0.4701	582.87	551.38	574.26	289.62	275.32	238.23
SRM	0.00285872	0.470211	765.34	707.18	580.77	305.24	317.07	343.17
LOC420915	0.00374596	0.470244	174.61	226.54	193.35	109.77	83.22	86.57
ASB6	0.00742214	0.470256	200.78	159.25	145.29	80.4	67.83	89.4
NOP16	0.0077274	0.47046	363.91	282.17	266.75	146.6	162.29	120.56
FKBP1A	0.00195324	0.47073	3903.67	3063.64	3424.91	1744.49	1494.65	1652.79
TXNDC14	0.00695809	0.470882	453.25	400.5	315.44	185.35	190.19	175.01
BTF3	0.00157555	0.47095	1942.18	1595.22	1600.79	829.79	842.85	747.19
TRIB2	0.0206525	0.470968	478.82	777.04	745.89	302.58	306.54	333.64
ZNF335	0.00685922	0.470981	659.11	533.63	519.94	216.74	245.02	344.88
SNX7	0.0188669	0.47111	494.6	766.4	623.19	280.25	367.58	239.83
SEMA5A	0.00215564	0.471257	517.85	671.39	619.18	288.63	289.15	274.45
RAMP1	0.00038063	0.471332	512.59	457.45	470.6	204.35	257.08	217.59
XRCC6	0.00229005	0.471625	144.48	153.76	183.35	80.34	78.16	68.63
LRRC8C	4.21552e-05	0.471645	2683.79	2935.65	2831.66	1322.04	1373.43	1290.45
TXNDC16	0.00219414	0.472097	425.8	346.22	339.34	178.7	177.73	168.24
ATP6V0D1	0.00448848	0.472126	743.46	607.32	566.8	266.92	291	347.42
COMMD10	0.0036756	0.472417	563.83	452.75	446.3	256.85	238.6	195.64
RCJMB04_29k9	0.000275136	0.472465	204.41	178.35	183.25	85.84	93.22	88.36
PRPF6	4.12189e-06	0.472738	790.11	829.51	804.81	376.77	378.72	390.63
C9orf75	0.00193835	0.472892	121.45	97.88	102.71	54.14	44.6	53.55
PRPF38A	0.000535039	0.472897	292.37	246.95	279.95	128.5	136.86	122.07
LIMS1 /// LOC771176	0.00165925	0.472924	136.99	168.55	149.84	61.9	73.15	80.31
LOC768852	8.49117e-05	0.472939	12855.3	13723.9	12784.6	5908.16	5899.68	6808.83
WDR3	0.000311818	0.473247	327.65	297.12	334.56	137.24	149.28	167.48
EGR1	0.0156823	0.473292	672.31	589.29	486.92	226.65	383.73	217.18
DTNB	0.00208173	0.473347	99.16	120.88	98.31	53.46	52.43	44.8
WNK2	0.000973708	0.473369	226.44	234.07	260.28	129.13	93.95	118.12
DDB1	0.00292484	0.473535	298.39	252.1	227.72	130.23	117.32	120.96
ARID5B	0.003594	0.473894	132.56	98.51	120.38	52.92	57.7	55.93
FAHD1	0.000560725	0.474443	355.42	298.85	344.46	158.66	153.49	161.69
UCHL3	0.0018722	0.474854	2255.47	1853.25	1821.76	972.87	957.84	885.4
SFRS1	0.00296187	0.474921	2501.09	3298.07	2969.6	1390.2	1482.28	1291.99
BVES	0.000615958	0.474949	362.65	350.35	314.71	139.73	172.82	175.56
RCJMB04_1j11	0.0009384	0.475034	256.55	244.43	220.59	127.66	119.99	95.12
YIPF1	0.000306383	0.47534	808.96	768.35	693.55	361.37	364.9	353.16
USP5	0.000194075	0.475348	329.52	339.3	335.96	164.24	178.9	134.48
ALDH3A2	0.000831145	0.475903	833.7	752.76	906.17	371.18	432.79	382.28
CANX	0.00240753	0.476018	1087.74	891.14	872.61	410.3	494.06	453
YWHAE	0.000101847	0.476028	4809.16	5063.86	5292.48	2514.54	2208.47	2496.2
PDIA3	0.00416168	0.476085	616.06	819.28	759.69	321.54	397.34	326.14
LOC426976 /// PSMD2	0.00894245	0.476111	692.67	506.65	506.71	255.18	270.32	286.76
LASS4	0.000101093	0.476186	136.52	131.64	144.83	60.45	67.15	69.06
LOC770137	0.00489324	0.476488	567.77	456.98	420.91	215.18	239.63	234.03
RCJMB04_7f5	3.26923e-05	0.476493	663.34	671.42	681.66	290.75	323.37	346.69
UTP15	0.00144536	0.476557	102.65	126.22	123.68	51.54	60.09	56.38
TALDO1	0.0283159	0.476583	866.85	595.22	547.38	333.42	365.33	258.92
YTHDF1	0.000934899	0.476817	1219.32	1496.61	1371.61	644.8	628.65	675.56
BCS1L	0.00183649	0.476982	130.66	108.03	109.08	50.4	52.87	62.61
RB1	0.00198047	0.477796	264.23	211.96	229.55	97.86	116.61	122.73
FLT1	0.00381666	0.477852	114.89	136.07	133.28	72.86	43.76	66.99
MIPEP	0.00268816	0.477936	359.13	390.88	455.8	218.76	185.55	171.99
DNPEP	0.0043009	0.478291	767.51	636.04	574.66	291.12	344.29	310.75
RCJMB04_25m4	0.00120263	0.478375	1336.43	1575.76	1621.74	787.14	657.06	724.72
RCJMB04_7e17	0.00552652	0.478445	1742.5	2392.27	2194.09	1123.54	995.11	909.36
CC2D2A	0.0176837	0.478557	54.81	83.35	80.33	32.55	42.01	30
ACTR6	0.00521204	0.478761	1234.42	980.8	915.38	475.81	498.74	524.26
SNIP1	0.000230387	0.478787	342.63	383.08	355.48	175	186.76	155.9
TMED10	2.74075e-05	0.478801	1271.78	1350.37	1334.48	667.69	631.85	594.9
LOC424393 /// LOC776927	0.000312845	0.478977	328.54	369.45	326.13	153.48	174.36	162.69
RCJMB04_21k9	0.000298562	0.479022	169.29	154.8	149.5	79.27	79.42	68.17
WDFY1	0.0321095	0.479274	120.1	156.78	208.5	83.5	81.46	67.67
TSPO	0.0111406	0.479596	1280.66	863.31	1062.19	503.89	571.38	462.39
VAC14	0.000663391	0.479841	251.69	237.2	210.55	110.24	106.11	119.27
UPP1	0.000669531	0.479848	130.92	125.47	128.69	75.2	54.57	55.01
MDM1	0.000137433	0.480101	184.22	178.65	165.04	79.97	83.66	89.82
PRKAR1A	0.000317975	0.480223	2005.13	2317.72	2282.1	1061.1	1051.23	1059.52
PID1	0.00037837	0.480562	769.45	846.58	765.68	331.79	421.28	391.49
RCJMB04_9a7	0.00189336	0.480588	1095.28	1068.64	886.45	492.24	540.41	433.32
TRRAP	0.00110313	0.480726	248.12	293.1	301.38	134.78	144.34	125.94
ASH2L	3.14376e-05	0.481073	358.51	338.9	359.81	173.2	158.53	176.87
IDS	0.00404259	0.481102	330.13	261.79	256.3	135.92	147.99	124.17
WRN	0.00102017	0.481228	460.66	380.56	452.76	219.03	201.39	202.28
PSMF1	0.00105272	0.481385	1019.8	877.12	912.62	524.99	426.48	401
POLA1	4.38345e-05	0.481513	179.5	176.06	192.13	88.47	86.41	88.84
WFS1	0.00615248	0.481624	274.49	375.49	366	176.15	148.06	165.11
ETV1	0.00364367	0.481865	271.02	358.92	339.17	151.26	168.53	147.19
RCJMB04_17i1	0.00114909	0.481945	528.59	427.14	477.36	219.17	235.14	236.36
FECH	0.00361844	0.482383	200.65	247.23	262.78	128.88	107.57	106.36
CAP1	0.000848463	0.482553	3248.76	2815.06	2709.76	1424.1	1462.4	1347.22
PHB2	1.57868e-05	0.483498	2525.94	2461.69	2394.37	1256.9	1169.94	1142.34
RND3	0.000431914	0.483523	453.37	447.94	483.69	208.49	261.5	199.69
C14orf83	0.0425611	0.483593	283.47	186.48	166.06	100.22	118.93	88.42
RCJMB04_6i10	0.000988759	0.483761	663.2	780.98	690.47	385.09	343.12	304.45
NAP1L1	0.000144148	0.483767	3140.5	3528.52	3441.99	1690.8	1632.38	1568.19
LOC425933	0.0373838	0.484018	1778.9	1071.05	1153.95	631.57	689.16	617.23
PPP2CA	0.00157339	0.48416	1280.54	1528.45	1451.98	791.33	693.99	577.67
U2AF1	9.06177e-05	0.484212	914.36	842.08	866.71	446.18	437.73	386.25
HNRNPK	8.21348e-05	0.484678	1993.47	2181.38	2187.99	1036.45	989.5	1057.98
NAV3	1.09106e-05	0.485065	263.46	275.76	263.6	124.61	135.06	129.75
C9orf90	7.60263e-05	0.48509	294.65	309.61	301.2	135.14	141.58	162.51
ACO1	0.0012287	0.485143	548.31	611.12	663.23	307.33	319.77	257.15
CHERP	0.0128491	0.485171	154.5	228.64	191.42	89.04	109.24	80.48
FBXO7	0.000963491	0.485503	1227.21	1016.39	1116.13	590.83	539.9	500.43
RASA4	0.0222959	0.485708	1219.21	805.47	826.83	442.99	461.84	480.17
RPUSD4	0.0030007	0.485757	272.54	228.62	208.64	117.27	113.79	113.73
SSR3	0.00148321	0.485838	1875.4	2207.41	1885.35	997.09	1076.5	825.97
NCKAP1	0.000675704	0.48619	217.99	224.73	189.05	99.32	108.39	99.45
FBXL8	0.000129923	0.486253	478.23	457.81	475.2	249.41	238.06	198.75
LOC419511	0.00572741	0.486302	231.26	180.23	173.99	87.9	94.72	102.1
GTF2H3	5.04643e-06	0.486636	318.34	310.76	317.07	150.29	162.02	148.13
CHST10	0.0477569	0.486673	100.78	179.62	178.45	92.03	72.66	58.62
LOC769780	0.0172977	0.486881	169.64	114.37	119.97	62.63	65.71	68.35
SF3B14	0.000111812	0.487007	1040.05	1005.47	1121.09	527.53	521.26	493.37
C19orf29	0.00326976	0.487221	187.02	172.93	143.6	72.09	85.53	87.72
LOC415683	0.000305705	0.487248	237.62	208.05	228.71	115.56	112.35	100.68
ATOX1	0.0152562	0.487544	1601.05	1205.16	1098.75	681.7	705.75	516.39
HISPPD2A	0.000145271	0.487663	132.07	143.96	141.43	73.86	68.03	61.69
LOC423306	0.00874662	0.487747	145.93	110.65	108.22	68.13	52.73	57.07
LOC776092	0.0279712	0.487815	307.48	483.73	419.66	130.69	225.04	234.95
ARID1A	0.00277392	0.488078	440.85	551.82	560.71	229.64	268.79	259.74
AQP1	0.0190898	0.488386	1362.45	1972.66	1791.7	823.77	1085.87	594.22
ZFAND6	0.00147791	0.488442	571.4	702.75	606.38	325.59	310.53	282.41
LOC426499	0.0279983	0.48855	775.06	1331.64	1138.68	494.98	553.32	537.23
COTL1	0.00558668	0.488897	2399.23	3218.96	3094.3	1416.17	1592.58	1250.76
ARHGAP10	0.000128331	0.489031	481.28	518.63	476.01	223.11	260.35	238.31
ANAPC13	0.0015808	0.489146	106.13	125.37	114.45	54.75	66.37	48.1
ENDOG	0.000642301	0.489366	768.94	648.47	746	370.64	349.59	338.47
PHC1	8.504e-05	0.489398	192.01	188.59	175.9	95.25	84.6	92.5
ARPC2	0.000337148	0.489516	2773.78	2548.26	2429.84	1351.18	1285.11	1158.38
EP400	0.00224782	0.489635	147.71	175.08	189.98	82.21	81.13	87.73
ERH	7.41316e-05	0.489794	2102.21	2147.75	1968.84	1071.94	1016.74	957.25
DUSP22	0.00129287	0.489849	1835.48	2049.26	2278.65	958.44	1033.48	1027.21
RPLP1	2.93907e-05	0.489905	12549.9	11968	11844.1	6135.18	6130.1	5548.68
LOC769676 /// PLAGL1	0.0068594	0.490461	459.27	636.34	615.29	291.73	260.37	287.03
CDC23	0.00027031	0.49065	392.58	440.21	430.35	227.02	197.81	194.93
ST3GAL2	0.00135596	0.49076	534.71	490.38	430.49	224.09	248.97	241.28
ACTR10	0.000646429	0.490975	464.98	518.55	544.51	267.12	259.03	224.08
LOC768754	0.00251331	0.49098	465.47	398.82	433.95	256.64	215.31	165.46
SRRM1	2.08561e-05	0.491157	1491.99	1588.61	1545.42	789.57	759.83	722.7
LOC769134 /// SPAM1	0.00590837	0.491285	256.31	353.19	333.7	161.35	156.07	145.96
KIAA1219	0.0130336	0.49129	98.97	117.92	147.05	53.45	58.92	66.43
UTP11L	0.000898359	0.491404	564.2	471.21	539.1	272	267.08	234.64
AEBP2	0.0132468	0.491521	516.34	371.86	378.4	175.28	239.39	207.89
ZMAT2	0.00063258	0.491754	209.26	203.99	240.41	105.26	109.1	107.08
MXRA8	0.0480751	0.491832	1469.48	1032.57	895.78	505.92	766.11	399.13
MED21	1.26311e-05	0.49196	399.44	383.41	398.06	183.57	194.25	203.14
GARNL3	0.00151747	0.492292	105.97	127.39	110.44	63.87	53.77	51.61
LOC426097	0.000235694	0.492515	1302.63	1182.43	1217.87	561.79	677.07	584.89
RCJMB04_32j5	0.00563603	0.492553	326.98	435.36	435.42	215.28	192.02	182.66
LOC418618	0.000986755	0.492638	192.65	160.08	166.82	89.2	85.21	81.54
DHX36	0.00443856	0.493047	381.02	466.42	505.96	202.31	214.92	250.06
RPL7A	7.49209e-05	0.493259	9817.44	8941.53	9495.05	4744.29	4798.02	4394.25
CLSTN1	0.00511545	0.493401	694.6	524.27	599.67	278.23	348.67	270.37
ANK2	0.000549048	0.493495	127.65	144.47	131.39	66.9	58.41	73.82
RPS4X	1.66734e-05	0.493544	12069.9	11315	11517.1	5767.49	5875.38	5582.8
CYGB	0.025952	0.493957	150.19	100.83	103.1	59.84	68.44	46.64
IFT81	0.00484839	0.494038	165.61	211.32	195.82	103.03	106.73	73.2
LOC771530	0.000300044	0.494277	668.49	645.6	732.17	345.18	310.22	356.02
ALDH1A2	0.0238469	0.494359	341.81	546.45	432.48	247.79	227.36	177.77
LIMCH1	0.000663806	0.494403	942.67	855.51	1014.93	437.21	455.47	498.13
TMEM189-UBE2V1	0.00447944	0.49495	1447.23	1081.97	1205.82	654.96	597.32	596.37
RBM15	0.00105845	0.495046	391.25	424.58	347.98	186.87	204.85	184.42
LOC417343	0.014932	0.495097	103.38	68.44	99.42	46.71	45.84	41.74
CAB39L	0.00271317	0.495305	188.7	201.15	211.8	117.23	108.53	72.24
C4orf16	0.00357627	0.49543	106.12	83.2	87.47	43.02	51.38	42.73
CRLF3	0.000574592	0.49564	385.95	383.14	438.5	198.84	216.52	183.17
CDC16	0.00477015	0.495756	340.24	407.14	305.76	186.98	179.41	155.71
CDH4	0.0377605	0.495953	91.18	151.54	158.77	60.79	61.43	76.9
ZNF622	2.22284e-06	0.495975	288.81	282.8	278.01	143.64	138.22	139.53
IQCE	0.000105775	0.496256	342.75	376.76	371.52	183.66	188.15	169.62
RCJMB04_16e10	0.00117034	0.4963	145.38	164.27	144.37	79.12	83.95	62.26
SEC14L1	0.00179868	0.496687	307.47	372.76	367.29	159.13	165.19	195.97
NAPRT1	0.0184761	0.496773	427.24	289.22	312.44	155.2	157.24	198.69
RCJMB04_33p3	0.00112999	0.49689	879.28	820.24	729.91	389.87	445.84	371.45
ADPGK	0.00434973	0.497003	591.3	678.77	513.5	273.35	333.5	279.59
SPCS1	0.00365736	0.497045	1520.05	1169.36	1259.65	698.45	659.36	605.05
FAM44B	0.000447248	0.497291	1083.82	944.58	946.6	474.77	504.3	500.37
LOC770320	0.00198334	0.497312	390.21	308.59	348.35	169.53	165.18	186.05
SGCE	0.0161281	0.497741	207.07	277.03	294.92	123.28	163.97	100.5
MMP16	0.00884117	0.497882	320.88	323.63	243.09	126.36	179.92	135.64
GPX4	0.0137307	0.497942	4676	3165.76	3559.26	1935.92	1801.05	1940.08
ASF1A	9.85181e-06	0.498186	869.71	831.35	829.06	428.3	405.12	427.05
ARHGAP5	0.000203821	0.498229	106.96	107.42	96.22	48.98	54.58	51.19
CDC42	4.45444e-05	0.498239	3946.09	4096.61	4285.27	2131.53	1975.66	2035.09
QDPR	0.00162584	0.498362	1374.04	1391.95	1592.09	812.54	764.55	594.81
CREB3L2	0.0114958	0.498453	184.47	235.32	161.85	100.23	99.88	89.81
TTL	0.00150467	0.498481	1376.52	1500.29	1561.61	785.8	583.08	843.59
KIAA1143	0.00545682	0.498504	533.52	399.49	437.59	251.84	224.1	207.31
RCJMB04_5k4	0.000495538	0.498647	249.06	273.09	294.8	135.18	136.6	135.59
LOC425186 /// LOC425419 /// LOC426837 /// LOC770741 /// LOC777257 /// LOC777530	0.018613	0.498864	228.71	145.54	202.2	96.29	86.11	105.17
LOC415358	0.000188659	0.498946	135.34	126.76	121.97	67.35	58.19	66.09
DCTN4	2.35605e-07	0.498948	613.4	612.88	617.48	300.56	314.41	304.97
WDFY2	0.00133436	0.499436	385.77	382.58	446.44	202.68	227.29	176.74
ZNF423	0.0118959	0.499441	79.1	115.93	109.29	54.62	51.24	46.13
HSPA9	0.00631043	0.499754	1003.86	1351.43	1321.2	553.69	605.84	677.81
CLDND1	0.000575181	0.499878	117.41	105.56	105.69	61.02	55.57	47.7
NDUFS6	5.63257e-05	2.00428	3001.64	2992.35	2770.2	6141.03	5673.29	5751.53
NRBF2	0.0125945	2.00494	944.67	680.89	621.83	1537.58	1236.69	1731.61
C6orf162	9.37262e-07	2.00726	252.51	252.6	246.76	510.42	494.5	504.28
LOC431580	0.00189183	2.00968	141.89	194.77	184.98	345.15	320.94	382.24
C21orf91	0.0105072	2.01098	506.97	268.84	301.63	709.09	777.92	679.7
SCOC	3.9118e-06	2.01121	331.39	338.88	348.64	684.14	668.03	697.07
KIAA1109	0.00982306	2.0125	44.77	66.79	75.58	123.05	109.4	144.17
TM6SF1	0.0416969	2.01403	534.93	633.99	949.88	1836.25	1240.77	1190.3
KPNA4	0.00128848	2.01558	203.78	243.61	245.94	514.79	427.71	454.96
RCJMB04_5i17	0.000743114	2.01682	1017.46	860.44	927.21	2017.08	1709.69	1930.63
PTEN	0.0126361	2.01716	96.93	213.79	180.67	355.31	297.73	338.17
INPP5F	0.000435882	2.0174	94.9	92.13	89.91	199.24	189.68	169.78
CCDC88C	0.0036167	2.0176	112.45	102.04	99.21	179.62	215.61	237.69
UBAC1	0.00339454	2.02062	366.53	264.61	309.37	668.8	549.59	682.02
USP15	0.000444937	2.02122	276.17	345.71	296.29	580.05	623.65	652.12
HLF	0.00387243	2.02189	343.13	283.66	286.36	557.15	710.72	578.42
KLHDC2	0.000355837	2.02275	50.52	68.16	60.2	121.81	123.02	117
LOC418108	0.000589289	2.02342	156.88	126.66	173.69	303.03	323.66	298.48
LOC769944	0.00326424	2.02522	110.19	111.19	112.44	252.15	190.81	233.1
MAGI1	0.0125585	2.02541	132.01	104.91	112.18	186.23	244.01	276.83
LOC428186	0.00686498	2.02713	180.85	211.88	174.88	445.69	320.48	384.45
IL4R	0.000735365	2.0275	220.69	224.9	213.42	492.83	427.51	415.8
FMO6P	0.00907199	2.02968	77.62	98.36	102.29	221.39	186.61	156.8
TMEM186	0.00460479	2.03078	50.22	43.38	50.33	89.16	89.05	114.08
RRAGB	0.00510026	2.03298	590.4	469.65	573.47	1118.27	939.29	1263.36
MXI1	0.000937494	2.03354	602.02	492.45	448.72	970.58	1060.31	1107.25
ITGB1BP1	0.00253879	2.03457	89.44	104.87	79.92	170.64	177.61	209.69
DYNLT3	0.000304245	2.03662	336.48	332.89	331.6	699.79	717.4	621.41
RCJMB04_12k21	0.0113256	2.03666	35	70.07	56.12	120.81	111.68	95.8
6-Mar	0.0010056	2.0369	141.34	165.44	176.15	336.89	295.97	350.82
LOC769088	0.000341807	2.03756	352.38	423.75	426.33	802.92	777.61	869.55
HOPX	0.0192342	2.03887	603.62	417.39	330.34	994.91	1027.83	732.49
FUNDC1	0.000232182	2.03898	263.9	322.87	301.02	637.47	579.88	592.84
LOC775975 /// MRPL47	0.000470057	2.04068	288.87	257.4	270.67	572.5	505.64	588.97
ACN9	0.00480912	2.04172	274.27	307.6	317.25	706.44	608.53	520.78
CAP2	0.0112298	2.04175	89.71	167.32	153.98	318.42	244.94	275.82
NEBL	0.000926815	2.04702	123.91	86.71	101.56	216.52	221.35	201.17
RCJMB04_31g18	0.000159355	2.04748	160.49	169.01	157.49	316.7	324.87	355.53
RCJMB04_20c2	0.00174276	2.04807	187.61	131.1	143.7	342.17	305.29	299.59
GPR146	0.0240122	2.05026	59.86	34.96	52.82	119.68	106.01	77.01
SBDS	0.000303496	2.05215	551.15	408.08	453.87	962.1	965.15	972.65
RNF11	0.00277313	2.05288	253.72	259.48	284.77	555.72	469.77	612.65
DCUN1D2	0.000193665	2.05403	321.33	359.64	301.46	673.1	637.85	706.99
OTUD7A	0.0167801	2.05499	65.16	116.02	128.32	250.9	188.21	196.91
ACOX1	0.00212434	2.05533	86.01	115.99	134.19	248.17	224.78	218.03
DOCK2	4.77156e-05	2.0601	60.1	60.55	51.06	119.7	117.64	116.4
RAB3B	0.037037	2.06045	76.67	60.17	75.4	126.1	118.07	193.14
GOLGA3	0.00190941	2.06358	75.83	101.87	95.51	197.26	166.41	200.12
GYG1	0.00414701	2.06617	844.32	912.9	708.93	1969.56	1584.9	1541.03
CUL3	0.00257007	2.06718	278.24	387.69	365.82	737.09	626.36	769.36
RRM2B	2.98622e-05	2.06889	117.59	121.43	109.36	232.08	248.31	240.37
PRKAR2A	0.000522633	2.06978	69.64	76.89	87.48	167.43	148.77	168.15
COQ9	0.00361103	2.07399	588.72	461	451.64	1068.46	893.92	1151.43
APBB2	0.00547245	2.07436	80.36	136.46	115.33	249.33	201.63	238.04
TBC1D9B	0.00246519	2.07679	161.53	247.3	272.93	463.48	455.08	497.31
ATP6V0E1	0.00105712	2.07754	735.58	565.47	570.34	1378.73	1320.19	1188.96
PPP3CA	0.0073954	2.08546	1065.94	820.91	649.64	1945.77	1494.28	1849.7
C8orf4	0.00255135	2.08559	493.6	451.89	447.09	941.18	1106.74	856.43
SPECC1	0.0179482	2.08835	66.33	68.92	85.58	183.35	161.63	116.19
MCL1	0.00125196	2.09102	50.12	53.47	43.3	91.51	104.03	111.61
RCJMB04_8n15	0.00189179	2.09118	1775.41	2050.68	1874.1	4143.07	3438.77	4338.27
FBXL21	6.57266e-05	2.09128	384.68	363.65	310.56	735.11	734.81	744.52
MYOT	0.0174114	2.0958	525.25	956.95	1113.31	2101	1816.3	1522.37
LOC415641 /// LOC423151	0.00201258	2.09668	73.55	70.43	77.16	167.66	132.44	163.56
GPI	0.0253364	2.10069	613	774.09	911.56	1824.46	1156.94	1847.36
OGT	0.00399315	2.10238	105.2	138.45	129.09	237.86	243.15	302.63
ZFAND5	0.0323696	2.10313	932.25	921.03	895.53	2223.27	1299.37	2258.47
PLCB1	0.0204487	2.10337	56.11	96.79	111.58	203.2	145.12	207.98
PCMTD2	0.00221185	2.10488	186.63	131.53	177	311.16	351.62	379.47
ORAI1	0.0302341	2.10909	92.2	108.06	111.96	259.94	247.84	150.72
CAV2	0.00190249	2.11401	508.04	489.4	612.97	1125.06	1014.01	1265.36
DNAJB9	0.00577163	2.11523	167.06	100.12	107.73	236.22	287.21	269.59
MAP3K4	0.0102318	2.11939	222.41	203.39	194.54	537.58	397.54	379.62
SLC16A10	0.00277454	2.12136	133.62	116.21	95.93	251.04	213.43	269.01
C6orf142	0.0119608	2.12562	358.87	551.44	645.13	1272.23	1119.37	914.67
TIPARP	0.00109811	2.12585	434.96	292.18	308.92	734.96	751.99	715.56
NRXN1	0.00479871	2.12976	206.61	413.69	380.09	688.53	745.14	696.92
ZNF407	0.0097978	2.13029	131.64	108.3	85.63	273.96	224.05	195.55
SYNGR1	0.00249548	2.13363	46.33	38.95	37.3	90.28	75.12	96.14
DIRC2	0.0274662	2.13727	206.36	89.3	110.1	286	243.07	338.15
CHORDC1	0.00037206	2.13959	118.44	107.95	124	235.33	242.89	271.47
IKZF2	0.0136692	2.14138	61.18	45.06	57.01	97.39	108.47	143.72
FILIP1	0.00834854	2.1418	279.81	359.27	445.63	893.44	780.06	649.73
ZFP106	0.00497259	2.14281	420.65	798.88	866.92	1533.54	1435.64	1501.68
CCRN4L	0.00311337	2.1433	153.78	182.49	175.51	423.16	347.15	326.59
HAGH	0.0124168	2.1444	677.83	325.9	342.42	912.93	954.21	1019.55
EML1	0.000643365	2.14504	85.56	104.64	94.62	222.89	197.42	190.64
DNASE1L3	0.000762896	2.14507	207.54	234.83	253.77	449.06	534.86	509.35
ADM	0.0011544	2.14639	893.16	939.96	832.68	1720.72	2128.12	1873.01
C6orf203	0.000488243	2.1474	411.52	513.28	515.75	1073.03	950.07	1070.33
CRY1	0.000377984	2.1501	411.16	533.07	481.75	1053.02	953.19	1059.79
PDK3	0.00456235	2.15228	355.85	385.17	444.85	848.73	722.08	981.51
GAS6	0.00164183	2.15396	234.93	396.37	299.14	680.08	665.29	658.76
LOC420414	0.000344021	2.15507	94.81	91.23	88.36	187.23	188.78	215.34
LOC768665	0.00509303	2.15522	74	54.67	57.33	147.26	142.52	111.09
C1orf69	9.39652e-05	2.15621	195.58	207.81	198.43	438.62	405.46	453.57
GOLGA4	0.000813395	2.15643	352.78	345.3	292.64	780.71	704.29	651.42
ASAHL	0.00127632	2.15649	72.77	63.51	65.58	154.82	153.81	126.68
LOC420939	0.00036311	2.15984	171.27	163.22	167.81	390.6	331.09	363.2
KIAA0494	0.000451917	2.16149	64.92	59.76	62.95	144.79	122.29	138.48
UBE2V2	0.000411145	2.16343	115.9	120.31	107.73	250.07	226.75	267.27
CDKN2A	0.00290273	2.16744	57.42	49.65	51.73	106.45	133.16	104.58
ALDH5A1	0.000951175	2.16817	238.37	264.86	238.29	591.58	535.06	481.1
MYOM2	0.00122836	2.17398	2878.57	3225.29	3899.17	7770.08	6521.87	7454.44
LOC777051 /// TOMM20	0.00380972	2.18513	68.88	112.49	100.92	231.69	194.88	190.27
WSB1	0.000439452	2.18533	796.67	915.98	703.83	1862.71	1779.11	1638.98
NFIL3	0.00322456	2.18611	74.36	120.56	97.28	235.38	192.02	211.38
PSMB7	0.00480485	2.19065	90.69	61.42	67.25	157.75	139.82	182.97
AMN1	0.000696489	2.19237	68.77	83.18	77.04	177.98	173.88	150.17
ASB18	0.000133916	2.19358	58.44	63.67	74.6	145	138.87	147.63
DOCK9	0.00107202	2.19496	75.13	91.81	78.85	162.34	198.38	178.78
VAV3	0.0440343	2.19594	185.08	93.74	89.71	230.08	349.59	229.6
C12orf49	0.00312991	2.19654	399.58	340.17	361.07	891.67	674.41	851.92
EIF3J	0.000574468	2.19795	447.03	669.77	589.39	1235.19	1222.89	1292.04
MOSPD1	0.003172	2.2006	53.34	45.85	71.65	135.05	110.36	130.54
EGLN1	0.000122434	2.21383	1040.87	915.69	838.34	2025.54	2002.68	2159.22
NFKBIA	0.00177754	2.21454	580.47	393.14	474.79	991.12	1034.46	1181.96
MAP1LC3A	0.00162021	2.21796	1046.4	773.31	809.3	1953.84	1745.44	2131.75
CDH13	0.00056868	2.2234	249.74	256.3	213.87	578.46	487.28	534.91
PPCDC	0.00105084	2.22361	92.87	86.35	76.99	179.35	212.68	177.68
RCJMB04_10m24	0.000554256	2.2287	79.48	92.49	94.1	194.95	182.17	215.87
LOC420680	0.000852039	2.23006	147.28	177.46	165.6	378.96	323.85	390.68
ARHGAP24	0.00575664	2.23112	37.59	54.18	51.23	118.67	113.01	87.37
RCJMB04_1d5	0.00161321	2.2315	148.99	127.29	159.44	280.97	345.78	345.56
TNNT3	0.000319826	2.23651	3295.06	3994.85	4679.64	9127.85	9010.08	8632.08
C6orf32	0.0032452	2.23712	212.83	220.33	363.49	629.66	576.28	576.26
RPUSD1	0.00225398	2.23726	94.62	61.98	61.05	156.71	154.55	175.68
MYH11	0.00641983	2.24056	323.5	196.81	267.07	652.87	488.68	622.62
C14orf153	4.8613e-05	2.24186	69.31	76.93	70.29	160.77	169.49	155.17
TMEM16A	0.0241649	2.24294	358.16	191.01	171.1	651.18	445.74	518.6
ADCY9	0.00104843	2.24628	160.38	218.94	197.27	414.75	404.34	476.09
ATP2B4	0.00328915	2.24709	739.84	867.88	823.96	1592.91	1750.13	2121.17
NUB1	2.61483e-05	2.2489	244.73	278.44	250.52	600.23	574.54	565.18
OSBPL1A	0.000510402	2.25016	53.07	71.47	78.77	158.56	148.08	150.84
PLCG2	0.00352784	2.25533	52.98	86.47	71.14	156.09	177.58	141.28
MYLK4	0.000641227	2.25541	62.69	83.6	80.87	181.01	156.58	174.75
DIABLO	0.00206442	2.25613	80.78	56.71	50.38	153.35	135.97	134.54
NT5C3	0.00126265	2.25765	951.84	803.38	776.66	2123.24	1712.75	1880.12
DPH3	0.00194104	2.25808	476.62	298.51	322.36	864.07	765.55	848.6
C8orf76	0.000479667	2.25815	38.7	48.78	51.78	106.95	110.39	97.13
TEC	0.000148465	2.26208	115.99	101.94	108.08	228.34	251.98	257.14
LOC418200	0.00274778	2.26382	314.61	408.2	440.68	1004.31	833.43	796.19
GUCY1A2	0.00354924	2.26423	339.58	399.22	429.26	822.6	790.52	1031.64
C9orf21	0.00106698	2.26685	70.63	59.55	66.71	161.55	154.02	130.75
PHOSPHO1	0.0443998	2.26955	103.18	78.5	57.57	203.16	117.16	222.67
ESCO1	0.00265792	2.26981	50.7	72.9	60.64	154.33	142.97	120.89
RCJMB04_6c15	0.000291926	2.26994	706.08	668.63	722.38	1723.66	1472.85	1563.76
BRP44L	0.0115792	2.27023	56.18	101.46	112.94	229	166.54	218.74
AMY1A	0.0170065	2.27195	237.19	120.47	113.2	382.65	294.94	392.18
AGXT2L1	0.0461259	2.27655	71.7	68.79	101.49	243.85	182.71	124.32
NEB	0.00173772	2.27687	1317.95	2091.36	2173.57	4450.31	3910.09	4351.1
DEPDC6	0.00237495	2.27748	93.18	93.9	96.33	249.92	202.4	193.14
ABHD5	0.00156445	2.2798	188.31	114.02	141.48	333.35	318.92	359.53
BRAF	0.000167643	2.28008	59.91	56.98	51.85	121.41	137.32	126.01
SETDB2	0.00130947	2.2876	49.3	66.91	65.5	151.49	139.99	124.2
PRKAB2	0.00771897	2.28892	55.03	56.78	46.78	101.28	146.56	115.16
RCJMB04_14c24	0.00257319	2.29387	69.87	59.21	72.54	144.84	139.09	178.56
PTPRC	0.0138598	2.29517	117.8	64.18	66.25	203.38	213.31	153.04
LOC417956 /// LOC417957 /// LOC769973 /// LOC770188	0.00397497	2.29781	420.7	251.44	249.22	766.41	644.21	706.49
JSRP1	0.000300744	2.2982	467.65	346.75	370.01	889.54	879.34	953.13
LOC415511	0.000227989	2.29854	62.45	64.49	60.94	152.94	147.27	131.64
ITGA1	0.0031535	2.303	148.39	280.04	298.9	537.08	549.87	588.09
RCJMB04_22k13	1.80511e-05	2.30476	198.84	221.62	240.3	506.47	508.51	507.91
HSPC159	0.00970197	2.30503	316.2	162.46	217.83	610.44	447.98	547.01
FSD2	0.00254296	2.31278	75.26	82.9	91.98	214.02	162.56	201.94
MIER1	0.00852359	2.31286	131.62	318.06	276.71	492.98	603.13	583.93
GKAP1	0.000236446	2.31564	226.16	206.55	192.09	447.74	515.58	483.49
PLSCR1	0.000284762	2.31691	151.01	136.37	147	353.3	348.32	304.8
ABLIM2	0.00281672	2.31704	170.56	158.95	185.28	463.64	376.04	353.11
TMEM128	0.0019906	2.32328	106.77	57.98	72.6	186.51	184.7	180.22
SLC12A8	0.000227654	2.32759	112.98	152.23	157.02	330.56	317.85	334.37
MAFK	4.51321e-05	2.33013	462.21	407.24	448.86	1006.01	990.8	1075.03
PODXL	0.00367116	2.33052	317.36	356.33	385.59	750.33	746.39	971.95
COL4A2	0.0307073	2.3309	37.75	141.4	75.91	204.34	223.54	166.64
BNIP3	0.0259548	2.33299	60.35	83.08	67.42	195.56	184.55	111.8
C1orf21	0.000496535	2.33438	456.2	346.15	358.1	966.04	841.97	900.92
LYG2	0.0274996	2.33871	25.53	18.35	33.56	78.74	51.91	50.46
PHF20L1	0.00105699	2.3392	181.87	227.93	210.51	491.93	428.54	530.56
LYRM5	0.000541898	2.34335	180.75	141.4	145.19	395.15	361.76	338.23
HIAT1	7.19524e-05	2.34419	98.33	100.48	102.91	220.13	245.46	241.7
LOC771715	0.00310489	2.3458	686.29	408.97	441.5	1080.18	1230.25	1294.5
TAPT1	0.000317599	2.34695	150.26	153.65	147.08	375.88	318.76	363.81
C4 /// CYP21	0.000694631	2.34725	135.06	102.7	91.37	241.54	260.42	270.59
RCJMB04_3a3	0.000561473	2.35669	220.11	222.2	172.82	509.18	502.42	438.07
LOC418744	0.000707445	2.36015	280.97	278.24	260.95	680.42	567.42	687.86
SESN1	0.00651394	2.36133	87.94	90.28	121.2	188.82	251.59	266.62
LOC770787	0.00728542	2.36687	1374.87	2154.74	2045.53	4990.04	4669.83	3535.76
ACBD5	4.26115e-05	2.36727	231.28	219.72	247.56	558.35	523.5	571.83
TCEANC	0.002698	2.37207	53.78	80.86	64.3	177.56	155.67	138.67
ITPR1	1.23571e-05	2.37589	58.4	64.32	56.8	143.12	145.3	138.1
GRAMD4 /// LOC425953	0.0225822	2.37627	86.36	139.04	103.25	254.36	196.32	330.28
REEP1	0.000933224	2.38093	148.91	160.95	216.67	453.04	407.95	392.64
HOXC10	0.00358758	2.38113	91.04	114.93	121.27	304.79	243.12	231.29
LOC423610	0.000484098	2.38125	2335.36	3313.56	3290.5	7404.54	6645.63	7236.85
SH3BGR	0.000680112	2.38399	1464.88	1765.52	2053.85	4399.83	3816.3	4381.47
CCNG1	0.0161859	2.38833	570.23	691.18	815.94	1673.99	1245.9	2041.5
RCJMB04_4e14	0.00296405	2.38852	134.85	152.66	173.27	426.59	321.88	352.11
CPEB3	0.00579023	2.39001	56.62	66.82	68.17	170.34	120.48	167.13
CRIM1	0.000517543	2.3902	239.59	280.2	242.08	625.84	544.68	650.5
DENND1B	0.0042265	2.39048	63.31	77.17	77.66	203.34	145.93	172.19
RCJMB04_15h2	0.00733352	2.39232	446.93	424.85	501.06	986.22	954.7	1343.35
PLRG1	9.50652e-05	2.39674	147.43	117.88	130.59	327.9	300.98	319.99
CA8	0.0281989	2.39975	38.78	120.19	89.01	170.96	248.1	176.03
SPI1	0.00414023	2.40138	82.21	99.96	103.94	264	233.67	189.39
FBXO22	0.00140644	2.40236	50.82	74.11	75.66	170.31	143.08	168.5
ALKBH4	0.0113824	2.40788	91.25	76.35	82.45	192.2	160.33	249.56
CYCS	4.63423e-05	2.40865	726.17	685.44	803.39	1864	1739.61	1731.54
PHYH	0.00319668	2.40938	838.1	733.83	996.96	2247.97	1713.77	2227.7
SYNE2	0.0143552	2.41064	188.36	359.9	365.38	905.33	635.61	661.52
ALMS1	0.000825456	2.41241	84.84	76.17	80.57	196.07	172.09	214.63
LOC416433	3.27392e-06	2.41339	263.95	274.82	269.9	663.51	656.98	631.15
TCP11L1	0.000136289	2.42677	268.91	294.87	268.8	723.17	662.85	634.46
IGFBP4	0.0370226	2.42904	248.64	306.34	180.8	561.6	797.45	428.19
RCJMB04_23i18	0.00136703	2.42948	54.76	52.39	35.44	106.92	127.11	112.39
ZNF827	0.000906128	2.43379	45.99	64.77	62.02	153.25	139.19	128.07
CLIP1	0.000206522	2.43389	59.51	86.61	77.46	177.74	185.44	180.99
PRPF4B	0.000167069	2.43682	61.72	72.18	71.31	176.1	169.43	154.53
SYNGR3	0.0089668	2.43699	52.96	60.12	59.6	136.08	172.04	112.7
TTN	0.00131106	2.43922	2302.59	2951.1	3007.72	7582.44	6416.69	6152.26
LOC770209	3.31392e-05	2.44372	870.05	1064.52	1044.97	2380.01	2412.06	2489.1
UGP2	0.0149365	2.44587	1325.14	1609.09	1696.24	3956.31	2773.82	4595.41
C6orf130	0.00092582	2.45263	77.85	90.43	77.02	223.08	199.81	178.74
PARK7	0.0019704	2.45645	1239.36	1204.14	1097.71	3149.28	2430.13	3119.39
ZNF659	0.00957766	2.45826	67.28	105.47	107.79	272.37	235.01	182.26
DST	0.0021432	2.4623	229.35	387.19	353.14	889.49	742.57	755.58
KBTBD10	0.00119856	2.46304	1429.74	1958.57	2022.26	4958.7	4245.76	4121.98
TMEM59	1.89685e-05	2.46403	765.74	831.63	773.23	2034.98	1893.91	1912.34
PHF15	7.43545e-05	2.47845	136.49	153.5	158.12	353.66	364.84	392.12
RCJMB04_1d1	0.00255754	2.47854	112.62	205.32	197.4	471.41	412.2	393.68
SUCLG1	0.00876364	2.48441	132.77	125.96	119.75	364.46	236.87	338.97
HIPK3	0.00347557	2.48761	236.08	379.02	351.87	927.09	716.7	761.65
TOB1	0.00149233	2.48884	243.33	375.68	341.46	889.75	762.49	738.22
SMTNL2	0.00339194	2.49041	707.47	966.9	934.85	2414.32	1789.16	2294.56
RCJMB04_16d21	0.00229518	2.49907	174.39	172.02	192.07	494.8	372.35	478.55
PCMTD1	0.00134274	2.50317	416.76	263.96	234.85	762.56	744.9	784.37
BCKDHB	0.00372547	2.51628	400.87	453.57	544.57	1390.26	1051.13	1078.91
CD47	8.27597e-05	2.53615	391.46	541.51	472.8	1173.36	1190.17	1201.72
LOC428066	0.000334836	2.54181	55.45	52.19	60.04	154.32	129.42	142.47
MYF6	0.000613281	2.54195	215.58	278.95	259.27	677.16	568.98	669.98
RNF103	0.0011159	2.54244	195.68	187.28	194.38	482.15	431.88	553.82
NCF4	0.0010639	2.54296	73.91	75.53	69.6	182.44	209.94	164.63
DNAJA3	0.000361889	2.54936	725.71	864.97	851.88	2215.8	1873.62	2137.55
CACNA2D1	0.00223441	2.55266	191.23	407.87	333.44	816.06	738.5	825.9
SUCLA2	0.00149935	2.55346	140.18	231.05	218.7	556.58	479	470.78
STYX	0.000806186	2.55359	283.21	355.7	330.08	915.8	739.99	818.61
COQ10B	0.0193002	2.5584	348.44	330.22	386.03	1159.12	656.57	908.21
ABCD2	0.0117732	2.56087	44	52.23	66.32	155.01	102.57	158.69
ATOH8	0.00052431	2.56699	268.42	382.08	316.32	888.57	760.47	832.78
ATP1B1	0.0121599	2.56884	641.41	952.81	947.41	2751.61	1876.65	1900.77
GTDC1	1.26303e-05	2.57029	56.95	58.62	52.03	148.49	143.13	139.16
CDH8	0.00882912	2.57249	103.66	103.72	86.23	229.53	314.35	211.43
HBS1L	0.00045095	2.57679	68.22	90.4	103	240.89	216.42	216.83
SCRN3	0.00297864	2.58101	65.64	76.92	79.38	219.37	158.63	194.83
BACH1	0.00141924	2.59508	69.28	65.79	62.23	190.79	145.81	175.41
MBNL2	0.00111364	2.59562	84.94	71.74	75.43	177.91	197.71	226.85
DGCR6	0.00074603	2.59688	191.07	136.59	140.19	430.24	365.01	419.7
RILPL1	0.00253697	2.59699	967.41	1028.79	1120.9	3020.26	2223.41	2851.4
IQWD1	0.00141033	2.59762	695.14	1061.63	1094.42	2705.54	2207.05	2493.71
USP13	0.00645905	2.60003	70.9	165.63	136.45	373.81	288.07	307.88
DDX26B	0.000174868	2.60627	58.78	68.46	61.34	177.2	160.13	154.16
LOC427170	0.000144673	2.61264	55.11	70.37	70.1	173.38	159.73	177.87
PPARA	0.0105527	2.615	74.73	59.81	67.59	205.8	129.52	193.25
HPRT1	3.1709e-05	2.61719	256.33	316.6	325.99	773.99	800.49	778.16
FER1L3	0.00141851	2.6203	134.3	251.48	165.58	508.72	476.76	459.25
FZD9	0.000200703	2.62527	221.53	292.81	228.91	659.46	610.24	681.53
BIRC2	0.00145255	2.63743	49.98	72.54	55.57	165.8	168.17	135.73
HIBCH	0.00203547	2.63769	132.38	131.1	137.72	392.14	292.47	373.63
SSBP3	0.000314658	2.63817	142.68	116.08	96.63	306.86	298.63	332.09
LOC777492	0.0142253	2.64682	180.69	182.21	209.81	629.07	369.7	517.09
PDCD5	1.75979e-05	2.66332	258.35	245.06	246.55	696.33	662.4	638.65
FTSJ2	0.00053334	2.66684	217.96	239.34	251.9	555.71	660.67	674.94
LOC769442	0.00848946	2.67644	177.72	319.5	305.02	873.68	669.8	603.67
FEM1C	0.000999142	2.67728	371.8	324.59	346.09	1038.18	809.64	943.19
RCJMB04_39g7	0.000353599	2.67737	302.23	341.33	326.02	885.54	776.13	934.25
POPDC3	0.00130279	2.67847	217.62	239.02	401.26	743.05	762.2	792.61
HSP90AA1	0.000666276	2.67863	2136.07	1821.39	1744.92	4634.72	4953.77	5686.05
PCAF	0.000614485	2.67884	163.18	145.75	151.55	409.87	367.05	456.63
DPP8	0.00377228	2.68295	97.77	102.2	118.21	310.6	226.93	316.13
QRSL1	0.00208858	2.68562	133.09	152.2	144.22	402.68	319.42	431.4
H2AFY	0.000224261	2.6861	92.57	128.36	129.98	309.62	300.19	332.77
FHOD1	0.000535975	2.69545	84.38	82.66	85.76	206.5	220.85	254.06
LOC415758	0.000324628	2.70375	136.73	130.96	137.21	404.57	342.92	347.26
LRRFIP2	0.00628218	2.70443	100.17	138.61	132.17	270.85	403.26	329.1
CA5B	0.00103184	2.70682	55.53	70.46	71.36	173.63	200.89	159.67
RCJMB04_1o1	0.000744077	2.71012	491.85	342.27	368.81	1033.3	1025.05	1201.74
SYNJ2	0.0120848	2.71897	47.07	91.7	82.84	225.77	227.42	149.36
TMEM38B	0.000511442	2.71962	146.71	160.67	189.13	490.61	405.02	454.69
SNAP29	0.000975865	2.72117	535.63	332.24	358.1	1088.42	1039.63	1208.02
SYNPO2L	0.00275598	2.72386	303.97	553.07	661.74	1259.47	1347.3	1530.17
ERBB4	0.00496993	2.72389	37.45	92.4	84.99	196.87	170.44	217.89
TMEM16E	0.00014043	2.72936	99.9	95.32	97.71	270.91	244.28	284.32
CDC42EP3	0.00063949	2.73032	880.41	693.19	744.45	2160.39	1869.74	2298.88
PNPLA2	0.00212329	2.73649	431.27	229.54	239.35	774.61	886.56	802.11
NT5C1A	0.0011334	2.7426	97.89	98.27	86.55	278.22	219.8	277.34
PGK1	0.00296633	2.74612	2343.48	2097.46	2336.79	6432.05	5059.64	7120.77
RCJMB04_1k1	0.000477572	2.7483	168.2	111.34	122.97	388.99	341.07	376.16
PECAM1	0.00096537	2.75123	122.36	165.61	135.6	347.41	382.99	434.94
CLIP4	0.000602004	2.75697	121.8	124.03	137.37	354.47	312.39	389.61
MED31	0.000254891	2.76056	474.23	399.62	361.51	1103.22	1073.7	1233.37
RAB40B	0.00319428	2.76512	157.82	84.63	66.22	277.85	297.38	278.28
UBE3A	0.00112771	2.76565	77.34	66.81	67.03	218.35	168.38	197.32
LYAR	0.000184819	2.76709	111.1	152.86	132.07	375.63	380.28	339.94
ZNF706	0.000414983	2.76851	454.86	438.97	485.78	1282.71	1140.56	1396.19
UCKL1 /// ZNF512B	4.95483e-05	2.76963	105	88.13	93.93	254.89	260.12	280.04
FILIP1L	0.000751431	2.77007	85.82	125.92	113.7	325.44	268.11	307.94
ABI3	0.0217006	2.77159	390.68	514.85	176.99	981.82	759.48	1259
SOS2	0.000423676	2.78011	326.1	284.26	309.82	890.8	754.96	912.44
LOC416827	0.00102196	2.78148	179.68	197.02	169.15	575.64	449.54	493.09
USPL1	0.000315877	2.78336	63.67	65.82	40.93	161.57	150.93	161.84
CRIPT	0.00255716	2.78845	77.59	63.04	62.11	221.18	162.48	181.67
ASB5	0.00050625	2.79459	379.02	507.04	602.12	1492.58	1294.16	1372.12
CA2	0.0295233	2.79647	404.52	173.46	132.62	820.65	487.57	678.95
FAM44A	0.000209884	2.81003	77.26	91.51	80.53	240.86	247.54	212.14
[truncated: 259 more rows]

## Sheet: DEGs in normal
Gene Symbol	p-value	fold change	E14-1	E14-2	E14-3	7W-1	7W-2	7W-3
NES	1.48214e-05	0.0101022	4979.97	5669.81	5545.7	59.16	63.35	41.1
HBA2	1.77707e-05	0.02097	10089.4	8855.06	9085.6	252.04	205.12	130.63
MYH1 /// MYH2 /// MYH3 /// MYH4 /// MYH6 /// MYH8	2.346e-05	0.025067	3245.11	2835.9	3233.63	97.9	78.7	56.89
MAT1A	0.000173571	0.0255563	5265.22	4260.92	4290.03	191.83	85.06	76.2
COL14A1	8.08519e-05	0.027901	4573.26	4871.22	3971.15	113.67	149.08	111.56
TUBA4A	4.56689e-05	0.027992	3408.74	4062.76	3671.68	120.59	115.09	76.24
VIP	6.34118e-07	0.0292707	1411.86	1344.73	1413.11	44.83	53.9	23.32
CDCA3	2.66365e-05	0.0362909	2086.44	2413.06	2361.44	92.46	83.36	73.17
TUBB2A	6.01809e-06	0.0389037	2865.54	2703.84	3004.09	111.96	98.16	123.42
CDC20	4.13447e-06	0.0442583	1295.51	1219.49	1180.35	59.95	48.62	54.98
TMEM46	0.00066903	0.0448519	2565.86	3580.66	2883.19	96.46	127.03	181.51
BAMBI	0.0121571	0.0455628	2449.87	1272.3	1392.75	69.77	83.36	79.92
LOC395159	0.000270981	0.0463401	1141.04	1333.33	1503.61	55.34	71.14	57.86
PLK1	7.34474e-09	0.0485906	1739.38	1760.68	1767.01	95.84	79.59	80.5
EGFL6	1.47916e-05	0.0536673	2934.68	3232.76	3318.04	195.37	194.04	119.65
LOC396207	1.09234e-05	0.0549295	5183.54	5176.45	4666.35	219.91	273.27	332.21
LOC422278	6.97135e-05	0.0558961	1549.27	1877.33	1741.56	91.97	111.68	85.23
TUBB2B	7.76675e-05	0.0561389	2300.77	2115.81	2571.44	146.22	112.32	133.76
MCM5	0.000102748	0.0568329	1430.26	1157.98	1280.47	76.93	67.49	75.45
DAK	0.00320763	0.0575056	1250.14	2111.86	1648.64	88.87	110.51	88.76
PBK	1.76462e-07	0.0590999	1782.27	1857.12	1814.43	118.74	101.08	102.5
PTPRF	0.0072348	0.0605551	1412.9	790.39	896.86	60.82	57.24	69.67
PENK	1.16583e-05	0.0611265	6038.8	5948.98	6614.47	503.57	336	297.52
CAD	0.00990175	0.0645251	1120.99	667.2	608.86	46.48	54.51	53.68
TOP2A	1.73449e-05	0.064762	1824.32	2084.56	1941	135.77	122.83	120.25
C-16	0.000223337	0.066377	1858.46	2183.16	2393.29	146.91	188.11	92.11
BTBD11	0.000369151	0.0664466	683.02	889.29	717.95	40.79	52.37	59.02
RRM2	7.18169e-06	0.0669199	1169.21	1295.7	1241.16	104.24	73.55	70.22
GNMT	0.00100335	0.0670581	1140	925.98	1352.4	66.15	98.01	65.07
MCM2	2.63526e-07	0.0673223	993.62	1013.9	1037.98	68.62	59.79	76.62
RCJMB04_10l13	1.59725e-05	0.0699183	703.71	790.36	713.22	57.83	52.24	44.26
HNRNPH3	1.32071e-06	0.0720061	1858.46	1990.59	1940.74	137.21	148.04	131.65
HBA1	6.00963e-07	0.0742198	15558.3	14808.9	15222.6	1298.2	1202.26	883.2
AMHC1 /// MYH7	0.00752408	0.0744225	473.36	527.03	830.91	69.62	61.41	5.26
RNF122	1.19036e-05	0.0762839	1630.13	1804.1	1820.09	135.31	135.74	129.77
CDC2	0.000123818	0.0763528	1871.08	1888.2	2251.37	188.08	153.58	117.27
STMN1	0.000641317	0.0766027	3496.7	4343.39	4886.1	380.78	310.87	283.21
COL20A1	1.87909e-05	0.0770841	2437.02	2336.73	2658.52	188.28	220.65	163.98
CCNB2	3.51444e-05	0.0784678	1875.9	2018.34	2193.86	176.83	149.18	151.71
BHMT	4.54753e-05	0.0798409	9162.73	9095.34	10503.7	817.32	614.55	864.5
XPO7	0.000120065	0.0810637	1330.49	1102.12	1121.63	85.4	95.35	107.37
ABLIM3	6.15144e-07	0.0823001	935.86	969.12	989.79	83.48	76.24	78.52
PYCR2	0.000173725	0.0827171	1168.78	1047.89	930.2	64.35	73.28	122.67
SHROOM3	2.26072e-07	0.0838943	686.4	694.75	714.94	64.17	55.3	56.38
SFRP2	2.45033e-07	0.0845058	4258.58	4278.55	4113.72	371.24	376.91	320.92
THBS4	0.00519739	0.0853727	1282.57	1784.89	1020.5	79.25	129.58	140.17
TYMS	5.51327e-05	0.0880064	624.83	727.02	730.84	68.56	62.35	52.38
KIF11	6.03436e-05	0.0919885	1096.12	980.59	923.12	103.77	93.81	78.37
BUB1B	3.70719e-06	0.0944459	848.46	877.46	807.17	92.57	69.99	76.68
LOC420035	0.000456897	0.0947587	2387.12	2447.29	1850.78	161.66	230.92	240.9
ASB12	7.24308e-05	0.0959685	933.55	1019.99	1121.74	109.4	102.45	83.28
SOX10	3.14828e-05	0.0975399	511.36	464.05	537.1	40.21	53.01	54.31
TUBA1C	0.000144453	0.0987521	9276.53	8113.41	7474.25	820.55	814.8	820.04
NUF2	0.000119856	0.0988806	564.37	559.26	466.57	60.84	52.86	43.54
MAD2L1	1.52259e-05	0.099534	1525.14	1720.74	1584.13	165.59	160.7	154.46
CHRNG	0.000501016	0.101139	690.7	514.68	655.92	55.56	74.36	58.33
MYL2	0.025633	0.102108	972.62	1817.54	2518.95	371.72	139.87	30.51
LOC777261	6.92179e-05	0.102194	543.83	628.43	647.22	62.35	57.07	66.52
HIST1H1C	0.000279936	0.102941	4981.96	3953	5000.73	408.19	543.96	482.4
KIF4A	6.48073e-05	0.103174	1048.76	1215.03	1040.64	120.66	111.98	108.29
RCJMB04_4h23	1.76391e-06	0.1032	1071.75	1081.23	1133.93	88.56	124.67	125.98
HDLBP	0.000659966	0.103368	3277.53	3902.39	2828.66	330.91	324.3	379.36
IGFBP2	8.46159e-05	0.104671	2487.47	2167.41	2086.12	272.1	228.25	205.24
LASP1	1.47793e-06	0.105589	3207.76	3392.32	3275.05	301.79	319.16	421.76
CKS1B	4.86881e-06	0.105725	1758.84	1889.13	1913.36	222.78	180.45	184.74
SNRPB	8.52347e-06	0.106197	1985.57	1795.14	1849.38	174.36	208.82	214.72
RCJMB04_8i13	1.6467e-06	0.106244	1093.3	1114.42	1046.38	133.76	102.87	109.1
LOC425891	8.97894e-07	0.106765	727.9	757.68	763.65	65.86	89	85.28
RBP7	0.0271893	0.107857	3799.01	1376.71	3197.62	165.37	403.18	334.57
APITD1	0.00105685	0.108512	599.83	854.61	687.16	77.49	87.76	67.14
CKAP2	3.50377e-05	0.108701	1726.18	1668.1	1502.64	222.27	177.56	132.47
LIMD2	0.000118173	0.108793	1106.47	963.26	907.49	102.75	114.44	106.71
SH3GL1	9.96323e-05	0.108913	929.5	938.77	783.56	86.6	94.81	107.41
SFRP1	0.00310186	0.11095	754.54	1155.47	805.35	92.93	95.53	112.81
WISP1	0.0146176	0.11195	724.07	1328.71	734.98	73.99	120.2	117.9
E2F1	1.44188e-05	0.112037	1311.3	1284.13	1168.32	141.51	134.14	146.03
ARL8A	5.43444e-07	0.112518	1043.41	1083.37	1031.65	110	122.13	123.25
CCNA2	0.00171186	0.112704	473.43	498.44	332.79	54.05	46.22	46.77
RRM1	4.39144e-05	0.11395	552.05	550.02	478.45	60.36	54.64	65.1
RHBG	0.000258188	0.113953	509.16	395.93	459.68	44.16	57.21	54.15
API5	8.29115e-07	0.115089	798.79	843.38	820.1	91.73	86.55	105.1
TK1	2.1011e-05	0.116201	588.9	671.62	639.2	75.71	67.16	77.88
HMGB2	3.25059e-05	0.116622	1257	1439	1413.1	157	185.67	136.54
VASH2	4.2149e-06	0.117028	1339.95	1393.67	1292.78	190.29	153.3	127.61
HTRA3	0.000221957	0.117796	1388.34	1589.6	1252.33	164.46	171.96	161.89
INCENP	0.000129492	0.118045	683.77	838.42	765.59	80.4	113.49	76.17
WSCD2	0.000251041	0.11809	468.39	433.56	550.25	51.53	61.42	58.54
FIBIN	0.0293775	0.120676	1057.28	2161.85	1024.06	125.1	181.43	205.52
P4HA3	0.00178607	0.12068	1561.98	1442.2	1044.03	95.33	177.78	215.43
MYO10	0.000172655	0.122234	615.37	649.89	521.8	79.02	77.36	62.06
MSH2	0.000206303	0.122604	554.76	453.91	565.75	62.2	64.59	66.24
KPNA2	4.63666e-06	0.123246	2719.01	2641.65	2499.87	368.01	309.48	291.29
DUT	0.00174525	0.1242	1000.85	1300.72	1516.63	142.38	155.64	176.2
GMPPB	0.000752146	0.125534	1076.33	897.06	780.21	97.89	121.92	125.86
NPM3	0.000389971	0.125753	1168.02	885.24	1041.22	143.06	126.84	119.24
OLFML3	3.59469e-07	0.12597	1922.66	1879.81	1851.41	207.31	257.76	247.15
LMNB1	2.32252e-06	0.126011	486.32	451.26	472.53	61.27	58.96	57.46
RCJMB04_1b4	4.48436e-06	0.126621	1372.64	1271.99	1272.25	168.32	161.12	166.52
CENPK	0.000116741	0.127557	509.77	610.52	545.01	93.96	70.8	47.66
ADK	2.32412e-06	0.127821	1394.33	1352.15	1301.44	193.97	170.74	152.7
KIF23	1.42514e-05	0.128108	618.86	674.68	606.66	92.78	76.1	74.55
PRR5	1.74352e-05	0.129017	606.79	644.36	687.36	85.59	82.47	82.04
KIAA1274	0.000471332	0.130013	492.32	476	373.85	56.21	64.14	54.15
LOC428309	0.000156601	0.130617	935.98	759.01	831.48	97.89	134.3	97.81
LOC424201 /// TUBA1C	1.88012e-06	0.131253	10428.3	9751.16	10143.7	1241.34	1276.16	1462.49
LOC769447	0.00412707	0.131686	2748.4	4564.63	3527.78	397.54	631.21	398.83
C14orf149	0.002066	0.132775	1155.19	1104	769.39	88.48	154.26	159.38
LOC426216 /// LOC430657 /// LOC430658 /// LOC430660 /// LOC430661 /// LOC768967 /// LOC769108 /// LOC769154 /// LOC771066	0.00282356	0.132858	594.74	377.6	561.55	71.68	56.46	75.65
SQLE	0.00174778	0.133001	339.3	489.68	373.04	68.65	33.5	57.72
PRRX1	0.00122519	0.13305	1422.99	1448.45	1039.86	98.12	182.11	240.17
RPL35A	1.95303e-05	0.133057	367	366.18	330.05	56.16	39.82	45.49
EFTUD2	0.000414779	0.133944	528.29	400.7	466.59	51.71	64.73	70.49
KCNK9	0.0021063	0.13546	321.58	442.01	472.64	49.17	93.74	24.55
CENPP	0.00388161	0.135849	514.83	852.65	699.3	58.77	107.68	114.32
RCJMB04_19e2	0.0011077	0.136218	1108.09	1565.45	1272.63	135.42	198.22	203.9
OLFM1	0.00164976	0.136489	702.87	606.39	471.62	73.09	102.14	67.84
AOF2	7.81167e-07	0.137059	1133.08	1118.97	1088.56	139.09	140.79	177.98
CSRP2	5.02263e-06	0.137172	2320.21	2361.7	2489.87	324.01	392.17	267.59
LOC771156	4.74292e-05	0.137202	896.4	839.36	769.24	94.06	117.94	131.69
CDH11	0.00615756	0.137208	946.68	754.27	528.95	92.13	127.41	86.42
CTNNA2	5.6638e-05	0.137395	371.5	416.68	355.82	49.24	55.26	52.68
LOC430620	0.00243338	0.13784	1046.87	726.91	733.26	106.61	128.98	109.98
RCJMB04_30g17	4.00414e-05	0.137852	332.13	350.65	302.84	38.13	46.11	51.63
WDR76	8.20796e-06	0.138134	660.81	644.24	707.99	88.37	86.48	103.22
RCJMB04_5b12	1.34949e-05	0.139643	1603.53	1491.83	1671.31	204.98	225.66	234.99
NOL5A	0.00031421	0.139895	1388.19	1195.22	1546.25	176.82	190.93	209.97
CHRD	0.0017118	0.140222	636.42	482.12	721.33	74.99	80.18	102.82
HBG1 /// HBG2	2.16957e-06	0.141289	17407.5	16899.9	16608.4	2853	2425.57	1915.28
MYH10	0.00117097	0.141668	683.56	761.86	529.62	87.23	89.52	103.05
WWC3	0.00248621	0.14185	677.63	872.62	566.99	96.35	93.93	110.05
ITPA	0.00065887	0.141866	461.04	373.69	509.78	54.41	67.62	68.71
PTTG1	2.54869e-05	0.142432	1102.67	1243.32	1119.95	181.83	153.94	157.89
LOC420860	5.85273e-05	0.142664	512.51	545.65	601.89	86.27	82.28	68.28
HSPCB	7.05332e-06	0.142764	1647.96	1700.75	1561.97	259.52	188.83	252.72
EMG1	0.000216609	0.143627	903.6	774.75	972.96	104.78	130.88	145.14
CDH2	0.000381859	0.144311	644.1	749.47	575.17	87.42	95.7	100.99
LOC395492	0.000112851	0.145863	7163.03	5932.72	6526.91	935.43	781.13	1145.66
GJA1	0.00657074	0.145929	1466.39	897.63	949.23	147.48	178	158.02
TMEM26	0.000973138	0.149309	895.66	764.65	637.34	99.64	131.14	112.28
MKI67	4.59083e-05	0.149681	969.14	1085.21	953.84	184.96	136.69	128.62
PRELID1	0.000168212	0.151046	1418.93	1171.54	1198.43	177.55	203.16	191.59
TNFAIP8L1	0.000120869	0.151112	514.94	624.73	560.46	74.06	95.92	86.93
NAP1L4	0.000940305	0.152296	442.12	371.09	321.29	43.34	78.4	51.04
ID4	0.00145731	0.15366	1086.69	1098.18	773.94	125.99	168.57	160.09
RABEPK	8.95355e-08	0.153823	663.2	663.12	677.15	98.58	111.04	98.56
RCJMB04_30a17	0.000561065	0.154281	485.98	431.52	361.85	71.58	61.36	64.44
ANLN	4.03498e-05	0.154571	530.14	474.21	522.07	105.19	68.49	62.26
FAM102A	3.44503e-05	0.154958	1684.99	1491.39	1501.15	212	251.24	261.58
RCJMB04_2k8	0.00133938	0.155299	917.75	1280.96	979.87	158.97	163.54	171.12
CADM1	0.000344678	0.155566	1090.64	1366.03	1112.61	179.96	177.6	197.7
ATN1	3.45806e-05	0.155619	923.88	995.73	866.42	126.17	157.47	149.92
P4HB	1.17403e-05	0.155706	455.65	448.46	422.75	88.16	56.13	62.31
FEN1	0.000474618	0.156552	568.64	753.54	685.97	101.53	104.66	108.19
DPYSL3	6.63723e-05	0.156757	1820.94	1937.9	1660.94	211.12	305.52	332.95
NPTN	4.10667e-06	0.157435	1328.3	1437.18	1414.01	209.03	232.23	216.74
EPS8	0.000588171	0.157882	333.33	248.79	309.56	41.75	47.7	51.33
SOX8	0.00100893	0.159405	1359.62	1913.41	1633.79	250.29	256.28	275.6
FLRT3	0.00128594	0.159407	372.07	427.17	297.07	47.92	60.03	66.81
BUB1	7.42607e-05	0.160105	455.58	531.02	463.07	83.81	73.41	74.88
KDELR3	0.000638919	0.160315	852	1002.86	753.2	100.66	146.46	170.99
AHCY	2.8812e-06	0.160655	7108.39	7248.93	6834.38	1302.95	963.57	1138.04
UBE2T	0.000805879	0.161202	397.91	543.5	510.99	69.62	90.62	73.89
POR	5.80268e-05	0.161501	786.85	690.73	805.88	116.62	126.31	125.85
C18orf51	0.00382341	0.161627	357.44	468.17	583.87	77.26	75.84	74.71
RCJMB04_1h13	1.01e-05	0.162447	2733.37	2543.42	2800.81	398.57	426.19	487.42
ARL4C	0.000273654	0.163254	603.13	529.8	481.98	83.5	68.46	111.68
THOC4	3.22359e-05	0.1637	2353.21	2609.7	2674.34	379.3	392.28	478.64
MCM6	0.000155795	0.164117	396.21	450.73	368.29	67.84	60.96	70.64
DUSP4	0.0279993	0.164689	735.14	326.49	427.54	90.23	80.9	74.12
GALE	0.000145472	0.164705	1551.8	1627.3	1332.05	246.53	235.39	261.09
LOC776677	0.00125217	0.165274	718.06	505.01	590.34	91.03	110.1	98.58
PPIB	3.46178e-05	0.165531	6812.87	7023.78	6132.64	1040.08	1198.87	1066.59
LOC396522	0.0371868	0.166593	302.2	576.84	831.06	131.89	103.36	49.64
KIAA1524	0.000301412	0.166647	408.45	355.07	320.39	62.3	57.39	60.94
ADD1	0.00227971	0.167273	1022.72	769.23	696.38	130.01	122.5	163.72
CHPF	0.000530915	0.167494	451.88	471.24	359.67	58.1	78.81	77.95
CASP9	0.000967926	0.167776	417.03	298.17	367.55	57.81	57.62	66.23
PCBD1	4.29571e-05	0.167905	1028.54	1168.29	1070.62	169.73	152.26	226.63
LOC421110	0.000558901	0.167929	390	482.43	371.73	76.82	64.8	67.31
TANC2	0.000190242	0.16803	553.05	483.15	447.94	87.26	74.64	87.48
UCHL5	0.000187827	0.168204	765.08	618.16	672.36	111.58	112.01	122.17
PDLIM7	0.000449937	0.168815	914.98	733.25	725.79	137.13	141	122.64
UNG	1.54876e-05	0.16923	946.96	999.33	1059.79	154.52	177.14	177.06
RNPEP	0.0026793	0.170119	1721.24	1223.34	1189.47	211.03	256.36	235.89
CKAP4	0.0179282	0.170208	763.58	981.29	444.04	126.37	107.7	138.5
BRG1	0.00122511	0.170267	615.38	497.21	439.74	69.82	102.3	92.19
RCJMB04_26h2	0.0011984	0.17038	654.2	745.74	524.05	100.55	102.42	124.84
LOC771811	0.000285223	0.170707	326.85	389.17	311.41	55.66	57.23	62.5
LOC421780	0.00254315	0.171131	489.01	319.04	444.79	69.87	85.08	59.45
EPHB3	0.00538767	0.171159	1037.16	682.82	669.9	139.21	126.96	142.88
LOC771055	0.00136956	0.171203	2915.59	3704.38	2716.67	305.22	722.42	570.82
SLC25A17	0.0124322	0.174115	1083.88	555.27	774.72	144.08	158.01	118.2
TNNI1	0.00292528	0.174969	1239.81	1480.02	1637.74	203.95	525.41	33.08
CCDC52	0.000314677	0.175352	587.72	608.5	480.92	101.55	102.31	90.23
EP400 /// NOC4L	1.13895e-05	0.175652	1179.67	1140.22	1062.31	200.08	192.91	201.1
ZNF232	0.00054245	0.17577	528.58	398.04	469.98	75.2	79.76	90.52
DDR2	0.00100654	0.176211	602.98	672.05	482.18	107.32	86.83	115.49
COX8A	0.000801486	0.176664	2340.82	1738.86	2275.49	356.08	401.88	364.77
MND1 /// TRIM2	0.000716646	0.176719	375.93	504.4	417.83	73.93	73.19	82.29
ZDHHC9	3.03084e-05	0.177014	1222.32	1132.1	1069.16	192.64	206.59	206.79
CXCL14	0.000504285	0.177307	1404.53	1790.26	1754.25	372.26	206.98	298.26
WDR68	7.68026e-05	0.178315	466.96	547.44	537.24	86.5	90.93	99.25
LMNB2	1.06869e-05	0.178935	2456	2578.59	2335.74	486.02	414.45	418.34
SEC24D	0.00592935	0.180219	396.1	422.45	248.04	55.11	62.16	74.95
COL24A1 /// LOC424525	0.0312519	0.180812	278.49	370.42	142.19	44.7	54.35	43.99
KIF1B	0.000131906	0.181913	1225	1182.01	1014.68	196.33	212.33	213.79
C6orf86	2.22933e-05	0.183574	2990.91	2668.61	2748.58	482.64	491.12	569.75
MED24	0.00176859	0.18377	525.2	376.11	391.61	72.46	80.21	84.93
SLC7A3	0.0387723	0.183882	1096.29	507.65	534.71	138.84	116.65	137.77
TMEM180	0.00111276	0.184382	435.05	381.99	308.94	68.24	69.92	69.45
LOC426014	1.18298e-05	0.1848	363.56	336.46	362.37	52.89	71.7	71.74
FUS/TLS	6.65689e-05	0.184838	312.76	355.07	308.81	53.72	68.17	58.63
C19orf22	0.000595493	0.185437	383.09	287.21	344.44	59.36	61.08	67.73
CENPH	0.000340785	0.185691	364.08	454.48	386.67	93.51	64.6	65.69
TMEM48	0.000149688	0.186265	307.71	270.81	331.1	58.63	54.95	55.85
DUSP5	0.00698545	0.186785	381.26	221.35	279.26	60.04	56.59	48.09
NELL2	0.0306434	0.187207	398.26	959.19	622.07	92.92	134.75	142.91
PARVB	0.00153257	0.187316	450.76	404.3	313.93	61.87	66.57	90.53
FHL2	7.97812e-05	0.188011	796.59	763.15	755.02	196.85	162.19	76.16
FXN	0.000376186	0.188112	283.23	252.02	323.76	58.91	53.69	48.99
HELLS	0.000267536	0.188909	581.69	719.75	613.13	108.23	114.92	138.53
HNRNPH1	1.02721e-06	0.189552	4302.42	4071.52	4179.6	807.59	757.81	814.15
RCJMB04_3p2	0.000473173	0.18962	431.78	332.1	383.52	80.26	58.29	79.02
POLE2	4.75106e-08	0.190595	893.37	900.11	877.42	170.8	167.73	170.53
LOC419841	7.9368e-05	0.190721	706.14	724.51	620.15	149.39	123.2	118.54
HDHD3	0.000764853	0.191471	852.74	672.27	654.59	126.84	147.79	142.7
NPTX2	0.000164103	0.191884	225.97	246.27	224.43	67.79	35.95	29.94
TLCD1	0.0114904	0.192107	564.38	307.47	383.39	70.27	79.85	91.02
CDCA8	4.37084e-06	0.192222	1800.56	1912.41	1940.97	383.21	362.55	341.05
P4HA2	0.0191007	0.192465	814.75	452.45	448.54	114.52	99.88	115.82
ODZ4	0.0012946	0.192926	281.22	367.1	270.01	57.55	61.96	57.66
CRISPLD1	0.0223449	0.193018	296.86	506.78	253.98	51.26	79.44	73.44
NUSAP1	6.052e-05	0.19471	455.78	434.29	395.07	99.57	76.91	73.75
ARHGDIB	2.97504e-05	0.19493	4068.1	3935.46	4407.9	667.25	903.47	848.65
IPO8	0.000255944	0.195066	426.99	535.75	474.36	95.71	91.6	93.02
LRP11	0.000307027	0.195212	503.55	566.97	603.1	138.45	129.3	58.96
EFNB1	0.000388585	0.195501	693.18	546.9	583.75	128.23	123.09	105.24
ECE1	0.000206408	0.195667	406.22	394	477.31	82.2	92.86	74.91
PAPSS1	0.00348817	0.195729	969.1	1359.22	911.98	221.52	205.75	206.95
AGRN	0.000620546	0.196986	359.76	441.25	471.11	69.23	104.32	77.04
IMP3	0.000485889	0.197492	731.85	560.15	670.1	120.41	140.28	126.81
LOC396473	0.00043602	0.197729	4520.13	3513.61	3918.65	775.5	682.98	904.85
DHCR7	7.83763e-05	0.197732	317.05	344.47	292.6	65.91	55.52	67.23
ACLY	8.40789e-05	0.199506	1079.42	950.18	951.66	191.1	161.18	242.5
NONO	0.000177153	0.19974	1782.13	1806.34	2122.1	348.58	353.66	438.39
GALNT5	0.001368	0.199896	525.52	651.93	472.11	82.74	111.31	135.69
PPIE	0.000127136	0.200771	1047.12	869.4	947.79	174.46	196.98	203.63
DHCR24	0.000148371	0.201278	245.42	260.42	218.53	60.71	40.61	44.48
COPG	0.00131692	0.201315	1417.01	1292.56	1004.66	240.3	223.51	283.92
DCTD	0.000189859	0.201979	519.83	611.37	511	117.8	119.35	94.54
PTMA	4.3058e-05	0.203153	4798.01	5266.54	4657.13	910.21	1168.96	911.59
TTYH3	0.000221653	0.203423	331.89	408.09	396.47	74.58	80.46	76.14
NAT11	0.000120211	0.203874	772.29	657.17	768.52	133.57	170.42	144.12
LYPLA2P1	0.000638333	0.203928	523.35	460.53	393.52	90.45	87.63	102.81
MTCH2	2.19508e-05	0.204371	1917.66	1739.29	1894.51	328.77	438.66	367.13
STX8	0.000593481	0.205173	880.04	672.37	829.09	135.33	175.41	177.88
ENOPH1	1.19408e-06	0.205592	449.36	435.39	456.4	98.55	83.94	93.24
CRTAP	0.000330851	0.206013	2505.01	2911.39	2322.05	468.9	519.17	606.15
KAT2A	2.58321e-05	0.206055	4319.9	3906.53	3880.54	766.47	843.94	884.29
MYCN	0.00039685	0.206325	728.68	769.07	918.73	149.82	179.19	169.57
NUDT16L1	1.97699e-05	0.206466	2592.19	2439	2742.33	523.8	532.42	548.75
RANGAP1	0.0173639	0.206902	1224.91	593.91	883.13	168.37	197.73	192.94
RBP5	4.43871e-05	0.207036	1482.24	1428.99	1611.21	249.28	348.74	338.29
LOC396525	0.00023872	0.207152	993.63	874.27	1085.83	230.19	194.2	187.48
TADA2L	0.000389717	0.20822	704.41	551.56	611.05	122.83	140.82	125.1
TKT	0.00107063	0.208478	1174.03	1023.65	853.05	188.48	192.74	254.79
LOC776932	8.10644e-05	0.209789	927.6	792.19	843.6	157.1	197.33	183.34
FAM20A	0.000151442	0.21015	980.6	843.73	827.73	162.82	201.52	192.99
DLG7	0.00251736	0.21042	319.66	329.58	224.06	70.9	60.64	52.22
RCJMB04_26e6	4.14522e-05	0.210625	862.21	797.48	911.9	160.26	197.15	184.23
AIP	0.00209685	0.210786	431.27	292.86	355.21	71.41	78.98	77.12
UNC5B	0.00874619	0.211098	588.48	361.38	381.56	76.28	108.53	96.25
PHPT1	8.40896e-06	0.211435	668.7	660.56	683.98	110.57	168.57	146.53
NUDC	2.65266e-05	0.211448	1268.27	1286.04	1164.58	237.77	237.93	310.65
RCJMB04_1d23	4.04223e-06	0.212371	5501.71	5190.64	5494.49	1072.93	1087.06	1277.63
NUP93	0.0028148	0.212642	532.84	393.17	371.85	117.01	76.97	82
NDUFB8	0.000730463	0.213678	733.75	761.75	950.84	184.94	178.75	159.04
SUMF2	6.19914e-05	0.213679	423.32	366.07	397.39	75.63	96.85	81.11
XPO5	2.55613e-06	0.214028	1622.01	1623.92	1649.74	298.91	341.49	407.41
RCJMB04_1a13	4.3542e-08	0.214284	1096.99	1092.54	1115.15	241.37	228.21	238.56
COMT	0.000625893	0.214778	533.67	413.68	531.9	111.48	101.72	104.51
CXCL12	1.77251e-06	0.214784	1906.31	1911.49	1889.83	388.77	475.33	361.81
LOC426617	0.00075618	0.215142	2421.41	2865.16	3240.5	543.93	695.93	594.67
RP11-529I10.4	0.00106017	0.215516	285.29	393.36	342.85	71.03	81.54	67.58
COMMD4	0.00014484	0.216615	849.09	787.92	945.04	159.94	203.32	196.05
MAP2K2	0.000528059	0.217089	805.14	763.17	973.28	190.7	160.96	200.09
RALGPS2	6.50583e-05	0.217215	241.27	280.95	261.06	53.17	54.72	62.25
CHCHD4	0.000343639	0.217264	722.74	586.66	618.53	143.09	166.5	109.28
RPL21	0.00112588	0.218185	492.05	436.87	382.81	145.51	83.17	57.52
LOC422070	0.00129289	0.218634	1355.36	1761.49	1323.35	269.46	342.75	358.57
11-Sep	0.000402086	0.218979	788.5	702.06	616.35	158.17	138.47	164.73
GPC1	4.29021e-06	0.219037	2420.37	2298.91	2262.7	480.6	493.61	555.1
MPP6	0.00145774	0.219106	678.59	762.48	539.89	160.4	153.83	119.81
TXNDC5	0.00370991	0.219687	1418.52	1993.84	1352.79	327.34	347.28	372.22
BASP1	7.65226e-05	0.219723	2304.99	2639.98	2358.26	472.83	504.05	627.81
CCDC15	1.82035e-06	0.219919	336.09	330.61	340.17	64.39	73.63	83.41
IFFO1	0.000271461	0.220805	599.15	605.49	722.85	126.93	136.95	161.72
VRK1	1.642e-06	0.220809	240.43	232.34	234.04	45.34	56.5	54.23
SPTAN1	0.000636408	0.220901	1394.44	1220.6	1059.27	234.62	296.5	280.54
IAH1	2.7226e-06	0.221746	1107.22	1079.73	1052.97	269.91	223.55	224.98
SLC25A5	2.9075e-05	0.22177	2833.58	2545.86	2853.54	607.43	635.71	582.69
NID2	2.75886e-05	0.222405	524.74	479.92	536.58	123.76	118.06	100.96
RCJMB04_8d19	0.00116773	0.222487	598.76	810.73	648.79	152.18	167.43	138.33
FAM38B	0.00243149	0.222821	260.97	323.91	218.86	55.97	61.25	61.87
ACAT2	4.38185e-05	0.222892	816.3	881.13	938.55	204.15	187.04	196.35
CCNK	1.49902e-06	0.223309	259.49	266.93	266.16	59.59	51.9	65.5
HSD17B7	0.00846503	0.223741	498.12	295.87	348.27	101.41	81.74	72.42
RBBP4	5.78556e-06	0.223811	1217.26	1161.32	1142.33	240.59	249.85	297.58
LOC777503	0.00536149	0.224008	5228.41	3167.94	4424.77	880.52	888.09	1103.42
MYBPC3	0.000880075	0.224197	455.3	371.32	412.78	142.37	51.33	84.17
LSP1	2.82799e-05	0.224673	1464.31	1524.78	1643.73	317.38	341.35	382.14
FOXD3	0.00284462	0.22484	443.7	670.64	575.22	105.45	127.35	147.08
CCNI	1.43431e-05	0.22507	1095.76	1002.75	1015.05	255.17	233.47	212.13
PPP2R4	0.000311744	0.225101	342.87	272.81	319.19	66.4	68.65	75.39
ADAMTS17	0.0027952	0.225332	237.24	275.15	181.92	50.06	59.54	46.85
ATIC	8.12379e-05	0.2269	3032.12	2624.69	2682.05	672.74	569.14	650.21
LOC417447	0.000114254	0.226908	275.98	244.07	289.66	65.78	55.02	62.93
MARCKSL1	1.05183e-05	0.228146	5167.64	4896.92	5389.66	1138.18	1159.94	1227.7
SRGAP1	0.000304153	0.228978	645.68	764.64	622.15	156.94	142.72	165.73
TPX2	0.000463199	0.229332	356.21	430.81	348.06	82.61	74.16	103.54
PLXNA2	0.000145424	0.229867	696.12	821.23	824.96	174.94	175.75	187.73
PPAPDC1B	0.000204135	0.230221	398.88	347.38	426.35	93.16	89.29	87.51
NDFIP1	0.000123483	0.230335	706.8	592.7	651.79	154.67	161.15	133.63
NIP7	7.65431e-07	0.230816	1237.94	1258.11	1228.43	268.26	318.01	273.4
GALNS	6.48359e-05	0.231293	326.41	308.59	280.59	68.54	75.1	68.13
GPSM2	1.375e-05	0.231448	337.85	356.21	321.72	78.59	74.9	81.61
TWIST2	0.00437864	0.23153	734.09	542.42	503.65	76.04	146.61	189.51
BEAN	0.00137765	0.231834	370.45	480.47	488.66	141.95	71.4	97.21
ORC4L	6.15134e-05	0.232036	480.8	451.35	523.83	109.83	110.23	117.78
LOC428459	2.11094e-05	0.23245	281.5	254.77	273.71	69.87	63.24	55.17
DNM1	2.47932e-05	0.23248	329.37	316.83	298.57	60.63	79.78	79.23
RCJMB04_29f20	3.74131e-06	0.232521	1684.29	1686.98	1791.75	389.99	422.89	387.63
CSTF2	3.89202e-05	0.233184	765.34	688.86	778.07	158.95	176.15	185.43
RCJMB04_32j24	0.000105198	0.233234	4121.69	3645.99	3694.06	940.65	1063.56	669.06
LOC421212	0.000688738	0.233741	648.46	784.92	608.54	137.62	182.71	156.95
DHX37	0.00200323	0.234314	221.63	187.63	270.64	51.67	50.05	57.59
TSPAN6	0.000440101	0.234385	2314.52	1835.54	1991.8	405.36	483.2	551
ARL3	0.000516844	0.234875	292.23	358.49	286.46	67.66	72.37	80.09
SDAD1	0.000979659	0.235863	291.58	231.03	222.27	54.42	58.7	62.57
DENND2C	8.36691e-06	0.235974	305.39	294.56	282.86	70.74	61.61	75.97
RAB3IP	0.000649	0.236664	165.1	191.67	150.32	51.49	34.45	34.07
PXDN	0.00580685	0.236894	521.43	617.83	374.88	143.71	112.84	102.14
C14orf32	0.00018363	0.237503	1005.77	826.42	926.09	205.2	235.2	214.7
LRRC17	0.00404455	0.237702	2213.44	1716.6	1449.38	531.68	396.72	350.3
GPSM1	4.63532e-05	0.238284	821.57	889.54	891.42	225.22	154.63	240.29
CD276	9.82122e-08	0.238616	497.64	502.18	510.18	124.62	116.96	118.73
SFRS3	9.19531e-06	0.238714	1317.69	1353.89	1440.66	319.4	335.78	326.47
AKAP12	0.0121261	0.238744	748.52	490.51	435.69	161.32	109.62	128.89
C10orf32	4.99027e-05	0.239058	858.16	752.59	837.15	177.03	205.13	203.03
RPSA	4.91838e-07	0.239275	7450.11	7389.39	7501.96	1611.05	1917.57	1817.14
MRPL51	3.86825e-06	0.2395	654.95	664.59	698.46	173.2	155.4	154.71
COL22A1	0.0300648	0.239684	311.83	512.11	267.08	39.5	159.91	62.09
RCJMB04_35i21	0.000293473	0.239928	610.56	503.92	518.93	111.63	131.43	148.84
SLC27A4	0.024845	0.239934	935.86	458.94	581.74	154.42	160.55	159.27
ACOT9	0.0108182	0.24024	563.89	813.66	480.76	203	97.57	145.87
WDR18	2.90103e-05	0.240324	622.07	557.04	597.78	129.29	137.13	160.61
RBBP7	1.1942e-07	0.241069	541.39	534.99	525.32	130.19	129.52	126.41
C20orf58	1.94269e-05	0.241394	1364.05	1378.76	1500.04	357.24	355.69	311.27
SEC61A1	0.00246064	0.24182	1921.8	2249.15	1520.73	454.11	420.68	501.57
RCJMB04_6d17	0.000231122	0.242035	584.82	648.76	719.94	165.99	156.59	150.24
ARF4	7.68936e-06	0.242065	2809.04	2688.71	2597.03	641.03	605.9	712.53
LOC425659	0.000152467	0.242185	431.1	492.59	511.78	98.12	127.81	121.72
CD34	0.000196769	0.2424	2774.31	2495.09	2990.92	596.51	806.09	599.7
WEE1	0.000831598	0.242733	764.17	1012.57	859.45	240.81	201.47	197.61
CD9	0.0233106	0.242792	726.54	334.14	544.44	132.86	127.45	129.4
AKR1A1	0.000806779	0.242837	668.5	515.24	538.28	136.97	141.38	139.82
UBL7	0.00137813	0.242983	226.14	161.89	199.09	44.37	47.52	50.77
NASP	0.000431419	0.243458	191.19	243.09	210.39	50.7	54.27	51.98
RBM22	9.90541e-05	0.243718	376.57	443.92	418.32	95.51	108.65	97.76
EPHB1	0.00110693	0.244036	1472.99	1200.38	1093.12	298.91	316.83	303.42
MGST3	0.000671764	0.244047	1661.2	1702.19	2108.84	428.86	486.79	419.83
SSR1	0.000198361	0.244157	1798.66	2195.47	1996.39	483.98	463.13	515.52
GNG11	0.0191646	0.244517	1524.48	2426.64	3104.66	543.72	758.2	423.34
SAR1A	1.93769e-05	0.244741	2128.39	2181.41	1960.84	499.39	505.41	529.88
LOC425350	0.00203864	0.244935	276.06	400.31	357.62	86.1	82.31	84.85
MAP1LC3C	3.09243e-06	0.24579	431.98	420.74	424.14	95.27	120.41	98.16
BID	3.20921e-07	0.245802	443.63	445.49	452.49	112.38	115.95	101.44
FGFR1	0.00224427	0.245978	1552.41	1499.42	1086.19	313.33	314.8	389.73
GSS	0.000464656	0.246159	536.97	421.66	465.41	105.68	122.97	121.89
CIRBP	7.24114e-05	0.246534	6445.27	5831.67	6681.41	1317.35	1735.21	1621.32
LOC424896	2.24035e-05	0.246675	883.36	886.1	818.97	177.58	221	239.92
PLEKHO1	0.000715789	0.246901	459.36	586.64	594.78	135.34	133.93	135.84
RCJMB04_33j6	0.0269025	0.247135	555.27	333.2	274.9	96.31	89.37	101.83
TMEM22	0.000457993	0.247923	320.51	410.54	363.28	88.27	91.13	91.91
RCJMB04_2c16	0.00224185	0.248238	1518.78	1169.08	1702.68	319.54	394.87	375.49
OLFML2B	0.000247208	0.248271	6751.73	6916.08	5733.75	1354.13	1817.53	1645.18
PGM3	0.00149137	0.248302	1030.57	1105.83	797.89	214.61	232.31	281.67
SULF1	0.000895378	0.248317	192.02	252.81	207.4	55.83	57.38	48.75
LOC426458 /// LOC770857	0.000196324	0.248535	190.96	226.32	227.82	48.79	58.08	53.46
SPG3A	5.05964e-05	0.248776	1092.58	1174.44	1036.96	236.5	306.33	279.12
COPA	0.000174825	0.248863	1744.03	1784.37	1497.85	375.78	409.42	465.65
TMEM119	0.00391843	0.249128	1104.04	980.83	717.59	183.75	278.14	236.28
PRPF19	2.11023e-05	0.24999	1160.2	1225.5	1275.81	265.58	339.43	310.33
ADCK2	0.000495461	0.250075	568.45	521.11	442.7	116.81	134.22	132.15
DEPDC1	7.02802e-05	0.250431	249.25	263.91	228.44	68.89	59.94	56.89
RCJMB04_9b22	0.000269902	0.25046	585.09	476.35	508.99	126.42	127.26	139.65
SOX17	0.000203941	0.25047	1431.1	1321.44	1557.24	360.43	441.72	277.32
C10orf72	0.000786066	0.250858	304.22	283.42	230.87	59.7	75.02	70.61
SYT11	5.2306e-05	0.251303	408.73	432.47	377.29	94.2	102.18	109.83
AP2B1	0.000485662	0.251344	397.96	311.4	373.02	84.39	89.96	97.7
SEMA3F	0.000554871	0.251441	228.49	200.18	183.72	56.13	61.8	36.05
MVK	0.0113006	0.251606	277.07	166.72	179.01	55.4	52.16	49.14
ACTC1	0.00030969	0.252386	10839	10844.3	13063.8	3036.05	2853.79	2879.82
PA2G4	1.4173e-05	0.252394	2208.24	2112.92	2126.09	510.38	466.1	650.77
DPYSL2	0.000402771	0.252711	1009.19	1234.58	1020.75	258.48	263.38	303.12
S100A11	0.0146767	0.252902	3652.09	2020.11	2442.51	603.88	760.69	687.66
LOC431205	0.00214867	0.253126	940.86	1132.26	806.67	168.16	293.12	267.67
HSD17B10	0.00524538	0.253209	1621.57	1044.71	1188.95	302.52	342.74	330.92
PGD	0.00023089	0.253369	1480.02	1213.71	1298.95	355.36	323.6	332.66
UTP20	0.000413273	0.253594	378.5	299.67	356.75	93.83	81.17	87.45
TMEM214	0.00581188	0.253597	959.63	657.57	638.07	194.65	172.72	204.56
B4GALT1	0.00107088	0.253647	412.42	428.68	320.24	88.19	100.76	105.62
DHX33	3.62159e-05	0.253819	233.21	241.33	244.16	57.03	48.75	76.64
UBXD8	5.73029e-07	0.254438	717.33	705.54	697.53	167.62	179.12	192.77
PACS2	3.98548e-05	0.254857	574.65	554.72	621.77	132.3	166.3	147.69
MED1	0.000843034	0.255043	318.31	421.84	357.94	87.74	96.49	95.83
EFCBP1	0.00260926	0.255471	168.34	207.25	247.65	50.12	49.2	59.9
COMMD7	0.000183052	0.255744	611.56	691.92	573.98	153.6	162.29	164.26
TCF12	0.00886583	0.255768	334.45	272.55	192.67	75.78	54.28	74.47
FAM136A /// LOC426296	0.000102208	0.25591	682.81	774.34	664.69	182.64	184.69	175.67
SH3PXD2A	0.000593754	0.256327	1097.71	902.51	872.79	220.51	241.89	274.03
DOHH	0.000666653	0.256609	1190.64	942.64	965.29	260.38	244.93	289.81
LOC420679	0.000236356	0.256665	604.69	705.71	588.57	150.66	179.41	157.33
RBM9	0.00793569	0.256928	677.9	877.57	1145.95	241.72	209.72	242.63
ORC6L	0.00128724	0.257011	280.21	383.37	359.84	80.21	93.06	89.76
SAMD11	0.000751615	0.257164	455.35	388.68	347.7	95.39	98.45	112.63
STK39	0.00163993	0.257195	208.17	159.04	160.21	56.83	42.22	36.6
SPRED1	0.000273502	0.257331	826.35	976.86	809.22	230.45	209.61	232.2
SLIT3	0.00883	0.257835	419.52	565.33	340.3	75.49	128.01	138.17
CENPF	0.000644059	0.257842	288.04	314.27	244.41	85.47	73.22	59.63
RCJMB04_34i9	0.000680698	0.258915	664.19	509.56	578.6	161.5	134.79	157.42
TMEM167B	5.80655e-07	0.259251	1275.17	1255.02	1277.28	307.45	357.86	321.78
CWF19L1	0.00144128	0.259271	501.72	392.26	536.3	120.07	104.17	146.59
NCAM1	0.000328964	0.259578	1279.02	1372.13	1099.94	310.56	346.91	316.23
CTSK	0.00296668	0.259603	1504.16	1611.12	1107.29	264.85	428.46	402.88
PCNA	0.0247275	0.259678	1093.07	1295.9	2129.24	379.99	435.57	357.72
RIF1	0.000138586	0.259869	199.91	201.05	171.06	48.08	49.12	51.45
GATAD1	0.000336588	0.259964	1290.05	1588.68	1355.28	354.93	392.33	353.43
ARMC7	0.00013626	0.26	817.65	923.86	974.37	246.48	235.14	224.51
WDR24	0.0117762	0.260179	370.6	227.74	234.74	63.36	71.92	81.47
LOC424300	0.000334552	0.260193	680.98	555.01	673.21	168.79	153.93	174.04
C21orf7	8.08789e-05	0.260335	970.57	849.02	874.29	226.05	265.21	210.05
STT3A	5.31572e-05	0.260544	714	675.66	625.28	159.88	173.98	191.12
PTS	1.08049e-05	0.260588	261.91	282.9	272.15	66.56	79.43	66.9
POLR2I	8.14816e-05	0.260815	923.79	898.94	1022.89	209.26	277.02	255.9
AK2	6.00114e-05	0.261093	2666.15	2417.24	2336.38	639.96	698.23	599.06
HNRNPA0	7.03503e-05	0.261217	1019.81	1168.88	1085.87	249.29	317.69	288.39
C21orf2	9.99496e-06	0.261987	473.79	501.47	516.57	121.91	133.76	135.17
CTBP2	0.00118353	0.26225	745.71	972.91	998.6	217.5	255.33	239.76
YIPF5	0.000278092	0.262537	1504.1	1835.5	1596.12	405.68	413.76	476.37
SSRP1	3.9794e-05	0.263432	701.64	770.76	716.93	166.77	183.85	226.12
RCJMB04_3a6	0.000142197	0.263591	194.08	222.57	190.35	58.13	49.63	52.24
LOC428508	2.20073e-05	0.264027	2040.44	2098.91	1975.52	515.24	643.48	455.77
NHP2L1	0.000108318	0.264214	1919.85	2112.49	2256.16	521.28	608.66	531.57
ARF4 /// RCJMB04_14d15	0.000400819	0.264407	2036.84	2034.58	2474.06	564.43	610.62	555.62
GATM	0.000687742	0.265106	4463.17	3660.64	3921.88	1463.26	921.18	808.94
FZD8	0.00142102	0.265396	709.42	971.3	830.36	183.96	252.34	230.13
RPS14	0.00160823	0.265433	311.7	258.01	359.98	73.45	92.26	81.06
DAG1	0.00440637	0.265536	253.48	171.2	184.54	60.81	51.52	49.44
LOC414740	2.70043e-05	0.265953	573.87	513.6	559.21	137.74	151.4	148.8
B4GALT2	1.14262e-06	0.265971	1806.97	1752.99	1801.04	433.24	489.01	503.62
TRA2B	0.000114294	0.266023	1621.27	1543.8	1810.21	419.66	475.61	428.27
FZD1	0.00285243	0.266025	403.86	354.72	276.06	74.99	87.82	112.43
SNAI1	0.000379783	0.266241	480.52	586.24	546.33	129.78	178.69	121
PES1	0.000832763	0.266387	988.07	1001.9	784.64	202.65	241.71	294.76
LDLR	0.000678344	0.267661	293.65	345	270.82	92.44	65.97	85.02
CHRNA1	0.00440147	0.267767	301.3	196.11	238.49	66.69	56.36	74
DHODH	5.12165e-06	0.268127	691.51	652.03	677.48	185.79	194.03	162.07
BMP2	0.00887572	0.26845	339.99	212.51	231.11	68.45	61.94	79.97
CEP78	1.45639e-05	0.268473	182.44	185.66	170.65	46.88	53.04	44.72
PDLIM4	0.00830073	0.269405	191.66	207.9	304.51	67.52	59.14	63.02
CENPE	0.00105114	0.269421	305.58	275.06	231.88	88.9	73.04	56.97
LOC768787	0.0100035	0.26965	1254.28	1651.48	948.6	322.58	357.47	359.28
NIPSNAP1	0.00104524	0.269898	537.92	407.64	442.11	133.78	110.06	130.69
SLC1A4	0.0154226	0.270167	429.37	323.57	235.56	50.35	104.24	112.47
SF3B3	0.00370236	0.270217	304.11	252.14	206.21	61.97	53.04	91.02
GNG2	0.000419826	0.270376	229.58	283.97	258.45	68.79	82.97	56.97
SFXN1	0.00203869	0.270868	1432.54	1061.79	1085.39	315.38	289.02	365.23
C14orf1	5.78803e-05	0.270918	1299.21	1491.55	1425.01	377.69	400.52	363.92
CCDC56	0.000406796	0.270941	683.75	698.58	829.92	166.88	223.71	208.8
SET	4.59746e-06	0.271062	1989.85	2136.68	2103.56	560.97	553.81	573.96
C11orf10	3.15052e-05	0.271169	1956.17	2183.83	2150.62	568.82	600.99	536.01
HNMT	0.0152433	0.271579	309.45	169.95	212.59	62.18	60.3	65.45
RCJMB04_1j7	0.00133215	0.271888	658.12	876.31	867.33	205.47	248.78	198.76
C3orf37	1.25423e-05	0.271902	407.14	378.45	404.51	117.06	110.24	96.29
TYRO3	0.000118722	0.271914	441.38	390.35	409.95	85.49	130.37	121.77
SLC31A1	0.00420567	0.271932	365.35	452.34	295.16	90.85	114.53	97.24
SPR	0.000169698	0.272386	419.11	372.64	349.94	105.3	103.22	102.46
RNH1	1.38715e-05	0.272455	2771.92	2744.13	2903	783.99	647.06	862.76
C21orf45	0.000169873	0.273129	288.83	257.59	309.33	83.04	75.41	75.28
MYBL2	2.21092e-05	0.273939	242.7	248.32	227.57	69.61	70.56	56.68
LOC418040	0.000855734	0.274057	493.95	447.24	377.88	104.31	142.51	114.68
CHST6	0.0136376	0.274075	531.43	671.39	361.79	124.38	147.68	156.76
MT4	0.0166776	0.274417	5102.23	2715.43	3658.35	1144.27	854.15	1150.79
CDS2	0.000183066	0.27452	274.53	228.62	260.62	64.53	72.19	72.95
PPM1M	0.0010177	0.274583	228.43	276.36	306.55	69.35	75.36	78.07
FRAS1	0.00012388	0.274984	257.8	273.11	277.72	80.38	90.75	51.23
PTRH2	5.3071e-05	0.274987	1546.78	1352.58	1470.16	375.96	418.11	407.49
LOC770664	1.30523e-05	0.275315	2364.36	2556.83	2351.85	668.58	689.73	644.07
PCDHGA2	9.03223e-06	0.275327	1984.82	1946.19	1935.25	444.27	595.47	575.4
TCEA2	2.46487e-05	0.276324	639.65	653.78	589.14	184.65	171.34	164.21
COL5A1	0.00183574	0.276383	6378.48	7546.36	5370.6	1617.36	1900.59	1814.98
ADAM33	6.11763e-05	0.276657	656.66	572.91	635.12	162.6	176.24	177.04
FAM107B	0.000114139	0.27687	237.5	223.14	201.15	62.32	59.22	61.69
VPS13B	1.57877e-05	0.277161	239.13	242.51	255.62	75.43	58.26	70.65
LOC429710	0.00698202	0.277208	3030.45	1952.25	2118.64	626	672.35	670.2
UMPS	1.08204e-05	0.27729	669.31	716.47	714.08	177.41	213.44	191.42
YWHAQ	2.60559e-05	0.277368	4307.04	4471.14	4027.02	1072.96	1254.59	1224.2
HOMER3	0.00527439	0.277544	250.25	395.92	356.59	99.99	94.87	83.45
SH3KBP1	0.000682689	0.277598	503.87	524.55	412.37	115.15	128.92	155.89
UROD	0.00246958	0.277731	400.62	308.86	445.45	108.26	120.25	92.25
GNG5	1.10405e-06	0.27818	3611.93	3533.66	3630.23	1019.73	1064.55	913.34
RCJMB04_19l9	1.51732e-06	0.278401	175.63	181.07	182.99	46.33	51.39	52.53
LOC419175	0.000879704	0.278425	1247.83	964.57	1015.58	304.63	297.44	296.68
MYOM3	0.00611853	0.278513	311.28	245.51	313.08	83.96	135.7	22.61
NUP188	4.93345e-06	0.278526	870.9	917.36	903.05	223	257.34	269.26
FBP1	0.0128918	0.278987	336.13	228.4	211.42	110.91	55.35	50.22
GLT8D1	0.00394325	0.278995	641.15	882.48	617.16	168.45	217.28	211.54
WDR81	0.000403179	0.279146	375.13	313.51	305.93	92.73	90.63	94.27
HNRNPAB	1.09762e-06	0.279728	1302.45	1345.35	1286.41	361.95	383.42	355.14
RCJMB04_12f9	0.00017851	0.279805	755.28	898.09	786.44	219.19	236.88	226.6
C12orf10	3.51595e-05	0.279928	846.66	788.37	885.37	218.25	234.68	252.6
HS6ST1	0.000305875	0.279986	1410.31	1300.18	1592.47	403.31	360.63	440.83
ACBD7	0.00986087	0.28005	233.82	405.48	351.63	78.15	108.45	90.91
DCX	0.000406466	0.281682	794.61	790.38	664.46	207.68	169.54	256.41
MGRN1	0.00621853	0.281721	703.29	463.37	504.18	159.69	127.01	184.01
NOLA2	2.70081e-05	0.28193	1050.95	943.69	1033.38	289.62	288.24	275.83
XRCC5	0.0134704	0.282207	275.33	166.13	176.03	52.22	62.75	59.29
LOC426092	0.00104575	0.282669	147.86	197.32	169.84	46.01	46.73	52.84
MMP24	8.22139e-05	0.2827	201.87	208.15	182.94	54.64	63.75	49.24
SRP72	2.00344e-05	0.282719	243.65	261.13	238.82	63.12	74.08	73.03
AKAP7	0.00113324	0.283063	392.97	446.21	524.97	123.27	144.04	118.83
LOC769761	7.33257e-07	0.283792	838.25	816.27	843.93	224.68	249.8	234.56
LIMD1	7.90149e-06	0.28409	578.4	618.52	597.23	154.8	169.73	185.17
ENTPD2	0.000319563	0.284257	1009.89	903.95	1112.89	279.84	317.65	262.88
FSTL1	0.000830169	0.28428	342.03	265.46	306.75	92.03	67.92	99.95
GPR177	0.000648802	0.284298	1797.14	1618.86	1388.99	427.91	474.33	463.81
AKAP13	0.000368274	0.284489	662.26	689.87	560.88	170.89	204.77	168.57
SMARCE1	7.52412e-05	0.284504	631.16	716.77	633.38	189.6	182.92	191.17
ASCC3L1	0.00386495	0.286028	818.84	612.5	568.43	159.78	190.52	221.69
PSMD10	5.59964e-06	0.28636	1086.39	1118.26	1049.92	327.51	321.22	283.25
DPH1	1.69672e-05	0.286768	406.9	402.47	412.63	94.24	123.6	132.59
LOC424261	0.00729775	0.286878	379.41	246.4	266.59	69.95	95.37	90.69
GMDS	0.00355925	0.286969	204.1	275.07	192.4	59.5	69.21	64.01
HDAC1	0.000188101	0.287666	627.08	523.22	557.76	166.32	158.9	166.13
RAPSN	0.00248058	0.287866	384.99	364.73	505.31	124.2	114.11	122.97
AS3MT	0.000939165	0.288698	480.92	380.63	383.14	106.14	126.07	127.13
LAP3	1.38269e-06	0.288807	1215.31	1156.25	1167.86	345.49	342.78	333.94
QTRTD1	0.000179129	0.288858	733.56	824.21	862.24	218.62	209.09	271.33
PTTG1IP	0.000124295	0.288936	505.75	445.07	491.75	120.48	129.3	167.03
RNMTL1	2.42507e-05	0.289776	308.69	340.26	326.39	84.39	98.11	100.13
NDP	0.000650837	0.290198	197.7	191.35	240.21	63.91	57.18	61.52
EAF2	0.0127974	0.290571	384.19	285.48	230.18	128.97	65.54	66.96
GSTA3	0.00100213	0.290871	448.74	347.9	399.39	112.05	91.77	144.07
COX19	0.000399074	0.291165	197.88	161.18	176.34	52.44	59.61	43.84
PDIA5	0.00024047	0.291453	943.86	897.64	779.61	251.14	240.53	272.26
CLIC4	1.59494e-05	0.291505	449.91	418.25	441.56	137.92	132.71	111.16
WBSCR17	0.00168088	0.291591	1334.91	1708.33	1295.3	349.89	456.67	458.52
PAICS	3.77783e-06	0.291949	1423.75	1395.02	1336.31	420.85	385.86	406.36
CPSF4	0.0026747	0.292067	776	670.29	539.73	228.56	171.05	180.44
ANXA2	0.00785462	0.292288	2659.92	1656.21	2016.04	526.35	560.62	763.85
QRICH1	0.0183653	0.292402	1050.98	626.52	631.14	202.28	217.91	254.86
C11orf77	0.000568693	0.292452	335.38	264.32	297.61	78.68	97.33	86.41
SEC11A	0.000105588	0.292809	1351.11	1500.13	1303.18	382.95	452.96	380.54
LOC423369	0.000556888	0.292986	208.58	245.56	195.31	67.55	58.43	64.3
LSAMP	0.00119693	0.293074	254.14	332.4	273.14	70.22	94.88	86.85
DYRK3	0.00165333	0.293253	1283.09	1245.04	956.47	290.2	324.49	407.18
GHITM	9.14552e-06	0.293345	2130.22	2006.52	1963.75	586.32	590.31	612.92
RCJMB04_5l15	0.00303688	0.293408	199.02	189.32	258.78	57.9	82.03	49.94
CMAGE	0.00209381	0.293463	1039.13	889.31	755.85	193.69	281.74	312.31
ALDH9A1	0.000476538	0.293636	1794.9	1511.72	1895.46	463.79	517.79	545.94
AKR1D1	0.004872	0.293652	290.84	335.32	439.42	106.4	114.33	92.18
IDI1	0.00707451	0.294379	179.09	275.99	195.85	70.34	57.46	63.82
EXOSC2	0.0028626	0.294565	743.69	811.82	1052.71	240.09	259.7	268.5
KIAA1984	0.000328273	0.294905	595	665.97	541.24	168.44	171	192.04
LOC396164	2.21516e-06	0.295063	3270.61	3135.35	3301.35	913.07	995.62	955.58
SEC61B	7.19291e-05	0.295412	6052.04	6551.64	5712.55	1757.19	1705.61	1948.03
LFNG	0.000325077	0.295557	2023.04	2135.32	2442.77	640.66	739.43	570.92
BCL9	3.07606e-06	0.295639	495.07	500.85	511.46	156.06	132.21	157.37
LOC771307	0.0418212	0.295659	1913.61	957.76	1018.48	364.39	403.99	381.69
FAM134A	0.00879053	0.295879	205.28	150.34	253.48	65.14	55.65	59.43
ZNF593	0.00159373	0.295968	3729.01	2783.19	3006.34	812.04	1039.8	965.34
STAU1	0.000114984	0.296033	3327.88	3358.98	3784.52	950.08	974.01	1175.78
TRMT5	0.00109299	0.296346	266.8	263.92	334.62	71.63	93.59	91.22
BCAR1	6.44848e-05	0.296816	1903	1706.26	1682.34	499.26	549.59	521.78
RBL1	0.00128504	0.29684	357.71	383.4	284.83	106.7	93.12	104.72
EML4	0.000751285	0.296895	1207.47	1139.51	933.27	307.64	334.09	332.16
MFSD2	0.00393324	0.297398	188.96	210.74	275.96	59.35	67.91	73.68
ETV5	7.62221e-05	0.297773	453.05	510.8	466.87	122.06	149.57	154.4
MAST2	0.0119048	0.298589	336.89	537.71	349.09	110.81	134.55	120.02
LOC770103	5.6715e-05	0.298863	2057.59	2103.77	1913.47	500.8	629.8	684.94
TRIM3	0.00862905	0.299035	236.61	186.73	141.51	58.03	55.83	55.05
PCBP3	0.0366346	0.299074	116.92	171.93	256.6	56.03	66.02	41.08
SCAMP5	0.000146019	0.299116	341.38	383	326.35	98.34	104.16	111.79
RANBP1	0.000524319	0.299389	2573.47	2606.87	2103.37	801.83	673.12	705.71
PXDNL	1.77563e-05	0.299551	163.08	174.93	179.03	49.05	51.48	54.35
SMAD3	0.00109345	0.299783	691.56	879.24	696.51	205.26	246.93	227.51
RCJMB04_23h2	1.40723e-05	0.300042	800.39	739.69	747.47	211.52	236.43	238.41
RPLP0	1.59867e-05	0.300078	10649.9	9874.94	9767.54	3050.06	2902.32	3137.7
GMNN	0.000750727	0.30057	425.82	380.24	486.15	150.79	118.94	118.67
LOC427708	5.29203e-05	0.301065	4051.32	3710.76	3713.66	1285.18	1197.2	972.56
ADH5	1.23893e-06	0.30113	1019.26	1008.46	1040.29	322.51	317.31	284.05
DNAJC9	3.22344e-06	0.301667	710.82	675.77	713.61	212.37	219.6	201.59
CTNNA1	7.60028e-06	0.302629	569.23	567.82	534.27	157.2	169.55	179.04
WDR57	4.76937e-06	0.302678	894.42	881.81	908.27	250.05	257.9	304.59
ATP13A1	0.00419149	0.30306	572.16	401.13	420	140.14	123.44	158.67
C14orf108	0.00115088	0.303165	193.54	236.86	182.27	54.25	68.46	63.03
HIC2	0.0139367	0.303191	655.77	498.35	366.67	142.31	139.56	179.22
SSR2	5.19816e-05	0.304454	1644.24	1670.83	1756.08	405.64	570.67	567.62
OPHN1	0.000965803	0.304768	459.39	479.57	366.95	126.32	137.66	134.02
MRPL37	0.000362969	0.305004	1782.33	1452.22	1682.99	465.51	556.1	478.26
EIF5A2	0.000898282	0.305517	233.53	306.17	282.84	81.63	81.92	87.75
RBM45	3.25026e-06	0.305566	794.19	746.64	757.69	231.73	233.55	237.07
SF3A1	5.95225e-05	0.306029	929.72	961.35	1036.07	274.01	280.19	341.59
THAP7	0.00292566	0.306383	158.63	188.47	229.14	56.36	63.47	56.72
PID1	0.00173713	0.306567	776.81	927.72	674.92	234.93	235.54	258.99
RCJMB04_3i4	2.00976e-05	0.306655	602.63	560.82	554.77	160.36	187.39	179.15
RHOB	0.000225634	0.30718	3065.36	3474.97	3685.59	1097.32	1080.02	963.86
DHFR	7.25682e-05	0.307189	219.68	239.28	243.54	70.68	83.27	61.85
LOC427632	0.00827517	0.307249	350.36	274.07	447.86	101.72	126.02	101.72
B-MA1	0.00140352	0.307485	262.78	196.76	241.86	60.04	72.97	82.66
KIFC3	0.000577155	0.307609	705.59	607.01	560.04	190.6	180	205.44
PTPLB	0.00662335	0.3079	285.19	251.91	179.01	76.48	62.01	82
DHRS3	0.000113842	0.308477	709.58	815.17	732.34	214.77	257.37	224.12
TBCA	1.55471e-05	0.309024	759.38	776.34	813.48	213.47	249.47	263.02
HAT1	5.27533e-05	0.309134	559.56	496.1	506.48	158.68	162.29	161.94
RFC4	0.000230723	0.30995	811	959.03	851.52	236.28	300.72	275.55
RCJMB04_7k22	1.42864e-06	0.309966	2208.58	2196.45	2180.28	618.52	694.32	728.38
CKB	0.00525331	0.3101	2406.92	1546.04	2038.94	602.07	633.39	622.63
SNRPE	0.000155756	0.310514	1752.1	1972.77	2025.75	507.51	621	657.14
GPX7	0.000665506	0.310563	340.87	348.53	282.9	83.38	98.19	120.39
EMP2	0.0119328	0.310827	230.12	239.61	139.58	68.61	59.34	61.44
LOC425735	0.00107681	0.311232	756.07	593.39	601.14	198.21	205.66	203.22
PRCP	0.000263807	0.311516	759.13	841.79	762.97	186.32	240.59	309.48
NCDN	0.000812317	0.311602	294.91	263.49	333.09	81.72	83.34	112.73
FASN	0.000100748	0.31177	414.78	475.74	424.97	131.9	146.29	131.94
SEPHS1	9.38212e-07	0.312121	975.72	978.43	999.58	294.95	329.6	297.37
NT5C2	8.87543e-06	0.312364	675.98	661.85	710.58	199.37	226.06	214.42
TGS1	6.67761e-05	0.312395	279.74	265.53	293.7	100.57	74.05	87.47
DLK1	0.00134813	0.312504	433.96	461.24	569.87	166.3	140.8	150.74
TET1	0.00135717	0.313007	278.25	305.13	366.6	103.64	83.4	110.31
RCJMB04_28l23	8.37189e-06	0.313421	1113.91	1188.23	1130.02	336.08	352.87	386.76
ALDH18A1	0.00857514	0.313605	313.17	408.95	262.4	78.46	90.89	139.4
CCT4	2.41452e-05	0.313641	4335.71	4008.8	4057.33	1286.61	1168.96	1434.15
PSME3	3.9601e-06	0.313696	2071.81	2203.54	2098.92	688.14	652.98	658.46
LOC423423	0.000580245	0.313714	426.78	522.55	475.95	117.58	179.14	150.41
THOC5	9.1341e-05	0.313794	906.6	815.83	798.24	236.38	275.68	278.91
DAD1	3.88381e-06	0.314033	4327.73	4435.81	4336.91	1233.97	1376.95	1503.05
LRWD1	0.000312502	0.314106	190.3	174.91	155.92	58.54	55.12	50.03
DNM3	4.04296e-05	0.314729	208.98	205.92	226.16	62.44	64	75.32
SLC35B2	4.6999e-05	0.314829	314.84	284.79	296.22	81.12	100.21	100.71
MYO1B	0.00330316	0.314969	254.16	249.76	180.21	85.54	65.78	64.16
GIT2	3.42241e-05	0.315058	338.69	313.48	305.24	105.05	103.41	93.18
CTSH	0.00153456	0.315161	1006.98	1008.38	761.06	301.04	290.61	283.37
LOC424219	5.40557e-05	0.315324	624.89	566.83	605.83	191.93	212.9	161.98
UBB	2.99638e-05	0.315563	5563.26	5242.42	5594.33	1450.55	1871.17	1853.51
PHLDA2	0.0254824	0.315574	1380.88	727.85	1085.01	517.59	261.65	228.62
RCN1	0.00828355	0.315864	3771.63	5113.47	3201.3	1246.73	1316.88	1254.05
PRDX4	0.000317642	0.316453	5376.87	6490.15	5581.51	1784.02	1864.43	1873.19
TP53BP1	1.36611e-05	0.316475	307.72	305.89	288.83	90.5	89.35	105.75
TICAM1	0.000764831	0.316519	308.61	335.95	394.62	104.36	107.76	116.8
PLEKHJ1	6.14215e-05	0.317006	456.1	399.48	431.05	141.77	134.5	131.6
SMARCB1	2.13213e-05	0.317241	1179.56	1092.75	1205.49	373.78	371.95	357.57
R3HCC1	0.000791222	0.317298	475.45	583.85	473.55	148.97	153.15	184.25
GPN2	0.000134224	0.317298	591.47	505.26	531.39	177.83	168.32	170.45
LANCL1	3.86417e-05	0.318082	523.21	474.68	481.57	141.45	165.43	163.71
LOC770193	0.00399667	0.318222	448.74	620.82	450.89	142.87	180.75	160.22
LOC770083	0.000774082	0.318843	598.09	469.43	558.61	192.09	177.51	148.88
LOC422650	0.00123775	0.318893	202.15	228.36	269.13	76.15	73.59	73.37
RCJMB04_1k19	2.39917e-05	0.31956	1040.65	1093.91	1100.73	293.33	384.29	356.25
MPST	1.30415e-06	0.320176	1649.37	1680.7	1684.61	524.26	577.35	503.97
RSF1	0.00782692	0.320299	343.87	228.06	237.97	86.5	81.82	91.09
CHD4 /// LOC426176	0.000812651	0.320309	276.91	228.74	219.4	78.49	71.71	82.04
RCJMB04_3n15	4.06405e-05	0.320694	606.86	609.9	547.35	184.8	191.94	189
AMFR	8.9154e-07	0.320708	1801.51	1795.8	1841.85	548.23	615.34	580.81
SEC23B	0.0004202	0.320709	319.29	327.4	267.94	88.28	103.08	101.97
RCJMB04_19f10	9.8968e-06	0.321467	481.03	511.88	495.92	145.09	173.41	160.11
LOC416622	0.000308579	0.321672	208.47	217.68	180.43	71.5	64.43	59.19
WDR45L	0.0152488	0.321674	262.77	155.71	175.63	68.65	57.9	64.56
FDPS	0.000222214	0.321707	285.14	281.41	326.84	95.15	107.26	85
LOC415859	0.00424136	0.321977	363.09	254.51	369.49	98.74	121.32	97.76
TEAD4	3.6135e-05	0.322404	2777.52	2478.38	2660.57	845.64	821.92	884.74
RCJMB04_2f16	0.000324473	0.322442	432.24	369.39	390.49	100.63	148.89	134.87
CASP3	0.000485408	0.322937	1264.56	1053.92	1058.15	387.97	316.52	385.95
TMEM82	0.00230226	0.32299	168.4	185.93	228.63	60.99	74.86	52.44
GRRP1	0.000380272	0.323416	474.85	480.4	549.16	152.57	199.26	134.72
TFG	0.000121955	0.32357	2562.57	2586.72	2352.34	638.77	864.15	924.38
ANKK1	0.000213351	0.323819	691.28	591.28	671	241.76	200.75	190.09
C6orf64	6.69282e-05	0.32473	520.23	480.48	510.7	132.28	181.77	176.75
RCN2	0.000682986	0.324809	1165.26	1397.92	1128.4	418.42	426.22	354.42
LOC425320	0.000479983	0.324976	519.4	428.76	501.21	179.47	162	129.54
COG6	0.00144128	0.32506	190.64	143.83	182.88	62.62	51.23	54.32
RCJMB04_33p3	0.000213495	0.325107	1083.76	1074.52	919.14	335	346.69	318.8
CCDC50	0.00024471	0.325485	316.51	302.96	345.43	96.4	88.85	128.81
BUD13	0.000927425	0.325755	564.21	457.98	561.33	191.78	130.88	193.18
WIPF1	0.000720484	0.326066	220.57	270.55	219.35	76.41	73.74	81.51
TGFB3	0.00176743	0.32634	2550.16	3333.06	2679.13	1116.32	839.54	838.38
EIF3G	4.1092e-05	0.326425	3673.19	3444.22	3643.04	980.6	1205.84	1326.04
LGALS1	0.00493526	0.32695	8202.29	6149.06	5720.71	2186.5	1778.04	2598.02
RCJMB04_20f16	5.74944e-05	0.327023	479.28	505.32	541.56	158.3	161.87	178.92
TACC3	0.000262005	0.327597	1259.65	1108.83	1051.45	390.41	353.58	376.37
HMG20A	0.00210471	0.327935	274.36	324.83	380.21	96.87	113.91	110.4
SNX1	0.000297302	0.328006	1702.97	1434.16	1455.04	504.08	523.82	478.36
DDOST	7.94132e-05	0.328363	1000.29	1141.23	1091.67	334.44	343.78	383.44
DPH2	0.00369039	0.328391	424.06	294.22	381.72	120.97	97.09	143.17
C10orf83	0.00364254	0.328637	493.44	372.85	360.93	119.81	164.91	118.59
PPP2R5C	0.000404042	0.328802	439.49	429.98	359.75	137.85	129.99	136.33
MLF2	3.64297e-05	0.328882	2645.93	2438	2724.27	826.59	885.03	856.36
TMEM138	0.000300364	0.329247	341.19	295.85	346.69	89.4	113.41	121.08
CRMP1	0.0139429	0.329311	290.52	487.07	356.14	89.37	152.26	131.72
HP1BP3	0.000188415	0.329386	1310.47	1544.09	1389.18	431.22	502.89	463.72
HEY1	0.000148257	0.329572	1307.31	1501.29	1452.44	488.24	515.19	400.89
PSAT1	0.0024985	0.329901	476.89	373.5	353.67	154.67	121.56	120.99
LSM8	0.000373583	0.330418	809.81	989.63	881.86	292.98	319.12	273.85
NUDT1	0.000139059	0.330963	428.68	373.06	405.01	125.76	121.22	152.41
LY6E	0.000499157	0.331078	3305.41	2755.33	2941.03	783.48	1146.56	1050.25
SULT1B1	0.00946314	0.331374	349.73	248.1	244.36	54.9	124.97	99.21
RCJMB04_9g9	0.00160819	0.331814	239.25	235.25	181.44	79.99	63.85	73.81
TMEM141	4.89199e-05	0.332374	1681.64	1589.6	1515.42	515.9	589.72	485.34
JAZF1	0.000725234	0.332471	348.62	307.71	387.7	126.64	122.8	97.67
TST	0.0118671	0.333004	1058.45	1606.51	1807.48	424.58	552.04	512.72
DCTN5	0.0103428	0.333257	126.58	147.71	204.35	54.56	56.27	48.68
OGFOD1	0.0013673	0.333317	196.62	172.87	230.18	61.79	69.22	68.87
SFPQ	0.000117577	0.333648	436.05	492.46	502.91	149.83	162.1	165.66
FKBP7	0.00830216	0.333734	1634.29	2404.17	1630.04	593.51	692.88	605.38
INTS9	0.000205758	0.333997	208.48	227.52	247.45	75.51	70.68	82.08
BYSL	0.00361422	0.33435	490.42	335.26	416.67	135.65	132.09	147.64
RCJMB04_2h11	2.57447e-05	0.334634	3560.55	3953.04	3798.87	1258.59	1280.21	1246.73
KHDRBS1	0.000126855	0.334701	775.97	860.06	761.36	232.95	269.62	299.84
SEC31A	0.000995372	0.33482	398.89	456.26	350.75	124.45	135.33	143.98
LOC423636	1.85491e-05	0.335229	2418.92	2650.38	2479.27	825.44	866.13	838.93
RQCD1	0.00201979	0.335257	284.92	219.24	218.54	75.75	77.73	88.81
C1QBP	2.45668e-05	0.335279	3633.39	3444.37	3821.23	1204.85	1222.36	1226.99
ODF2	0.000492636	0.335574	492.41	599.9	512.67	160.47	191.66	186.46
C1orf77	7.26051e-05	0.336167	211.9	203.46	226.94	79.87	73.03	63.02
SLC25A14	0.00103062	0.336399	677.89	520.14	639.67	201.04	207.3	209.86
LOC427412	0.000450251	0.336647	676.58	548.61	644.63	197.12	220.3	212.05
RCJMB04_9j22	0.000735421	0.336905	840.69	821.12	1009.54	284.42	341.06	274.51
NUP43	0.000106111	0.337275	701.43	693.75	613.92	239.79	224.1	213.73
COPB1	0.000149715	0.337336	1281.28	1476.87	1363.65	403.03	477.93	509.47
MYO9A	2.08732e-05	0.337387	329.9	336.94	314.2	121.47	98.78	110.74
SCAMP2	0.000140209	0.337565	1227.39	1086.11	1259.44	387.93	386.28	431.89
LOC395611	0.000183779	0.337611	839.56	730.65	851.93	262.23	260.33	295.18
HSPA8	7.07927e-05	0.337644	2537.71	2592.23	2625.65	1059.13	729	830.5
AMMECR1	0.00363068	0.337715	296.31	224.49	326.63	86.47	100.56	99.16
CHCHD5	0.000183246	0.338199	387.83	444.51	453.56	135.08	153.99	145.82
CTNNB1	2.17283e-05	0.338669	5636.47	5301.87	5113.77	1844.52	1828.5	1763.33
DENND2A	0.000451696	0.338948	570.82	683.02	623.47	173.82	249.58	212.91
LOC769145	0.000381021	0.338975	436.96	362.26	379.48	121.08	143.3	135.17
SLC25A22	0.000103559	0.339473	847.82	882.35	818.43	268.53	349.9	246.75
C1orf190	1.79384e-05	0.339852	624.73	638.91	638.22	188.36	211.69	246.3
LOC772329	0.046157	0.339968	974.65	485.47	551.54	265.49	184.99	233.42
PLS3	0.000225176	0.340031	1334.87	1243.96	1137.36	365.77	427.46	470.39
CTPS	0.00297467	0.340087	1220.33	860.86	1024.49	340	324.06	392.14
DCXR	0.00147659	0.340188	632.68	697.22	815.94	217.56	300.03	212.4
RCJMB04_26e18	2.8532e-05	0.340611	2552.87	2688.47	2838.62	939.08	906.88	906.16
CPSF3L	2.72806e-07	0.340883	877.38	893.5	867.3	298.49	294.15	306.67
LOC418364	0.000202011	0.341093	133.66	140.76	157.28	45.72	52.82	48.71
CLDN5	0.00233651	0.341212	206.97	178.37	226.01	56.03	97.02	55.55
PMP22	0.000160981	0.341384	2140.33	2000.35	2272.71	697.61	636.28	855.54
MYF5	0.0262966	0.341745	213.38	213.05	358.95	73.5	113.52	81.38
RCJMB04_1p22	9.16386e-06	0.341812	4071.9	3830.11	4126.42	1346.87	1407.52	1357.07
CHSY1	0.025636	0.342199	382.1	684.4	426.46	167.29	162.87	180.73
MS4A15	0.0122774	0.342248	167.33	122.21	209.28	53.74	60.4	56.58
ACPL2	0.0446023	0.34248	290.09	460.88	213.35	110.07	109.9	110.29
LOC429697	0.000343569	0.342524	328.37	275.45	326.13	115.86	100.19	102.48
TOP2B	0.00110781	0.342563	589.31	528.53	451.3	190.92	160.64	185.97
DCK	3.8821e-05	0.342873	232.88	231.36	212.6	83.98	71.1	76.99
SLC6A6	0.00309808	0.342876	302.92	293.08	235.03	80.78	132.83	71.33
VPS16	0.0163975	0.343185	789.14	505.02	493.77	181.36	191.66	240.57
SCAMP4	0.000456684	0.343223	479.41	457.07	394.26	137.91	145.83	173
TTL	0.00318689	0.343482	1380.65	1777.74	1276.51	534.69	491.8	496.82
TPM1	0.00223739	0.343687	126.26	166.65	136.26	59.11	49.58	38.81
TMEM39B	0.000335338	0.343745	322.72	292.22	353.83	103.41	121.18	108.42
PEO1	0.00204977	0.343794	677.29	554.5	511.17	196.7	167.29	235.23
LOC423693	0.000322064	0.343859	1143.89	998.82	991.22	323.13	330.28	424.22
RCJMB04_30f6	5.51064e-05	0.344138	446.3	395.7	433.42	148.47	140.86	149.59
RPN2	0.000476925	0.344308	1148.49	1322.98	1095.68	391.79	369.5	466.91
CA9	0.0107998	0.344651	1253.46	772.01	947.97	296.42	324.8	403.58
SNRPC	9.65561e-05	0.344662	2974.12	2909.89	3318.35	1020.02	1078.78	1072.9
DHX30	9.78357e-05	0.345236	379.12	401.99	425.95	120.01	142.35	154.36
DEGS1	0.000392274	0.345385	478.14	468.8	395.56	150.41	147.63	165.64
DTX2	0.000761534	0.345604	282.57	231.01	229.67	81.76	86.15	88.96
CORO7 /// MAGMAS	0.00297935	0.345929	426.72	309.15	334.35	133.25	123.54	113.43
YARS	0.00167035	0.346365	938.39	803.77	756.82	310.13	358.19	197.24
RCJMB04_25m4	0.003311	0.34655	1290.29	1502.33	1841.29	549.49	549.69	506.7
LOC772302	4.90981e-05	0.346988	297.11	266.17	274.53	90.94	97.58	102.19
CCDC61	0.00463723	0.347121	344.76	234.67	320.63	91.94	118.24	102.25
GINS3	0.000134734	0.347533	515.62	536.35	468.46	157.71	196.04	174.65
LOC415553	3.61517e-05	0.347899	210	193.15	208.09	63.3	73	76.35
LOC772123 /// RCJMB04_24f23	0.0100859	0.348013	90.57	131.54	149.83	44.36	45.26	39.82
VCAN	0.00165647	0.34809	267.82	347.61	274.34	101.09	101.89	106.74
RCJMB04_3d14	2.51014e-05	0.348252	652.7	598.16	626.83	206.22	210.42	237.27
LOC770379	0.000142462	0.348264	334.63	365.91	336.46	96.01	133.22	131.92
GDPD5	0.000586857	0.348816	455.02	536.91	523.54	133.71	203.39	191.52
NBL1	0.00155993	0.348939	1148.85	941.05	893.66	283.76	379.08	378.24
C1orf83	0.00026139	0.349028	306.79	291.77	338.73	99	100.41	127.73
RCJMB04_5e8	0.000365448	0.349308	328.94	384.73	372.42	105.36	148.88	125.14
SRM	0.00298565	0.349404	668.87	891.41	667.37	272.26	241.99	264.1
TDG	0.000276363	0.34961	1015.41	904.81	845.92	320.89	313.86	332.32
ING4	0.000169713	0.349815	443.37	401.63	377.76	140.58	137.67	149.49
WDR5	5.66702e-05	0.350386	1083.74	1193.61	1071.19	397.43	369.72	406.13
SMC2	0.00180395	0.35039	496.92	470.38	388.73	194.83	116.01	164.3
ADPRHL2	0.00412061	0.350421	195.69	164.16	237.06	61.63	81	66.54
LOC770371	0.000787842	0.35046	234.02	189.04	196.04	65.65	80.45	70.87
WDR59	0.00361527	0.35055	255.72	182.7	196.24	73.78	72.31	76.39
LOC769383	0.000455978	0.35058	601.94	495.04	522.48	173.78	190.04	203.93
CDK9	0.000860081	0.350893	498.11	390.86	426.33	146.54	159.52	155.47
SNAI2	0.00169296	0.350966	684.49	728.62	565.77	189.33	289.39	215.8
ADPGK	0.00345125	0.351474	515.74	715.39	547.41	201.3	213.62	210.19
PRCC	0.000227796	0.351701	862.93	809.46	737.13	246.94	313.79	286.7
NUP85	1.98834e-05	0.35262	762.96	694.42	727.52	253.39	264.67	252.38
HMGB3	3.54231e-05	0.352869	2739.32	2645.86	2519.65	1039.68	887.38	862.31
MYL9	0.000355942	0.353115	1983.31	1986.75	2340.41	727.15	710.29	790.88
ANKRD13A	0.000527369	0.353115	173.71	177.73	144.8	57.68	61.82	55.73
ARPC4	0.000208687	0.353203	2280.69	1995.46	1953.9	705.83	728.88	765.76
KATNAL1	0.00199037	0.353261	202.05	178.18	149.35	55.54	70.94	60.6
HES1	0.00199326	0.353496	1591.26	1237.45	1606.53	540.66	610.12	417.06
LRRC40	0.000151564	0.353873	506.66	545.33	475.31	166.94	169.5	204.03
NPL	0.000273466	0.354338	292.98	252.33	298.01	95.33	108.18	95.31
LHFP	0.00352095	0.35445	545.13	766.78	708.09	195.28	242.22	278.49
CAND1	0.000402595	0.354469	481.26	458.47	393.42	156.48	157.52	158.56
YIPF3	0.00132073	0.354709	2167.65	1700.84	1759.44	595.05	685.53	715.7
PAFAH1B2	0.00160878	0.355293	534.74	661.32	507.8	184.62	205.44	215.31
SREBF2	0.00227479	0.355619	953.25	790.47	711.35	266.51	262.02	344.54
RCJMB04_6l6	3.49254e-05	0.355795	2896.25	3067.53	3206.2	1138.27	1109.68	1014.68
TCF7L2	0.000383388	0.355862	157.9	177.45	189.77	54.28	68.9	63.69
ACTR3	0.00021959	0.355875	256.89	303.62	283.41	92.06	107.34	100.93
CPSF6	2.81311e-06	0.356034	346.18	350.89	350.75	114.29	124.8	133.97
GSR	0.000869812	0.356566	557.7	434.53	504.94	182.9	168.94	182
ZNF207	4.93234e-05	0.356582	561.91	519.79	578.45	213.02	188.26	190.7
PYGL	0.00308661	0.356802	437.19	364.8	312.41	113.64	144.49	139.49
KCTD12	0.00383406	0.357207	345.54	352.8	466.14	158.22	145.94	111.8
FGD3	0.0029829	0.357491	300.36	290.31	215.84	98.1	90.61	99.61
ARHGAP5	0.00175943	0.357674	169.56	127.73	139.98	53.11	55.42	47.87
MMS19	0.00137966	0.358149	672.18	520.48	550.47	196.27	203.84	224.19
LOC769479	4.78579e-05	0.3585	2695.4	2651.98	2889.71	929.95	920.47	1102.58
VPS33A	0.00063677	0.358512	364.69	296.63	307.1	110.67	115.1	121.42
KATNA1	5.63315e-05	0.358711	526.71	470.69	486.69	169.64	173.86	188.86
HNRPLL	0.0002981	0.358848	548.73	524.75	618.6	211.11	217.98	178.11
RRBP1	0.0205268	0.358919	651.14	1044.29	641.03	249.28	271	318.32
OLFML2A	0.000249055	0.359005	208.95	186.5	179.64	61.37	67.9	77.19
C20orf4	5.70281e-07	0.359024	674.27	695.62	676.52	239.8	251.91	243
NR5A2	8.38956e-05	0.359228	182.98	166.85	176.02	61.34	72.49	55.07
PDZD11	0.00273954	0.359278	1396.82	1004	1161.27	436.78	393.85	449.15
RPE	3.76777e-05	0.35937	1223.34	1181.39	1236.22	365.35	470.41	472.69
LOC423593	0.00011837	0.359411	129.52	146.38	141.06	55.9	44.45	49.51
WDFY2	0.00015874	0.359651	399.15	400.48	455.17	149.84	140.52	160.93
PTPN9	8.84856e-05	0.359655	153.51	143.31	134.26	54.4	49.61	51.03
MRPS12	0.000477899	0.359757	855.52	761.97	891.59	294.66	362.37	245.63
CBX1	0.00548508	0.360297	167.03	217.46	249.46	88.48	70.62	69.31
LOC427799	0.00015768	0.360507	222.34	254.42	257.29	90.44	85.4	88.79
DYNLT1	1.11371e-05	0.360598	1631.97	1510.06	1586.75	587.71	549.1	568.38
LOC791224	0.00138946	0.360703	1428.96	1087.91	1337.52	428.98	500.27	461.04
ATP6V0D1	0.000376213	0.360817	811.76	713.39	862.49	261.05	292.77	307.68
RCJMB04_24f23	0.000164757	0.361404	2828.1	2785.01	2445.38	1030.9	920.18	961.29
LGR4	0.00425217	0.361527	495.35	461.84	340.36	156.78	161.49	150.83
PLK2	0.0249344	0.361532	289.06	165.9	187.14	88.73	83.81	59.6
LOC419913	0.000859495	0.361866	154.55	152.71	123.59	54.01	54	47.9
SRP68	0.000626124	0.361925	255.35	317.84	306.55	107.64	105.39	105.37
AMDHD2	0.00275787	0.361977	339.03	259.32	254.77	96.65	104.09	108.07
IPO9	0.00148506	0.362391	166.76	201.4	155.06	59.39	70.03	60.19
LIMCH1	8.23275e-05	0.362748	990.65	938.35	883.06	322.83	318.65	378.59
BZW1	5.44007e-05	0.362856	758.13	731.67	820.07	271.37	292.84	273.94
SCFD2	0.000789973	0.362991	358.29	363.1	435.72	121.02	146.67	152.33
DNAL4	0.00578416	0.363116	138.25	205.08	198.26	63.51	62.48	70.67
LOC395787	0.001405	0.363209	614.45	543.26	466.12	196.19	181.23	212.37
TMEM64	0.000852754	0.363586	227.93	290.47	253.99	89.68	94.4	96.75
AARS	0.00200782	0.363778	593.19	481.47	444.48	176.46	183.08	193.09
HABP4	0.000932033	0.364046	247.89	200.91	201.2	75.94	78.64	82.05
CYGB	0.0118232	0.364795	119.15	148.62	190.57	69.5	55.07	42.63
LOC419195	0.00452919	0.364806	525.75	653.84	771.83	249.41	216.37	246.11
ZYX	9.28119e-07	0.365043	1527.91	1499.66	1561.62	552.81	549.87	572.57
GPC4	0.000295156	0.365069	295.12	301.81	255.62	98.95	113.96	98.33
SARS	0.0201043	0.365528	674.16	385.46	467.84	175.34	178.59	204.4
LTBP1	0.0344061	0.366137	1222.85	1762.21	905.83	341.67	597.52	485.41
FAM125A	0.00311364	0.366181	221.48	219.38	292.33	93.31	81.38	93.79
ASPH	0.017872	0.366304	332.77	447.08	253.99	122.36	119.45	136.89
RCJMB04_28b1	0.00010134	0.366305	280.81	251.67	286.21	96.83	96.92	106.14
HN1	1.21144e-05	0.366356	1679.05	1739.21	1794.57	679.98	635.9	593.87
CCT7	0.000105046	0.366409	2176.48	1964	1949.71	748.07	671.59	811.84
ACACA	1.33644e-05	0.36651	224.32	230.85	224.62	76.3	79.72	93.13
PEF1	0.00179179	0.366579	357.41	321.64	422.24	120.53	156.6	126.58
RRP9	0.000495032	0.366953	229.22	189.98	227.15	72.36	83.6	81.22
VAT1	0.000704405	0.36723	1141.31	1145.12	965.16	320.83	407.99	465.26
RCJMB04_1h22	0.000201608	0.36744	1391.75	1602.8	1388.81	530.92	531.87	547.83
LTF	0.000196497	0.367446	987.23	1097.96	933.51	377.89	368.61	362.71
ASB9	0.0340931	0.367458	118.96	206.97	117.74	51.53	56.32	55.18
TMCO7	0.0128798	0.367567	837.01	566.35	551.17	238.05	195.71	284.66
BTF3L4	0.000573094	0.367765	2278.32	1950.15	1864.98	726.65	712.09	802.22
MECR	0.000562318	0.368197	133.09	121	150.15	48.83	48.41	51.6
PPP1R8	7.48167e-05	0.368303	1058.58	1174.46	1118.55	420.04	451.06	363.3
ZNF516	4.80943e-05	0.368496	335.87	333.95	309.16	108	131.82	120.93
MRPL32	8.55092e-06	0.368598	135.31	143.23	141.62	55.38	49.85	49.64
TNNI3K	0.00135392	0.368763	512.07	470.39	389.64	159.27	169.77	176.94
SLC16A2	0.00870508	0.368864	343.06	347.39	228.56	93.49	130.4	115.1
STAG1	0.000903659	0.36936	335.46	272.55	274.38	111.79	112.65	101.48
MRPL17	0.0114449	0.369466	1866.59	1186.72	1324.71	516.96	542.31	558.26
LOC768619	0.0101013	0.370149	1273.51	1175.2	809.92	359.03	348.93	498.22
SPATS2	0.000134206	0.370673	791.37	751.44	757.63	251.9	254.46	346.35
RFC2	0.000810539	0.371763	785.43	843.8	986.39	330.29	308.17	333.93
LOC415795	0.00344984	0.372032	780.78	560.27	656.84	254.96	281.7	206.62
C10orf57	0.00724282	0.372111	1573.2	1078.65	1188.67	476.35	383.37	569.38
RCJMB04_13d7	4.07193e-05	0.372499	456.6	435.32	432.19	140.84	179.61	172.78
LOC416968	0.00191288	0.372655	176.89	135.84	178.77	63.9	62.24	57.02
PSMB3	6.6625e-05	0.373066	3838.54	3536.53	3844.46	1239.32	1393.56	1552.75
HEXB	0.00597697	0.373295	616.22	463.21	422.92	183	189.97	187.85
POLR2H	3.048e-05	0.373319	902.2	827.64	901.07	343.39	325.74	313.04
DLG3	0.000125943	0.373398	165.75	188.75	180.72	60.68	66.16	73.01
RNASEH2B	0.00270674	0.373403	1238.14	1044.34	903.92	449.45	380.33	360.03
SMYD3	0.000390993	0.373623	181.65	214.41	198.47	69.27	66.53	86.33
IMPG2	3.91363e-06	0.373949	142.39	138.53	143.55	55.83	53.85	49.05
NEK6	0.00011232	0.375163	918.47	982.98	856.74	364.55	326.59	343.63
YRDC	0.000106212	0.37597	276.26	298.26	314.78	102.88	118.82	112.65
HYI	0.00237254	0.376347	314.47	231.58	263.92	96.83	110.95	97.05
GPX4	0.000436918	0.376581	4946.07	4120.95	4256.98	1714.71	1721.88	1580.98
CLP1	0.000813641	0.376816	159.59	125.72	144.13	55.43	53.07	53.32
KIFAP3	0.000226146	0.377107	512.99	439.3	452.83	184.14	168.48	177.26
C6orf57	4.0076e-05	0.377285	305.29	326.83	314.99	128.17	125.73	103.43
CTH	0.000227712	0.377308	862.99	943.75	816.05	367.39	330.18	292.03
SIRT2	0.00561481	0.377325	355.05	296.19	438.51	127.52	148.24	135.43
SUZ12	0.00183501	0.377412	236.85	208.75	181.46	93.7	74.88	68.08
LOC769740	0.000437743	0.377652	1203.99	1378.8	1472.45	501.92	521.36	508.19
LMAN1	0.000117144	0.377713	6288.36	6071.18	5621.27	1955.34	2418.01	2418.23
LOC418413	0.00151423	0.377764	231.93	192.79	209.83	102.53	58.47	78.71
POLR2E	0.00025615	0.377774	772.37	859.85	904.88	291.24	353.86	313.35
ELOVL1	0.00643028	0.377989	806.16	535.75	662.25	269.16	221.79	266.6
GNAI3	0.000338942	0.37818	1026.51	981.62	864.1	338.92	346.07	401.23
WBP11	4.80418e-05	0.378767	957.99	940.42	1008.44	335.98	348.81	416.23
PAX7	0.00878889	0.378871	175.06	231.42	275.89	77.51	86.87	94.15
MRPL19	0.00148895	0.379117	230.6	245.34	288.23	95.9	115.63	78.18
CHAF1A	0.000146035	0.379426	337.17	390.33	358.35	138.27	143.37	130.36
INTS7	0.00212362	0.379637	348.6	294.68	258.45	112.85	108.91	120.57
KATNB1	0.000502314	0.379644	186.73	157.52	189.75	65.24	63.82	73.67
RRP7A	4.26882e-05	0.379649	657.4	729.1	686.36	246.8	271.37	268.79
JMJD7-PLA2G4B	0.0047619	0.379831	248.72	278.16	312.81	132.77	57.67	128.5
PPP1R14C	0.00200988	0.381121	658.71	824.07	747.3	349	298.3	202.63
LOC425186 /// LOC425419 /// LOC426837 /// LOC770741 /// LOC777257 /// LOC777530	0.0104815	0.381145	291.29	183.01	222.6	86.32	89.4	89.9
HSPA4L	0.000795796	0.381181	152.24	158.25	173.27	77.4	46.43	60.57
ISG20L2	0.000797192	0.381307	283.35	245.87	234.39	79.72	102.45	109
ITGA3	0.0119177	0.381424	285.59	183.48	207.08	74.88	81.72	101.3
MAGOH	0.000632115	0.381567	2389.66	2918.06	2883.89	1059.2	1090.18	976.27
KDELR2	0.000817042	0.38171	5043.54	5441.23	4332.75	1888.89	1727.68	2039.42
RCBTB1	1.41711e-05	0.381743	484.63	472.01	481.63	166.9	204.07	178.08
CBLL1	0.00010642	0.381788	774.97	839.87	776.93	268.72	294	350.43
HTRA2	0.00679559	0.381803	1062.63	821.27	719.04	291.83	331.31	370.67
WDR77	0.000313979	0.382497	918.96	1011.58	1105.04	390.81	381.36	388.93
HMGN2	5.59773e-05	0.382595	7003.11	7831.65	7374.47	2968.28	2849.96	2678.9
DSTN	1.02619e-05	0.382613	5202.54	4974.44	4833.02	1975.56	1888.91	1878.55
ODC1	0.000667993	0.383102	721.38	876.1	738.87	316.42	277.17	301.47
PPP2CB	0.000152887	0.383192	323.76	279.4	292.37	113.16	114.1	115.9
HNRPA3	1.96892e-05	0.383447	248.94	250.51	241.67	87.15	106.36	90.67
HMBS	0.00087557	0.383642	744.95	586.37	680.06	248.1	256.37	267.18
CANX	4.10122e-05	0.383925	807.03	783.36	729.49	311.59	282.15	296.92
RNF43 /// SUPT4H1	8.68694e-05	0.384206	1779.79	1645.77	1614.18	567.43	693.28	675.59
ATAD3A	0.000749684	0.384256	168.25	184.11	208.1	62.98	76.62	75.76
COX15	0.00131634	0.384315	264.07	204.8	251.32	87.76	88.81	100.21
RCJMB04_2n3	0.015723	0.38438	644.19	890.12	1104.9	322.79	374.77	316.9
CTSA	0.000679011	0.384757	1801.32	1631.65	1455.36	592.85	594.46	693.51
COPE	0.000106337	0.384939	2324.78	2423.34	2115.93	865.25	865.08	911.91
ARMC6	3.60474e-05	0.384941	697.82	669.58	640.65	263.18	275.31	234.49
RPS2	1.54939e-05	0.385034	9846.7	9891	10345.6	3575.15	4220.23	3787.71
FAM96A	0.000631363	0.385109	692.52	677.51	575.11	235.27	228.18	285.64
SFRS5	7.08279e-05	0.385299	720.73	729.82	700.09	248.83	324.98	254.83
SLC35C1	0.000901179	0.385499	1011.18	1265.08	1100.09	387.01	466.61	447.96
ITFG3	0.00045231	0.385718	898.34	775.37	858.4	290.08	295.02	391.58
CNDP2	0.00162072	0.385861	2065.63	1584.5	1727.48	729.97	640.02	705.02
AQR	0.00504893	0.386045	428.88	405.99	305.67	149.14	114.83	176.33
P20K	0.0352052	0.38612	684.33	460.7	385.61	251.17	109.06	230.78
NOLA1	0.00197821	0.386582	334.6	321.91	383.32	134.21	94.27	173.5
RARS	0.000824475	0.386833	1525.01	1359.07	1247.81	515.55	461.3	621.5
EZH2	0.000286426	0.386846	263.95	247.94	229.49	110.45	93.11	83.24
WDR33	0.00205918	0.387	208.69	278.28	260.55	89.98	106.18	93.13
RCJMB04_36h7	0.0127415	0.387378	120.59	77.49	84.59	38.86	37.52	33.12
MRPL24	0.00109437	0.387457	1572.92	1296.08	1288.8	480.17	609.15	521.65
GSTO1	0.000477848	0.387635	444.65	442.35	383.86	137.59	189.28	165.76
ILF2	1.78115e-05	0.387841	3645.87	3533.31	3820.65	1503.35	1397.89	1364.94
RCJMB04_23j5	0.0159309	0.387942	796.04	499.91	549.97	198.19	265.24	252.68
NFU1	0.00097458	0.388136	259.66	217.62	275.06	88.7	101.33	101.98
ARSB	0.000212511	0.388201	202.16	207.64	182.29	68.63	74.3	86.92
PTBP1	0.000100294	0.388212	1000.05	956.85	873.72	361.2	369.97	367.71
COMMD2	1.12993e-05	0.3884	1364.5	1450.18	1454.97	530.3	576.79	551.24
C6orf150	0.00582905	0.388549	122.83	171.73	130.02	52.98	47.02	64.97
ALG13	0.0165777	0.388673	365.83	315.86	211.22	118.75	123.01	105.29
HECW1	0.00823584	0.389223	225.17	157.41	185.86	49.39	76.27	95.59
SFRS6	1.49255e-05	0.3901	3478.98	3231.85	3268.47	1258.17	1292.44	1342.31
TXN	2.40845e-05	0.390415	6931.1	7578.76	7221.67	2795	2735.44	2953.88
GSPT1	0.000496384	0.390708	276.83	241.05	236.75	84.77	111.35	98.72
RAC1	0.000409111	0.390743	768.06	634.1	710.97	268.86	266.51	290.32
ETHE1	0.000119217	0.39089	524.34	482.15	518.57	166.52	213.79	215.82
CCDC86	0.000130019	0.39106	449.64	442.09	493.07	158.53	192.64	190.37
TXNDC17	9.1339e-06	0.391392	3805.98	3580.91	3784.18	1500.49	1483.74	1388.04
RPS3	3.34132e-06	0.39154	11038.4	11270.9	11260.5	4059.83	4445.64	4638.4
MPRIP	0.000172135	0.391717	279.11	321.44	290.96	108.64	123.82	116.76
LOC771922	0.000954989	0.392105	163.89	140.97	130.61	55.37	61.66	53.72
PRICKLE2	0.00182837	0.392421	566.2	425.97	498.22	203.22	181.03	200.61
CCM2	2.7982e-05	0.392431	600.18	635.58	623.52	215.48	252.13	262.03
DCI	0.00051217	0.392473	854.21	855.89	959.87	352.58	416.13	279.18
RCJMB04_10n18	0.0105661	0.392561	2293.41	1621.64	1535.31	653.33	688.27	798
TVA	0.00263916	0.392645	316.89	387.07	423.09	175.27	138.7	128.56
PLEKHA2	0.00782029	0.392795	156.67	102.83	134.65	55.34	43.46	56.02
HISPPD2A	0.00170397	0.393124	116.91	151.33	144.2	56.96	58.62	46.56
USO1	0.000200029	0.393153	1617.63	1465.85	1469.23	518.51	581.95	689.45
ARRDC1	0.00327221	0.393329	456.81	332.34	432.04	140.78	166.67	172.88
NOL1	6.10161e-05	0.393466	658.27	651.92	723.63	270.6	257.89	271.75
FST	0.0200752	0.393479	255.66	179.31	320.42	101.92	97.54	97.77
RCJMB04_8e10	0.00324346	0.3936	953.97	1265.42	1032.57	429.13	505.52	345.32
ILK	0.000248492	0.393611	3164.32	2719.99	2795.45	1070.4	1146.86	1199.19
NAT9	3.63353e-05	0.393646	224.47	215.22	221.64	88.94	96.04	75.35
RRP12	0.0133043	0.393737	901.24	616.09	596.95	281.12	237.4	313.95
TFDP1	0.000658626	0.393737	519.28	614.67	510.93	226.4	224.54	196.71
HMOX1	0.00162734	0.393783	481.59	464.1	592.62	188.5	216.15	201.11
AUP1	0.00938749	0.393865	965.29	625.24	849.62	273	304.1	383.99
TMLHE	5.20443e-05	0.394142	1022.13	950.52	940.82	402.68	344.19	401.45
ERH	7.37466e-05	0.394327	2092.49	2292.17	2102.03	851.12	927.97	778.79
LIMS1 /// LOC771176	0.000475862	0.394882	184.32	186.39	165.78	68.7	57.76	85.39
CBY1	0.000350043	0.395243	447.58	500.43	462.44	215.69	193	148.78
LOC418128	7.87207e-05	0.395503	2123.54	2381.99	2271.26	868.62	848.93	962.69
ANKZF1	0.00355072	0.395513	371.48	271.88	317.67	113.11	114.72	152.27
LOC417629	0.00026777	0.395618	1457.78	1584.65	1382.04	629.36	625.52	495.52
TUBB6	4.7191e-05	0.395657	799.06	805.08	773.27	306.51	276.75	357.38
SMC4	0.000162855	0.39583	389.54	441.69	419.13	181.77	167.21	145.95
NECAP2	0.00146971	0.395832	583.77	473.54	461.82	189.29	202.06	209.97
RCJMB04_3o20	2.63592e-05	0.395877	2505.23	2479.58	2650.59	1068.38	1037.9	916.4
FAM118B	0.000897215	0.395926	326.13	300.42	377.5	128.07	131.9	137.56
NOLC1	0.00109627	0.396662	229.82	288.97	245.84	106.74	91.63	104.93
TMEM39A	2.06904e-05	0.396991	433.13	420.25	406.02	154.67	164.43	180.87
ATP6V1C2	0.00741405	0.396993	901.11	1140.57	761.34	409.05	352.04	351.69
RPA3	0.00717565	0.397208	596.32	903.29	759.41	320.18	274.07	303.05
RAB9B	6.47888e-05	0.397262	222.18	229.13	237.58	94.21	78.56	100.9
SPCS2	9.93931e-05	0.397472	761.97	682.86	697.36	260.04	305.37	286.05
CD82	0.00548536	0.397809	957.95	1242.65	884.98	356.72	405.65	465.1
WDR91	4.79714e-05	0.397944	189.09	193.39	200.19	69.65	74.63	87.59
PALMD	0.00545264	0.397999	543.05	413.56	407.49	184.22	220.03	138.66
PUS1	0.00613268	0.39804	166.61	217.46	240.54	76.7	70.95	100.97
TWIST1	0.00235473	0.398217	228.33	215.29	169.94	75.85	83.37	85.11
GLTPD1	1.53875e-07	0.398288	323.07	324.31	324.53	124.39	132.57	130.14
NDUFA11	0.000329803	0.398436	3045.65	3379.47	3411.63	1409.83	1453.84	1055.65
PRPF8	0.00301559	0.398924	1073.99	1005.93	799	319.98	387.8	440.69
PXN	0.00331707	0.398964	966.72	740.69	1008.75	320.38	406.46	356.81
MVP	0.0268364	0.39949	591.58	322.03	426.6	182.3	174.44	178.66
FKBP1A	5.63754e-06	0.399642	3895.3	3862.66	4027.34	1639.45	1605.96	1464.49
COL5A2	0.00107439	0.399677	3286.82	3314.33	2692.61	1088.89	1384.9	1240.71
EBNA1BP2	1.93091e-05	0.399728	861.43	807.49	869.78	356.64	329.81	328.34
CCDC101	0.000492804	0.399811	614.12	514.52	545.55	201.45	219.98	247.93
LOC415665	3.22907e-06	0.399952	122.52	123.22	126.58	52.73	48.68	47.5
ZBTB25	3.99098e-06	0.400239	300.87	309.97	317.18	118.96	126.31	126.16
PLOD1	0.0144566	0.400436	1421.7	2020.52	1309.55	523.25	634.73	744.8
FNBP4	0.00048594	0.400548	239.7	219.12	201.3	77.92	87.19	99.3
EHHADH	0.00281632	0.400752	557.92	463.7	486.22	273.57	160.1	170.6
LOC775993 /// RCJMB04_19p13	0.00398976	0.400797	573.09	405.82	513.34	198.79	217.78	181.52
CAV3	0.000188917	0.400848	1564.28	1466.6	1694.3	633.51	677.45	583.12
VAC14	0.000283548	0.400885	288.4	251.05	247.41	107.64	105.23	102.57
ATP5S	0.000139635	0.401145	528.65	483.39	474.83	207.04	214.92	174.49
ARCN1	0.00155418	0.401238	1276.65	1557.4	1224.64	499.55	569.41	559.54
WNK2	0.000362326	0.401307	229.89	266	260.14	97.78	115.49	90.13
GARS	0.00327962	0.401398	1323.08	1124.41	983.77	442	387.93	547.37
UPP1	0.00300149	0.401487	129.98	110.42	94.43	42.15	45.11	47.17
RUVBL1	0.00222499	0.401772	634.59	716.93	843.06	281.04	274.46	326.22
NUP133	0.000230918	0.401999	263.89	306.28	284.46	105.96	125.67	111.93
RCJMB04_32j5	2.10359e-06	0.402024	447.25	436.98	440.74	180.63	185.51	166.53
NOP16	0.00906326	0.402142	288.82	366.72	439.72	134.23	176.74	129.48
ALG8	0.000476836	0.402184	142.92	144.11	121.39	52.14	59.79	52.33
C16orf80	0.000152056	0.402185	1931.67	1920.48	1713.6	676.42	768.09	793.95
NCOA2	0.000730897	0.402462	393.01	329.73	323.47	136.9	144.01	140.15
TSR1	0.000177307	0.40273	376.94	363.68	330.52	138.23	159.24	133.91
WDR75	0.000806053	0.402773	286.2	241.01	233.74	107.58	99.18	99.73
LOC425086	0.0158864	0.402821	861.84	524.96	669.67	249.19	334.66	244.54
ST3GAL2	0.00215286	0.402888	485.18	649.16	554.17	218.06	234.76	227.46
LOC422319	0.0029609	0.403068	986.1	1348.39	1122.22	439.04	484.9	469.35
RCJMB04_9g1	0.000341864	0.403306	915.35	968.23	829.32	319.76	368.96	405.41
RCJMB04_22j23	7.33902e-06	0.403537	124.76	127.54	128.83	47.03	54.54	52.23
TSSC4	0.00206174	0.403609	555.15	717.94	589.9	227.57	281.62	242.73
HNRNPK	3.91672e-05	0.403975	2082.43	2023.73	2012.53	923.57	824.8	723.43
LOC769747	0.000219322	0.40422	612.8	566.66	539.43	208.41	223.76	262.64
ZMAT2	0.000803752	0.404237	334.28	284.26	299.46	101.09	122.38	147.62
RCJMB04_11a8	0.00226302	0.404301	243.92	276.11	204.9	94.36	102.59	96.14
AMOT	0.00296334	0.404401	1149.04	1060.64	849.76	375.08	387.89	474.27
RCJMB04_1m9	5.70377e-05	0.404459	902.53	884.94	964.01	408.36	348.35	356.15
CTNNBL1	6.36092e-05	0.40495	432.36	467.22	431.67	176.34	165.04	197.71
EIF2B4	0.0100536	0.405065	1151.95	763.3	862.18	332.82	365.55	426.67
ID2	0.000451731	0.405487	2153.78	1935.25	1847.81	687.54	908.51	811.26
POGZ	0.000407519	0.405675	157.18	134.91	139.98	59.5	50.88	64.9
BSDC1	0.000458234	0.405792	451.22	473.22	468.27	163.08	163.07	239
SH3GLB2	0.031758	0.406076	448.44	258.08	300.78	95.51	144.25	169.28
PYCRL	1.77199e-05	0.406216	394.45	369.98	387.84	149.21	150.79	168.07
BCAS2 /// DENND2C	0.000357596	0.406248	1396.51	1319.08	1445.69	512.22	488.76	689.53
RCJMB04_3c23	0.000935524	0.406335	1001.09	978.46	843.64	406.9	437.22	303.04
CHAF1B	0.00503934	0.406421	231.74	262.23	182.3	81.92	91.56	101.37
RPL24	2.06405e-06	0.40647	11647	11129.5	11594.8	4660.59	4673.8	4636.53
EBF2	0.000775749	0.406652	313.45	272.71	318.52	103.44	147.33	117.12
GSTZ1	0.00125156	0.406656	347.49	361.03	375.32	173.41	170.7	96.64
DACH1	0.000329682	0.406725	618.82	553.73	620.7	231.19	212.94	285.23
TBC1D19	0.00495955	0.406893	186.09	131.76	183.24	68.52	67.21	68.16
HDAC8	5.29229e-05	0.407021	810.64	851.76	905.82	342.7	347.38	355.24
TXNDC14	0.000634513	0.407285	495.74	410.53	436.4	161.02	193.34	192.49
RGS3	0.00216385	0.407374	213.24	284.09	256.4	98.86	112.09	96.1
SF3B4	0.000189137	0.407752	389.19	350.89	356.37	149.06	129.64	168.38
HNRNPU	2.1592e-05	0.407831	1825.69	1990.42	1888.61	764.22	765.16	797.18
LOC769919	0.00309981	0.408187	769.79	620.83	567.92	262.62	274.76	262.07
IFT88	0.0012266	0.408455	145.36	125.52	133.62	70.69	45.25	49.28
TBC1D13	6.51506e-05	0.40868	360.44	385.47	396.45	150.1	170.35	146.41
ARL1	0.0014215	0.40879	771.85	954.15	783.87	339.9	381.87	304.24
RCJMB04_15c3	0.00124005	0.408941	749.11	899.73	720.4	294.91	337.08	336.89
MKI67IP	3.89716e-05	0.408991	1376.32	1443.16	1457.48	516.63	599.39	633.22
BVES	0.00121404	0.409015	500.78	461.27	390.64	176.45	192.81	184.01
FBLN2	3.38687e-05	0.409107	637.8	689.28	654.53	247.51	277.38	285.8
SENP1	0.000215597	0.409444	191.65	189.17	170.22	65.96	76.04	83.62
ORC2L	3.65701e-05	0.409635	147.42	142.6	140.51	61.27	63.58	51.51
NDE1	0.000163956	0.40977	188.19	169.23	178.93	83.21	71.97	64.6
SLC19A1	0.000998095	0.409886	1157.45	923.7	1062.16	397.35	416.1	474.95
CSE1L	0.0020198	0.409931	385.63	357.14	298.43	165.99	122.72	138.11
FUCA1	0.000165985	0.410342	341.64	306.34	334.25	116.03	142.99	144.03
B4GALT7	0.000553935	0.410374	554.53	612.02	503.34	213.69	226.39	245.2
RPL18A	4.67572e-06	0.410434	10024.1	10490.7	10245.4	4026.33	4432.54	4166.14
LOC769938 /// SEPHS1	0.000180416	0.410579	442.22	497.39	456.37	194.24	210.24	168.68
PSMD2	0.0018235	0.410836	316.38	253.53	261.03	115.75	95.58	130.05
DUS3L	0.000262045	0.410948	173.26	164.63	181.86	66.24	62.79	84.56
RCJMB04_30h8	1.51634e-05	0.411335	390.53	401.89	416.35	155.06	175.17	166.98
C6orf129	0.00174374	0.412201	591.31	709.54	546.77	251.13	250.47	259.99
RNF128	0.00759147	0.412313	230.49	157.02	183.44	87.7	65.87	81.84
RPL13	1.57494e-05	0.412526	9303.84	9769.43	9828.88	3736.14	4270.4	3916.35
C1QTNF2	0.00459243	0.412589	1243.58	1051.81	923.94	364.96	558.34	404.96
MCL1	7.27779e-06	0.412785	912.79	918.04	910.72	411.64	352.78	367.25
LYRM4	0.0023799	0.412831	1356.53	1046.21	1135.46	549.81	408.66	502.21
LOC425933	0.000349717	0.412862	1725	1549.02	1503.8	571.13	664.77	736.68
SF3A3	0.00612436	0.413166	144.53	141.84	191.38	57.03	60.07	80.29
FAHD2A	0.00746372	0.413311	1162.31	791.2	907.68	361.68	436.54	384.34
MARS2	0.000952921	0.413381	213.36	219.13	262.39	96.72	98.38	92.15
UPF1	0.00100671	0.413597	788.01	800.64	645	296.68	300.42	326.73
GDI2	2.1157e-05	0.413618	1924.79	1846.92	1772.27	754.48	741.61	797
LRSAM1	0.00553808	0.413662	163.79	137.2	114.76	55.23	66.33	50.42
MIPEP	3.73931e-05	0.413708	379.86	377.32	386.38	161.24	174.53	137.33
RCJMB04_17e23	0.00392529	0.413786	220.71	262.03	190.82	105.62	79.31	93.78
ZW10	0.00502936	0.413809	178.18	195.67	137.4	62.05	71.48	78.03
GPR153	0.00118013	0.414371	397.08	350.24	317.45	166.82	133.69	140.7
FECH	0.00206145	0.414486	192.36	220.03	253.76	83.66	94.39	98.06
SFXN4	0.00194179	0.414631	295.39	313.69	380.86	124.72	140.35	145.39
IGF2BP3	0.000213386	0.414985	158.24	153.34	177.57	68.79	68.1	66.1
MFSD10	0.00155057	0.415282	344.86	280.15	283	110.63	123.82	142.63
NOL14	0.00584926	0.415285	210.08	159.66	153.9	73.46	60.51	83.49
CAP1	4.42847e-07	0.415351	3061.92	3044.74	3014.07	1271.44	1214.46	1302.4
DNAJC14	0.00071876	0.415665	625.49	577.66	508.01	219.44	238.07	253.76
SERPINH1	4.28409e-05	0.415687	5384.14	5526.34	4994.4	2196.19	2166.05	2249.21
RCJMB04_7e17	0.000236523	0.415772	1900.45	2178.56	2185.09	888.61	901.65	814.18
TRAF7	0.000206397	0.416088	1435.76	1277.33	1334.13	485.3	580.44	618.26
FN1	0.000303416	0.41624	3558.81	3634.31	3515.25	1141.75	1607.84	1707.66
POM121	0.000363418	0.416557	720.79	633.43	648.89	321.91	261.45	251.05
SLC2A11	0.00555754	0.416688	204.68	149.47	157.72	74.81	58.83	79.65
CPOX	0.000621874	0.416774	1050.75	914.81	912.26	453.46	334.79	411.15
G3BP2	0.00105761	0.41679	316.02	272.1	342.42	131.09	118.41	138.34
BUB3	0.000182992	0.416822	2067.54	1965.92	2274.7	847.84	891.63	889.91
NEK9	0.00195477	0.417084	726.26	828.19	643.26	266.99	353.26	296.38
GSTA	0.000221948	0.417279	768.47	869.42	855.5	362.66	373.34	304.44
TMEM203	1.33683e-05	0.417394	1868.31	1928.53	1850.44	715.16	818.61	823.37
CSNK1G1	0.00174567	0.417414	242.65	266.66	203.7	102.57	92.85	102.2
HRAS	0.00157641	0.41747	1533.28	1769.26	1486.5	656.89	817.49	524.9
TSPO	0.000655669	0.417679	1099.89	904.05	999.35	399.01	462	393.4
RNF185	0.00162141	0.417888	353.3	375.6	289.89	147.14	132.93	145.67
LAMB1	0.000412293	0.417966	2192.88	2291.8	1989.26	910.03	1026.38	769.48
RPS17	7.30464e-06	0.418065	10185	10330.1	10173	3949.82	4613.18	4266.67
SRPK2	4.57226e-06	0.418318	503.9	514.38	511.01	197.97	215.65	226.11
EXT1	0.0154395	0.418491	352.22	537.95	366.2	161.99	180.6	183.19
ITGB3	0.000648769	0.418818	546.4	472.55	526.09	233.41	172.14	241.54
PTCD3	0.000143615	0.419145	1062.04	967.06	926.2	408.67	411.21	418.82
CXorf41	0.000361057	0.419229	127.83	150.76	140.87	63.16	53.22	59.47
MED20	2.13017e-05	0.419241	410.11	388.51	400.93	175.71	175.44	151.75
FRMD4B	0.000147912	0.419275	408.84	457.5	448.81	163.54	193.53	194.34
WASH2P	0.0049361	0.419286	959.1	695.99	743.75	311.26	326.8	367.74
RCJMB04_7f5	0.00010428	0.419599	676.37	743.12	755.97	284.39	303.08	325.35
SERPINI1	8.86302e-05	0.419612	244.77	217.13	231.36	101.73	93.16	96.01
RCJMB04_3g13	3.43153e-05	0.419612	1796.36	1956.02	1812.33	784.58	750.31	800.13
RCJMB04_17n19	8.3987e-06	0.419661	476.89	490.23	469.23	187.43	212.73	202.62
TNNC1	0.0304789	0.419747	9478.48	10032.8	11410.2	4890.92	7000.72	1087.57
UCHL3	0.000147087	0.419846	1762.75	2000.76	1855.15	852.88	742.56	763.53
LOC416646	0.00127549	0.419892	127.45	159.96	148.25	52.76	62.97	67.2
FBXW5	0.00049555	0.419949	444.42	399.95	372.42	171.41	185.13	154.45
DUSP12 /// LOC418318	0.000619539	0.420052	201.31	242.66	236.47	92.49	103.2	90.13
EPB41L3	0.00095295	0.420232	131.27	162.37	157.92	60.7	60.96	68.1
MIB1	0.0230536	0.420248	103.57	177.99	151.47	45.12	62.92	73.94
NOVA1	1.82507e-05	0.420307	267.6	268.8	282.12	105.26	119.83	118.94
NET1	0.0028096	0.420433	1708.99	2138.57	1693.42	653.29	768.01	908.31
ID3	0.0211646	0.420603	458.05	489.1	291.24	211	138	171.87
SMU1	5.2154e-06	0.42076	844.83	848.57	814.73	337.91	371.73	345.68
TMEM14A	5.92401e-05	0.420921	439.43	424.47	438.34	171.96	209.2	166.98
C9orf90	0.000361263	0.421082	528.17	623.18	549.03	229.09	246.71	240.2
PRDX6	0.00137086	0.421123	1421.57	1244.96	1592.82	576.19	649.28	568.24
LOC428807	0.00152711	0.421343	371.71	316.78	289.74	131.11	145.54	135.52
L3MBTL2	0.000181356	0.422044	199.65	215.16	231.07	86.86	91.73	94
ANK2	0.00576603	0.422081	182.09	133.5	135.84	70.08	60.85	59.61
TFIP11	1.94211e-05	0.422115	215.95	223.21	213.08	86.11	88.74	100.47
RBM14	0.000536185	0.422376	961.73	855.9	986.08	342.65	379.46	462.11
COPG2	1.30966e-05	0.422455	182.8	193.19	194.84	78.92	78.02	84.21
SIRT5	0.00725991	0.422599	574.31	402.26	546.15	259.89	183.74	199.87
TXNDC16	0.00390348	0.422599	445.42	351.23	336.74	169.14	134.24	175.59
CREB3L2	0.00762189	0.422735	364.02	390.19	264.82	125.8	159.43	145.55
RCJMB04_2p8	0.000126337	0.423019	3362.25	3109.4	3533.66	1326.17	1424.15	1482.12
GNB2L1	3.68969e-06	0.423103	10445.4	10085.6	10072.3	4119.49	4325.58	4503.28
LOC417353	0.00024864	0.423325	1107.35	1215.6	1036.36	475.83	482.03	464.22
HIGD2A	9.72716e-05	0.423609	3215.14	3351.46	3207.56	1422.98	1546.45	1170.99
VPS37C	0.0056568	0.423691	909.64	689.28	661.03	307.26	351.4	298.86
APBB3	0.000223986	0.423698	1094.44	992.69	1023.32	508.49	385.61	423.79
LASS5	0.000140195	0.423924	628.34	701.76	690.05	260.64	283.74	312.01
NOL7	0.00131359	0.42406	705.21	800.93	632.73	276.86	298.75	331.4
TYW3	0.000593198	0.424174	190.57	227.15	202.12	87.41	97.08	78.43
RPL7L1	0.000261463	0.424734	1997.05	2016.41	2299.88	903.87	918.16	859.46
VPS53	0.0156685	0.424809	116.24	188.76	145.32	62.52	70.75	58.03
POLE3	0.000581885	0.424819	422.43	451.1	383.64	150.06	198.47	185.54
PDE6D	9.5764e-05	0.424876	569.04	617.91	645.23	256.5	262.38	259.57
ARHGAP25	0.00282703	0.424945	165.52	125.99	131.58	60.66	57.7	61.43
C17orf71	0.000534408	0.425085	441.39	397.65	465.31	168.98	171.27	214.21
ITIH5	2.47544e-06	0.425309	621.62	621.54	620.33	279.92	264.06	248.58
FAP	0.028823	0.425453	226.64	237.72	131.57	77.69	80.04	95.81
RPUSD4	0.000683678	0.426015	277.64	230.74	259.95	98.49	105.93	122.9
RCJMB04_16d24	0.0147862	0.426103	271.76	176.79	194.37	95.83	100.2	77.92
SEC14L1	0.00015756	0.42636	439.24	460.52	401.09	179.81	180.95	193.87
FAM101B	0.0006892	0.426449	1818.56	1854.52	1532.37	690.19	763.98	765.69
LOC770137	0.000648547	0.426593	567.23	470.15	491.62	223.82	202.9	225.54
SUPT5H	0.00195987	0.427254	732.2	587.13	586.96	292	243.89	278.58
MAP3K7IP1	0.000304111	0.42742	247.13	231.17	272.32	102.05	108.61	110.17
PARP1	0.000166719	0.42749	631.34	676.21	637.9	285.16	233.45	313.05
LOC426015	0.000150296	0.42797	1422.05	1579.73	1488.88	599.84	721.71	600.32
SF3B1	0.00296932	0.428121	122.04	97.27	94.41	48.99	46.33	38.99
MAP3K8	0.00890731	0.428272	142	93.13	122.26	54.65	49.31	49.1
SLC37A3	0.000438672	0.428472	212.63	248.13	217.79	102.86	100.78	87.1
NEK1	3.21913e-05	0.42861	246.11	256.67	239.83	105.09	98.42	114.78
RCJMB04_28n18	0.00109562	0.42921	243.87	201.52	199.05	92.36	93.95	90.29
RILPL2	0.00218453	0.429529	433.23	571.93	494.74	205.79	210.22	228.24
MCRS1	0.00159537	0.42955	2946.08	2430.74	2334.07	1101.02	1159.74	1051.45
FAHD1	0.000373384	0.429579	342.63	382.35	385.55	151.62	184.42	141.02
ATHL1	0.00080474	0.429776	179.64	158.09	191.29	85.81	73.28	68.27
NHSL2	5.97053e-06	0.429903	184.65	183.02	179.36	73.33	83.35	78.49
LOC427449	0.00748225	0.429946	165.72	118.79	127.03	51.4	70.67	54.87
RPL36	0.000187486	0.429957	7499.51	6773.11	6631.88	2803.42	3250.62	2934
FSTL4	0.0081735	0.430289	147.09	204.65	153.13	85.43	71.5	60.31
NAPRT1	0.0118394	0.430299	580.09	441.41	393.75	224.45	152.78	231.75
COX6A1	0.00158498	0.430323	8249.03	8460.96	8298.09	3746.6	4570.93	2444.02
MRPL10	0.00337038	0.430355	391.01	289.48	356.63	145.08	132.86	168.39
POLR1C	7.62661e-05	0.430439	631.87	610.11	677.13	265.23	266.59	294.24
NACA	5.20824e-05	0.430448	2890.59	2690.98	2805.86	1110.43	1328.11	1171.81
COQ6	0.00641025	0.430509	225.35	217.18	302.1	105.56	108.21	106.8
DKC1	0.00288829	0.430562	616.5	822.51	786.64	294.88	321.5	341.9
TOE1	0.000203094	0.430654	168	177.19	190.46	68.31	82.27	80.1
BTF3	0.000407782	0.431275	2282.78	1912.52	2187.98	914.8	934.53	903.62
ST14	0.00313648	0.431302	238.96	187.5	253.04	105.08	93.71	94.28
SNAPC5	0.00142175	0.431457	154.8	179.46	189.5	79.76	85.19	61.03
LOXL1	0.000592185	0.431671	1401.86	1642.24	1475.01	553.07	680.87	716.83
CBARA1	5.92088e-05	0.431685	456.62	429.48	447.65	182.37	215.36	178.03
ATF6	0.00292905	0.43185	229.23	225.91	286.09	88.81	120.65	110.64
TPP1	0.0116493	0.432055	556.23	417.44	375.95	155.18	219.33	208.6
DOCK7	0.000879387	0.43206	257.86	293.35	239.19	107	109.81	124.69
RPS6KL1	0.00861756	0.432684	1023.51	735.71	776.51	436.17	286.83	374.17
COBRA1	0.000266253	0.432905	971.79	900.2	1043.04	394.6	409.25	458.08
WRNIP1	0.000101315	0.43292	208.36	209.03	188.01	91.57	82.49	88.03
LOC417388	0.00031766	0.433061	765.78	666.06	725.94	280.41	305.2	348.84
LOC771432 /// RPL3	1.8279e-06	0.433096	10512.1	10368.8	10504.2	4530.2	4303.56	4759
FAM123B	8.12448e-05	0.433149	294.85	281.63	275.42	107.4	133.73	127.87
BPNT1	0.000283077	0.433266	563.58	487.92	499.58	234.46	227.11	210.46
PPIH	1.19322e-05	0.433525	1206.98	1175.67	1127.37	489.12	519.86	512.7
RNF166	0.000249246	0.433907	246.92	253.75	279.82	124.49	101.97	112.2
RCJMB04_20c6	3.42151e-05	0.434324	344.16	314.43	322.06	142.25	144.74	138.93
HSPA9	4.15038e-06	0.434371	1147.31	1153.08	1099.7	506.96	482	487.94
KLHL12	0.0040415	0.43453	380.51	307.16	282.09	133.91	129.67	157.81
LOC429716	0.0112466	0.434535	648.97	824.9	534.37	307.92	273.77	290.96
CIB1	0.0140069	0.434572	594.04	400.52	459.33	170.87	274.23	186.72
DTNB	0.00152426	0.434584	98.04	125.65	110.63	44.99	49.44	50.86
ZFAND6	0.000152527	0.434747	536.94	529.12	486.82	249.92	223.8	201.39
MMP28	0.00156586	0.434993	243.1	305.84	305.81	128.36	122.7	120.75
SLC7A6OS	0.000315275	0.435078	171.04	166.09	178.18	83.36	59.6	81.24
LOC427095	0.000667586	0.435087	175.3	182.84	159.32	72.91	88.91	63.32
LOC415311 /// MPI	0.00229235	0.435252	653.92	496.04	571.87	230.35	251.23	267.85
SEMA3G	0.00151671	0.435457	234.11	208.13	184.55	84.47	101.6	86.87
ASCC1 /// SGPL1	0.000939083	0.435488	443.36	399.47	396.17	138.25	188.99	212.33
C8orf70	0.00825136	0.435789	140.64	112.85	96.84	50.85	43.22	58.6
LOC428436	0.00612119	0.435869	430.48	625.14	550.3	244.11	234.32	221.54
IFT57	7.06785e-05	0.436049	136.08	128.08	133.96	53.14	65.17	55.29
ID1	0.00260303	0.436151	1085.6	1108.53	950.95	411.8	601.03	358.9
RPA1	0.0014886	0.436202	583.33	686.55	557.05	234.74	259.27	302.9
LOC424014	0.0256623	0.436344	2303.86	1938.41	1297.51	696.18	816.58	904.49
CYP20A1	1.18054e-05	0.436472	244.01	230.74	229.51	100.84	105.99	100.56
TPM3	0.00443364	0.436556	1192.03	1102.07	850.9	457.94	460.28	454.75
ZDHHC20	0.00574019	0.436672	239.87	275.38	193.91	117.31	92.23	100.13
MACF1	0.000205574	0.437179	1245.27	1292.3	1156.39	479.64	603.08	532.2
AP1B1	0.00210831	0.437308	1752.29	1509.16	1565.42	586.12	612.03	912.68
COG4	0.00116039	0.437754	430.19	380.9	345.77	160.55	158.56	187.31
CNTF	0.0149553	0.437845	329.65	225.59	222.98	105.81	109.52	125.41
PSMG3	0.000601339	0.437905	1001.38	1146.36	957.09	447.89	482.17	429.56
C15orf44	0.000966513	0.437968	486.97	425.96	392.44	182.4	200.17	189.14
CCDC91	0.000859251	0.438385	100.06	108.95	122.89	48.4	45.1	52
HINTW	0.000777639	0.438453	6086.36	7368.3	7100.07	2890.54	3303.02	2818.73
SS18	1.29408e-05	0.438717	1434.2	1476.81	1391.72	612.07	666.76	608.85
NPC2	0.000193146	0.439052	1386.33	1436.31	1504.48	542.38	638.19	719.26
REEP3	0.00275456	0.439145	171.92	130.35	141.16	68.62	62.9	63.21
DYNC1I2 /// LOC776187	0.000180949	0.439273	610.05	558.67	533.91	237.94	264.7	245.28
WSB2	0.000127572	0.439334	1045.27	1105.68	979.47	425.59	478.71	471
PCSK5	0.0102735	0.43955	275.21	358.79	241.85	115.59	124.8	144.59
KCND2	0.00170738	0.439583	137.8	135.42	143.88	65.96	75.69	41.7
MRRF	6.03417e-05	0.439753	142.92	147.33	150.02	68.31	69.09	56.21
LOC416777	0.00012609	0.439833	2440.72	2163.29	2226.51	989.49	969.07	1045.73
CCDC45	0.000768451	0.43986	140.52	128.52	115.31	53.72	61.85	53.49
C14orf4	8.89621e-05	0.439885	3356.15	3468.11	3122.36	1551.67	1359.72	1463.98
RCJMB04_6l3	0.00135557	0.440029	124.96	127.27	151.63	65.98	51.71	60.02
LANCL2	6.7942e-05	0.440171	472.34	510.12	471.18	199.79	231.16	208.9
PWP2	0.00010848	0.440322	314.84	314.62	291.07	140.27	119.3	145.76
THOC2	0.00314947	0.440511	230.46	195.64	176.36	102.16	88.43	74.8
DEDD	0.000126074	0.440742	344.61	345.21	382.6	147.08	161.28	164.3
CCDC109B	0.00270666	0.440918	230.15	302.05	250.53	104.51	118.85	121.76
SELK	0.000113835	0.441056	1186.97	1129.1	1068.1	453.05	535.71	503.85
MMAB	9.05493e-05	0.441091	287.83	313.71	316.48	125.47	145.01	134.45
RCJMB04_7g7	0.00830168	0.44126	776.19	589.64	537.04	277.83	294.37	267.46
PREP	0.0189592	0.44132	510.47	355.34	324.46	191.63	162.47	171.19
LOC428379 /// LOC772340	5.02111e-06	0.441748	220.18	232.35	222.38	99.31	100.58	98.25
GAMT	0.000513706	0.44215	2595	2783.84	2999.65	1195.46	1089.14	1419.95
RAMP1	0.000363596	0.442344	645.95	570.93	595.42	251.92	241.98	307.76
ERG	0.0272174	0.442344	256.95	161.14	164.94	74.39	91.54	91.97
IFT20	0.00138018	0.442603	1157.98	1459.03	1352.69	546.19	565.56	645.25
FANCL	0.00207308	0.442619	131.91	157.99	125.92	60.3	69.82	53.93
TMEM184B	0.00171077	0.442687	854.71	819.19	680.45	308.07	392.09	342.08
PTMS	0.000610941	0.442914	3219.63	3862.22	3678.68	1451.42	1694.46	1620.11
LSM7	0.00394076	0.443576	852.09	1133.81	1134.49	418.95	466.12	499.06
MAFB	0.00361104	0.4438	616.71	666.42	530.39	192.52	309.83	302.49
SETD5	0.00112325	0.443986	943.35	1013.66	806.84	393.47	423.37	410.27
LOC776315	0.00101342	0.444109	438.61	379.58	355.96	184.74	173.56	163.15
LOC426354	7.97914e-05	0.444118	301.89	276.66	291.85	141.79	121.29	123.48
ZSWIM7	0.000490838	0.444341	538.39	454.22	528.88	213.99	231.21	230.86
RAB1A	0.000818536	0.444476	1443.96	1761.13	1639.76	667.85	699.67	785.9
FARP1	0.00373764	0.444586	245.12	271.09	200.03	93.81	117.63	106.99
URM1	0.00111793	0.444709	202.47	183.19	164.25	73.33	90.99	80.23
LOC415566	0.00120113	0.444878	106.95	114.35	124.66	39.77	58.98	55.16
CCDC32	0.000591779	0.444901	513.99	497.58	426.48	217.17	213.82	208.8
TIMM17A	0.000767388	0.445024	3754.39	3592.85	3263.02	1494.06	1875.24	1352.52
RCJMB04_14d7	9.7265e-05	0.445097	549.04	505	509.44	244.74	243.29	207.87
LSM1	6.14849e-05	0.445178	493.71	454.05	452.87	219.67	199.47	204.39
CDC23	0.00016948	0.445306	486.18	452.73	512.72	204.76	234.23	207.43
ARSJ	0.000283072	0.44535	230.52	248.37	216.99	109.53	108.69	91.69
AQP1	0.00159129	0.445466	1337.72	1436.96	1171.48	490.45	582.29	685.14
JOSD1	0.00691504	0.445483	269.4	356.52	261.97	113.31	132.88	149.35
TH1L	0.00129409	0.445485	538.93	468.92	429.1	227.38	211.75	201.01
CLUAP1	0.000451624	0.445702	232.59	210.6	211.26	82.98	95.24	113.47
PDIA3	0.000350417	0.445756	710.09	712	821.02	332.43	331.07	336.38
SLC25A6	9.18659e-06	0.445804	6832.25	6413.51	6751.92	3004.64	2929.34	2981.07
PPIC	0.023246	0.445846	1095.91	1473.97	897.55	397.15	573.33	575.46
ANKRD38	4.44894e-05	0.445995	142.01	150.06	146.41	67.82	69.58	58.16
LRFN5	0.0119498	0.446113	139.97	178.57	194.85	67.25	104.42	57.36
NUS1	3.14523e-06	0.446275	3280.7	3379.36	3253.81	1433.35	1455.06	1535.9
ILDR2	0.00716068	0.446318	100.57	94.28	130.12	42.26	46.21	56.57
GNAI2	0.000684171	0.446488	1078.83	1147.32	947.35	442.55	467.31	507.07
NIF3L1	0.000406801	0.446847	411.54	371.17	424.55	164.13	170.37	204.96
LOC420369	0.000730579	0.446914	194.75	233.06	203.9	88.84	103.45	90.03
CEP68	0.000953228	0.446932	235.4	197.44	215.67	81.69	98.02	110.13
ACTR10	0.000111525	0.447105	662.79	733.11	741.72	330.76	319.6	305.38
MSH6	0.000335683	0.447395	205.62	187.82	184.64	79.1	80.01	99.52
RCJMB04_19b17	1.34891e-05	0.447648	156.78	154.17	163.82	70.25	68.08	74.2
CENPT	0.000250302	0.447937	229.52	236.07	251.52	120.11	91.08	110.03
GOLIM4	0.0484552	0.447995	350.73	370.34	183.65	129.97	139.81	135.53
WRN	6.26161e-05	0.448506	411.95	391.29	427.38	198.24	181.43	172.27
PANK2	0.000135757	0.449059	445.93	456.23	403.86	187.23	203.25	196
SEMA4B	0.0114138	0.449142	780.07	547.56	556.16	312.22	252.09	281.78
LOC426545	0.00287021	0.449369	659.5	516.72	563.53	268.22	300.05	213.52
RBM15B	2.52843e-05	0.449562	1194.3	1232.39	1212.03	495.84	546.17	593.82
UNC50	2.08472e-05	0.450038	785.23	777.33	825.46	351.4	381.07	342.23
EIF3EIP	7.04773e-05	0.450072	2711.82	2635.74	2597.34	1071.29	1164.21	1340.28
GRHPR	0.0011114	0.45014	237.45	204.82	256.49	106.05	108.43	100.06
NOTCH1	0.00222927	0.450277	479.82	449.64	561.89	183.6	239	248.92
RANP1	0.00102214	0.450367	1480.65	1356.56	1190.99	643.04	577.01	594.12
C11orf61	0.00040475	0.450561	145.37	156.61	145.95	54.3	75.81	71.71
DDX54	0.000349627	0.450585	145.8	143.89	135.38	53.62	63.19	74.72
TRMT12	0.00245141	0.450779	148.25	123.45	113.81	58.89	60.16	54.73
LOC420915	0.000898936	0.450819	218.67	225.04	192.31	78.8	106.55	101.38
RCJMB04_7j8	0.00473193	0.45083	290.33	253.74	208.01	105.89	111.98	121.19
WDR3	0.000482187	0.451168	318.01	311.08	361.25	141.8	140.99	164.02
USP1	0.00071782	0.451279	539.72	615.19	516.74	254.19	227.18	273.01
ACTR2	0.000268648	0.451431	594.94	528.14	552.59	279.91	223.87	252.67
RCJMB04_3a16	0.000316751	0.451462	4559.58	4883.7	5254.17	1999.22	2399.55	2236.57
STARD13	0.00302727	0.451506	183.91	194.98	146.84	84.68	80.06	72.63
GTF3C6	0.000729896	0.451858	278.25	335.37	288.39	133.52	137.32	136.74
RPL15	2.5495e-06	0.451957	12858.3	12699.4	12937.7	5474.14	6015.3	5908.85
TRAM1	0.00300962	0.452538	228.35	242.42	181.75	97.85	94.2	103.24
RPP40	0.00132894	0.452732	308.98	327.12	381.81	168.65	149.64	142.55
MERTK	0.00341769	0.452957	297.28	224.39	242.84	105.52	119.33	121.44
CSNK2A2	0.000590665	0.453051	147.04	140.81	166.69	63.83	67.65	74.45
SMARCD2	0.00394425	0.453197	262.79	210.72	284.35	101.26	114.8	127.4
NAGA	0.000438666	0.453273	327.34	350.91	295.49	139.72	146.73	154.92
TMEM14C	6.78445e-05	0.453382	757.29	763.15	747.12	312.81	325.91	389.35
CCT2	0.000549824	0.453423	2182.25	1861.1	2015.76	1025.86	825.19	896.29
ENY2	0.00357229	0.453812	677.54	879.42	888.35	362.1	412.87	334.74
MBOAT5	0.0309756	0.453824	416.91	234.56	305.62	133.65	153.68	147.02
RCJMB04_13d16	0.00078043	0.453875	338.2	409.22	353.83	161.81	173.4	164.62
TMEM59L	0.0164232	0.454076	236.27	155.21	171.51	83.4	98.31	73.93
TEAD3	0.00235749	0.454313	812.84	868.64	1042.9	387.38	397.72	452.62
RCJMB04_7b15	8.91833e-07	0.454352	10796.5	10930.9	10815.1	5110.91	4939.07	4735.75
LCMT1	0.000233884	0.454387	202.39	213.83	192.38	94.16	101.97	80.41
GTPBP10 /// LOC772111	0.00110443	0.454567	322.31	294.64	258.85	138.7	123.27	136.14
CHERP	0.0228908	0.455035	168	263.19	279.92	90.41	118.53	114.64
ARPC5	0.000824404	0.455229	918.24	1109.7	1053.5	445.23	516.14	441.39
PTPRA	0.00241763	0.455326	584.1	530.55	445.64	216.8	245.37	248.27
HSPA5	0.0013173	0.455405	1319.57	1620.23	1341.95	662.53	652.13	635.27
LOC426015 /// LOC768441	0.000842604	0.455727	543.93	637.62	643.36	256.33	312.43	262.9
MRPL16	0.000474154	0.455826	1511.52	1306.92	1327.4	568.78	666.88	654.12
RPUSD1	0.00103419	0.456037	232.79	196.66	194.82	102.02	96.92	85.75
SLC37A2	0.00846269	0.456165	1016.54	749.68	814.05	469.69	288.42	418.92
QDPR	0.000164284	0.456432	1862.17	1705.26	1785.04	897.52	833.44	712.08
BCLAF1	0.00070567	0.456479	535.66	642.86	586.49	262.46	248.21	295.02
MRPL20	0.000952071	0.456673	902.58	801.92	968.53	373.23	460.52	386.95
ACP6	0.00370885	0.456677	340.55	370.63	441.8	151.23	207.61	167.7
C7orf26	0.000897308	0.456805	154.14	126.54	140.9	62.42	59.61	70.55
STX6	0.000240013	0.456832	369.44	363.29	324.31	161.75	150.06	171.08
GALNT11	0.00295392	0.456953	652.31	509.01	652.87	246.49	305.7	276.81
PSMF1	1.56842e-05	0.457023	1119.25	1139.75	1068.16	496.4	530.18	494.01
C21orf70	0.000366486	0.45704	890.47	810.85	953.35	380.06	413.22	420.01
POLDIP3	6.69297e-06	0.457059	779.03	740.29	739.93	348.1	338.35	346.16
LOC415683	0.000164433	0.4577	239.13	239.06	255.15	108.49	127.23	99.93
WDR73	0.000164675	0.457716	201.22	181.49	177.31	84.84	84.99	86.5
AP2M1	7.7165e-05	0.457851	2001.44	2028.87	1901.49	812.23	912.81	990.84
TDP1	0.00384505	0.458495	286.06	293.74	342.26	177.8	103.84	141.12
LOC429566	0.00210062	0.458501	339.12	337.78	406.85	164.25	193.32	139.33
C2orf18	0.00418555	0.458519	696.47	508.95	628.55	284.22	256.23	300.46
BAZ1B	0.00247982	0.458698	467.08	599.02	498.46	216.5	241.99	259.17
RCJMB04_4h19	0.000276269	0.458931	8829.29	7707.72	8238.9	3908.32	3430.03	4032.09
STUB1	0.000268355	0.458978	2471.54	2139.08	2281.35	1001.91	1123.19	1038.16
LIG3	4.24631e-05	0.459149	603.6	553.15	586.67	253.99	276.8	269.7
PLEKHC1	0.000694564	0.45963	2014.99	2437.88	2335.53	1035.24	1079.27	1005.64
CHMP7	0.00571781	0.459661	103.66	114.57	143.58	54.17	52.74	59.4
ZCCHC17	0.00102941	0.459689	298.3	241.32	267.36	120.58	132.05	118.33
WDR12	0.0371271	0.459718	128.53	116.95	200.38	67.38	67.16	70.43
TSPAN14	0.0172308	0.459801	202.06	154.65	129.74	76.84	61.44	85.39
GLI3	0.014939	0.459837	144.01	187.97	123.16	59.1	70.32	79.87
MRPS26	0.000106916	0.460014	1727.01	1789.56	1940.61	852.53	816.75	841.1
CBX4	0.000668148	0.460072	391.32	340.59	348.9	170.07	141.52	185.66
CCDC134	0.000412581	0.460083	452.19	487.44	444.99	200.27	187.35	249.42
GUK1	4.49579e-05	0.46039	260.6	262.7	242.29	118.6	122.43	111.44
AP3B1	0.00613223	0.460465	349.87	281.27	250.73	141.18	122.74	142.15
NUP155	0.000114968	0.46047	488.14	475.37	434.41	206.26	217.11	220.33
C17orf32	0.00101155	0.460711	689.36	783.33	843.75	319.77	379.7	367.74
CKAP2L	0.00496991	0.460715	194.46	142.36	156.5	80.36	70.51	76.41
THY1	0.022055	0.460761	241.16	269.14	171.42	80.4	96.05	137.66
LOC768543	0.00135972	0.461159	269.96	322.54	324.45	121.42	143.86	157.58
METTL2B	7.45771e-06	0.461184	385.96	368.88	368.27	169.85	168.59	179.52
PQLC2	0.0100265	0.461254	258.05	178.72	193.49	94.93	92.15	103.63
CEP350	0.00191208	0.461257	468.92	425.4	362.18	198.05	190.68	190.84
CCDC21 /// SH3BGRL3	0.000414977	0.461287	3305.69	2901.37	3022.79	1259.36	1408.12	1590.13
NUDCD3	0.000734713	0.461392	408.55	365.38	415.71	162.45	170.52	215.92
SIRT6	0.000537645	0.461409	269.02	253.78	289.3	105.28	138.83	130.6
BTBD12	0.00195009	0.461529	164.49	207.75	184.8	78.73	80.8	97.56
C2orf49	0.00302268	0.461601	117.95	111.32	139.49	57.25	66.56	46.41
NCOA1	0.0127888	0.461648	580.58	498.97	375.26	205.33	219.46	246.82
LOC424865	9.53952e-05	0.461752	438.85	478.47	438.84	192.8	214.74	218.67
S100A10	0.000489756	0.461823	7405.69	6951.59	7179.35	2724.46	3288.85	3932.81
RCJMB04_2m10	2.44777e-05	0.461973	470.05	461.56	492.26	224.21	205.47	228.11
RPL7A	4.9874e-05	0.462264	9605.29	10119.5	10281.7	4215.26	4881.24	4774.42
TMEM41A	0.00113822	0.46263	1109.39	901.95	983.3	418.46	472.27	494.68
MRPS21	0.00030572	0.462636	1902.02	2142.28	1897.82	898.89	996.05	854.1
XRCC6	2.18356e-06	0.462677	182.14	184.17	189.65	83.84	87.11	86.28
MRPL12	0.00163736	0.462731	1035.1	1219.34	1127.59	529.79	621.03	414.15
RCJMB04_29l6	0.0022047	0.462836	879.39	859.17	714.38	352.39	448.36	334.56
RCJMB04_8a18	0.0171645	0.462864	190.37	141.21	122.29	63.85	68.43	77.8
CHIR-B3 /// LOC770720	0.0371722	0.462889	151.53	85.44	153.88	52.55	64.95	63.42
POLA1	0.000129756	0.463114	160.27	175.83	177.51	83.01	73.07	81.78
MCM8	0.000502027	0.463214	316.48	295.62	326.56	157.53	159.38	117.89
BRD3	0.00312626	0.463334	144.89	116.48	148.14	67.99	52.08	69.67
NT5C3L	0.000106271	0.463613	295.69	264.87	280.94	138.38	125.51	126.24
CCT8	0.00692402	0.463629	2057.9	1557.13	1538.81	910.83	769.4	709.24
MRPS28	0.00315796	0.463629	1237.89	1648.02	1517.76	676.82	729.83	635.02
WDR82P1	0.00164096	0.463899	477.32	382.68	437.2	198.25	178.09	225.43
BTBD14A	1.48389e-05	0.464167	269.03	271.76	263.64	114.1	129.11	130.18
MRPS7	0.000374792	0.464263	212.33	223.12	244.66	105.74	114.39	95.62
LOC770202	0.00329541	0.464284	391.54	304.06	369.46	135.87	186.97	171.65
LOC424773	0.00828437	0.464328	267.45	276.81	199.61	124.78	130.23	90.39
TCOF1	0.0024553	0.464417	495.06	649.08	572.29	250.33	272.96	273.85
MAPKAPK2	3.10961e-05	0.46449	967.22	947.9	1008.43	428.48	486.65	442.83
LOC422430	0.00635264	0.464508	609.78	549.97	429.61	267.14	228.49	242.64
CANT1	0.000351467	0.464909	429.09	379.54	398.38	182.53	168.07	210.55
RNF130	0.0031671	0.465022	1408.86	1519.72	1149.12	671.25	566.51	658.46
ARF6	0.000195772	0.465349	1605.42	1518.58	1403.31	664.34	724.97	717.47
ATP5B	0.000999976	0.465453	5774.26	5165.73	5066.39	2584.46	2850.75	2015.01
FBXL8	0.000540825	0.465466	485.34	409.28	464.62	200.05	206.79	225.84
PHB	0.00072513	0.465575	1523.56	1392.95	1694.67	714.96	730.17	701.72
HMOX2	0.000140867	0.465652	276.22	267.9	244.43	118.4	121.62	127.17
IRS1	0.00549226	0.465943	127.42	102.65	97.76	59.67	40.78	52.3
C12orf23	0.00350683	0.466189	1395.64	1542.18	1159.25	579.03	619.9	711.08
RCJMB04_33j23	0.0124701	0.466261	166.92	153.37	214.99	67.07	76.56	105.95
CHRND	0.00343172	0.466381	314.76	289.8	344.45	127.9	122.96	191.74
TPST2	0.000231057	0.46659	276.92	277.26	280.6	133.6	148.05	107.85
NPLOC4	0.00129156	0.466985	145.83	135.68	160.86	65.02	60.09	81.47
LIPG	0.0332838	0.467082	339.07	365.19	325.58	271.84	92.35	116.83
CDCA7L	0.0112865	0.467087	445.49	599.61	421.78	192.24	244.34	248.58
CAMSAP1L1	0.000163999	0.467157	232.31	221.16	204.06	97.93	104.05	105.19
MTHFD1	0.00568711	0.467315	318.64	247.68	239.09	141.64	118.07	116.67
FAM60A	0.00476235	0.46739	374.65	351.31	342.57	230.33	129.96	139.13
PGRMC1	0.00480984	0.467454	191.25	143.12	156.01	66.51	85.35	77.37
THUMPD3	6.18061e-05	0.467508	620.9	606.61	565.53	271.8	272.46	294
LOC768971	0.00313292	0.467737	650.42	695.64	848.59	353.93	355.17	317.42
C10orf28	0.000181873	0.46797	134.6	136.02	120.58	57.81	61.99	63.27
RPS4X	7.93373e-06	0.468192	12116.4	11824.2	11683	5261.23	5858.72	5558.77
POPDC2	0.00214139	0.468212	605.48	486.85	551.82	291.32	212.73	265.76
NAV3	0.00256325	0.468404	341.85	278.95	267.45	143.39	141.68	130.99
BCL7A	0.000154064	0.4685	198.94	203.19	179.94	87.07	92.41	93.22
MRPL35	0.000368831	0.468559	2913.15	3282.22	2841.55	1413.43	1487.71	1333.19
LOC768436	0.000484739	0.468961	351.79	394.61	397.98	154.09	187.26	195.32
LOC424838	0.000594383	0.469062	306.15	343.91	301.52	134.82	142.02	169.51
CMIP	4.52377e-05	0.469354	550.52	503.7	520.88	250.07	253.23	235.98
CYBASC3	0.00105012	0.469562	651.11	546.9	639.96	253.47	289.54	320.03
C4orf20	0.0179425	0.469795	150.97	218.92	150.72	84.36	68.19	92.03
CYFIP1	0.00381731	0.469886	604.65	474.93	472.84	259.24	252.95	217.27
ASB6	0.000406633	0.469897	197.85	170.37	174.09	81.17	87.32	86.34
ZNF341	0.000291028	0.470099	222.85	248.28	257.1	120.29	108.02	114.03
UGDH	0.00816045	0.470206	641.65	719.6	502.21	306.67	247.99	321.55
C20orf72	0.00123721	0.470305	239.64	251.47	290.66	113.66	136.46	117.55
ARNT	0.000886192	0.470611	2626.54	2244.84	2677.47	1101.73	1145.36	1305.48
RNF121	6.9121e-05	0.470627	140.52	148.42	139.68	64.32	74.11	63.29
LOH12CR1	0.000230377	0.470721	207.09	234.54	212.94	95.79	103.3	109.03
TCEA1	0.00107947	0.470843	109.27	133.74	114.88	55.17	55.01	58.33
PDCD11	7.07538e-05	0.470981	314.94	287.4	287.78	139.68	137.06	142.49
C16orf75	0.00167299	0.471197	347.29	339.25	276.54	151.99	156.15	145.66
TARBP1	0.00574102	0.471219	220.45	186.22	158.63	98.19	83.12	85.07
MMP16	0.0458818	0.471301	282.49	437.11	243.14	155.7	144.31	153.73
RPL4	0.00304656	0.47197	5971.16	6233.45	7659.52	2832.41	3214.1	3328.76
PPRC1	0.0158535	0.47213	504.98	354.19	392.54	180.14	153.97	256.86
DCPS	0.0219371	0.47217	259.54	255.22	386.06	133.33	156.28	135.73
LOC417007	0.00163979	0.472401	522.98	543.86	463.85	292.84	206.92	223.34
KIAA1913	0.0109154	0.472456	118.21	145.39	97.09	60.88	54.31	55.22
COPB2	0.00678849	0.472759	1570.49	1564.32	1132.52	647.65	666.45	703.32
RBM15	0.00301562	0.472917	381.24	487.19	455.27	172.69	228.85	224.46
AAMP	0.00087878	0.472935	469.74	389.21	461.19	199.09	216.78	208.47
LOC415747	0.00111718	0.472963	314.01	257.08	282.91	128	148.89	127.02
CCT3	0.00517324	0.473082	289.36	219.67	269.63	110	108.89	149.48
LRIG3	0.00742179	0.473112	265	273.3	199.96	94.48	121.68	133.12
GTPBP1 /// LOC770923	0.00213389	0.473214	596.3	673.03	521.13	266.39	288.43	292.45
BCS1L	0.00654455	0.473259	137.62	106.32	147.03	54.15	60.21	70.67
C9orf114	0.00215663	0.473286	348.68	336.23	411.34	150.55	168.28	200.01
PSMB2	0.000130484	0.473536	2194.46	2072.02	2113.99	882.46	1021.62	1117.3
LOC769733	0.000102613	0.473616	230.16	206.36	226.57	106.65	102.04	105.36
CIZ1	0.000391298	0.473638	439.01	504.52	511.59	225.21	229.58	234.41
DNAJB11	0.0245494	0.473953	101.2	168.62	162.86	69.17	67.8	68.1
POLG2	0.000416959	0.473985	202.97	221.94	192.05	87.91	104.16	100.36
DGKZ	0.00378617	0.474023	833.68	618.95	747.2	323.21	349.34	370.22
DHX38	0.000131972	0.474117	536.97	525.58	517.86	228.82	234.25	286.23
C20orf52	0.000496763	0.474493	3977.63	4445.19	4146.61	2033.44	2246.16	1684.51
LOC771098	0.00266219	0.474683	396.06	316.12	390.05	155.53	200.62	167.06
SRRM1	0.000295823	0.474865	1459.2	1627.14	1679.44	730.58	802.94	729.58
MTA3	0.00581079	0.475044	306.79	257.95	362.5	148.41	147.14	144.93
HDAC3	0.000303755	0.4751	236.32	271.43	261.92	116.02	131.22	118.43
MTHFS	0.00125615	0.475134	319.62	296.2	256.44	132.09	137.4	144.95
TMEM220	0.00368857	0.475196	109.67	98.52	128.05	44.84	55.27	59.67
MOSPD2	0.0453119	0.475682	129.94	67.27	109.76	51.69	51.12	43.21
COG1	0.0151644	0.47591	1317.47	1019.41	912.03	406.48	497.85	641.86
MBD4	3.21696e-06	0.47609	362.7	372.74	363.45	171.97	182.34	168.86
GCAT	0.016124	0.476109	519.6	358.35	373.57	165.47	200.93	229.46
RCJMB04_6i10	0.000185926	0.476122	634.73	579.22	584.96	301.7	300.86	253.94
COG7	0.000432792	0.476162	312.29	281.12	294.65	120.5	142.67	159.69
5-Sep	0.00403383	0.476218	547.94	506.15	408.79	220.52	219.35	256.78
SRF	0.0010047	0.476235	686.35	792.91	667.6	365.82	354.01	302.58
DHX15	0.0169761	0.476252	312.11	228.45	208.14	137.5	107.06	112.01
CHMP2A	0.00526872	0.476347	726.39	572.17	778.33	289.13	335.37	364.82
RCJMB04_23c5	0.0132618	0.476379	1671.62	2270.28	1549.23	797.21	895.06	923.59
TTC9	0.000683631	0.476401	134.51	155.83	160.1	75.01	72.65	66.93
ROR1	0.0326888	0.47649	190.6	307.26	206.31	98.89	101.85	134.79
GOLGA7	5.68884e-05	0.476534	1431.61	1567.11	1457.86	715.84	724.73	683.14
LOC426431 /// OAT	0.000739846	0.47654	203.94	193.87	175.07	101.11	78.58	93.31
AMBRA1	0.00501749	0.476575	239.12	180.46	187.9	101.58	87.77	100.16
PSMD3	0.018301	0.476748	813.45	581.99	619.4	238.98	292.9	428.69
DCTN6	3.5233e-05	0.476808	1083.86	1050.65	1083.66	472.41	502.77	559.27
LOC771075	0.00304841	0.476832	250.99	291.22	224.37	128.35	130.49	106.69
PEBP1	0.000188111	0.476999	4137.24	4177.68	4492.84	2177.68	2146	1785.61
KDELC1	0.020885	0.47717	237.22	337.66	220.58	111.37	128.33	139.87
KCTD3	0.00025586	0.477398	293.3	273.88	259.28	123.26	144.17	127.12
DAP	0.00427554	0.47798	1412.74	1354.36	1078.04	513.9	669.09	654.91
SRR	0.000389166	0.478243	116.4	106.87	110.41	54.96	59.93	44.69
LOC771877	0.00448711	0.478531	274.09	201.12	239.79	118.21	105.07	118.87
LPIN2	0.0014041	0.478639	231.8	254.51	210.04	126.6	109.13	97.57
PDCD6	0.00788457	0.478671	196.5	138.08	173.41	89.04	70.05	84.07
NIPSNAP3A	0.000746254	0.478761	671.08	589.33	581.24	321.22	303.22	257.27
C1orf50	0.000343793	0.478776	280.46	257.57	253.51	111.01	141.3	126.66
VIM	0.000138332	0.478937	8380.75	7992.77	7882.41	4085.77	3369.22	4162.08
C14orf101	0.000792671	0.479049	108.8	125.45	132.08	58.84	57.26	59.39
TXNL4B	0.000284149	0.479099	266.31	233.08	257.28	112.57	120.71	129.24
LOC769780	0.000234377	0.479282	152.09	140.39	162.2	72.27	72.65	73
C11orf52	0.00392777	0.479356	206.34	275.64	242.43	106.4	128.08	112.77
SCD5	0.047519	0.479374	128.23	238.03	180.62	66.37	103.83	91.96
SSR3	0.000750924	0.479631	1998.19	2399.77	2152.57	1004.73	1119.64	1017.47
GPM6B	0.00247298	0.479653	451.42	397.86	376.48	234.67	195.04	158.23
WBP4	0.00235916	0.480292	261.55	331.74	275.39	147.36	137.8	132.06
TMEM169	0.0286341	0.480708	88.77	135.9	90.22	42.83	60.05	48.49
C16orf14	0.0428334	0.480869	946.49	1790.83	1582.03	664.9	742.37	669.77
LARS	6.28919e-05	0.480943	1383.92	1268.39	1284.83	604.92	632.78	655.84
RPLP1	8.01799e-06	0.481089	12467.1	12586.7	12972.5	5907.21	6424.83	5962.02
MID1	0.000503376	0.48121	235.49	208.17	203.75	94.99	107.35	109.2
KIAA0258	0.00442307	0.481307	102.39	109.96	135.64	51.37	55.75	60.37
EIF3F	9.87836e-05	0.48154	5109.97	4719.63	5043.73	2268.96	2281.11	2612.04
LOC770100	0.00147647	0.481938	99.73	119.01	104.87	51.43	59.69	44.84
TRAPPC2L	0.000607675	0.482251	874.59	775.86	738.43	384.02	403.02	365
TAF15	0.00237189	0.482465	565.91	702.42	720.83	315.75	340.53	303.42
LOC428148	0.00429329	0.482637	205.8	262.61	275.69	123.31	125.63	110.19
G3BP1	0.000545103	0.483009	1122.28	1073.86	1235.66	567.91	601.89	487.79
EIF6	0.00183591	0.483036	840.43	976.75	775.07	434.14	426.83	391.18
DAZAP1	6.12392e-05	0.483038	1126.77	1154.29	1205.31	590.64	582.27	511.14
NFYC	6.23843e-05	0.483229	2298.13	2386.94	2192.02	1055.35	1180.2	1087.66
RCJMB04_32c9	0.00257398	0.483474	112.35	86.67	104.74	49.32	45.87	51.67
ACO1	6.95107e-05	0.483723	570.14	570.03	582.47	310.78	267.48	255.02
FSCN1	0.00142339	0.483777	177.79	216.03	217.95	104.39	97.14	94.43
EXOC4	0.00206163	0.483872	752.25	655.05	596.37	295.07	353.05	321.4
GADD45A	0.000708614	0.48412	1058.99	1255.91	1215.07	596.76	589.41	522.76
CNOT10	0.00122496	0.48415	124.53	110.23	101.21	52.07	52.39	58.2
LOC419924	3.20475e-05	0.484287	4208.57	4315.74	4288.99	2146.14	2191.64	1867.54
LOC418671	0.000920296	0.484332	401.11	342.3	340.62	186.18	177.49	161.36
RPL22	0.00165735	0.484339	6061.38	7460.85	6324.17	3022.98	3485.04	3104.37
BTAF1	0.00181704	0.484364	160.43	144.42	181.52	71.59	84.2	79.79
LIMA1	0.00368301	0.484439	223.74	180.19	173.15	100.68	91.27	87.61
ITGB5	0.00244325	0.484512	914.22	906.89	752.2	339.77	453.28	453.75
LTA4H	0.000488814	0.484605	1201.52	1086.03	1123.6	487.37	638.33	527.36
HS2ST1	0.000573455	0.484994	103.09	93.3	86.83	43.93	45.28	48.15
OSTF1	0.0213646	0.485119	135.71	114.99	177.69	56.8	83.63	67.39
ABL1	4.89906e-05	0.485449	1159.02	1230.23	1144.3	543.69	564.04	607.63
NUBP2	0.00243333	0.485583	298.78	230.23	276.62	128.04	128.83	134.33
PEX16	0.000475632	0.485606	379.79	329.53	375.82	161.14	186.68	179.13
PDGFC	0.0137326	0.485634	189.62	286.83	228.01	109.91	107.44	124.76
LOC768920	1.66383e-05	0.485685	109.31	105.88	111.03	54.96	54.06	49.42
PRPF40A	0.00227154	0.485927	435.39	541.37	527.58	238.32	217.97	274.71
HIRA	0.000920719	0.486029	344.6	406.88	383.41	162.14	205.77	183.68
TCF3	0.0131022	0.486148	134.49	191.13	146.89	68.83	92.84	68.04
GEMIN4	0.000967011	0.486173	429.18	425.28	496.54	205.85	205.6	245.37
ATP5G3	0.000371531	0.486302	8127.24	8398.69	8398.01	4356.91	4466.46	3297.18
PGRMC2	0.00226015	0.486574	408.5	421.43	509.64	202.89	233.74	215.17
DNTTIP1	0.0094092	0.486822	439.78	325.32	334.05	180.08	149.77	205.24
METTL7A	0.00887865	0.486984	399.95	572.68	528.2	213.93	257.26	259.69
PDDC1	0.000557638	0.48706	414.68	485.16	457.2	240.23	203.17	217.56
MRPS34	0.00482425	0.487138	458.08	587.24	612.26	261.31	298.48	247.68
CKAP5	2.86239e-05	0.487321	161.77	157.33	151.37	79.68	77.53	72.06
DDB1	0.0017789	0.487456	283.57	243.59	307.13	125.62	137.85	143.21
YEATS4	0.00528193	0.487732	107.81	125.97	140.77	50.43	73.13	59.12
SSBP1	4.06493e-05	0.487749	2096.92	2164.44	2116.76	936.76	1062.46	1111.7
TXNDC12	0.00211693	0.48777	464.19	584.84	575.67	262.04	275.7	254.74
LOC421235	0.0190291	0.487778	122.83	109.75	169.16	66.25	64.81	64.9
LOC770490	0.00210642	0.488052	729.2	610.78	584.96	288.76	335.61	315.1
ALDH1L2	0.0211662	0.488342	1405.06	1292.22	1141.65	429.94	501.28	943.49
MRPL41	0.000695101	0.488424	1106.93	925.76	1006.78	471.17	488.26	525.12
METRNL	0.00101128	0.488574	1304.75	1426.54	1178.54	580.15	682.45	647.64
YWHAE	0.000202732	0.488732	4311.05	4397.5	4868.54	2283.11	2139.18	2213.27
SOX18	0.00153922	0.488748	835.86	795.39	936.35	434.46	475.44	345.01
CUTC	2.46456e-05	0.488887	387.28	390.98	398.78	191.37	206.58	177.49
SFRS1	0.00146318	0.488994	2315.52	2850.72	2610.14	1307.27	1364.52	1130.81
COL1A2	0.00974092	0.489259	274.71	339.85	240.14	123.76	132.89	161.52
RCJMB04_10a6	0.00101864	0.489386	3600.75	3199.93	2974.03	1592.36	1484.53	1706.72
LOC422210	4.16271e-05	0.489487	489.05	486.65	524.83	251.82	236.25	246.42
POP4	0.00134863	0.489679	472.08	384.78	406.62	199.83	199.85	219.02
PRKAR1A	0.00043794	0.489704	1949.17	2084.55	1766.6	937.44	963.93	939.07
BRE	0.00518985	0.489871	149.62	126.89	174.16	77.79	72.86	70.12
LOC768507	0.0202231	0.489922	287.49	181.9	215.29	110.25	113.59	111.6
SUMO3	0.000825798	0.490033	1806.4	2135.47	2088.09	890.07	1041.3	1023.51
LOC396411	0.00021619	0.490175	9176.64	10349.4	9684.31	4447.93	5101.85	4768.38
GTF2F2	0.00160701	0.490227	207.56	183.28	166.8	85.61	98.67	89.09
TRMT11	0.004518	0.490679	160.38	129.08	163.28	73.6	61.04	87.51
BMS1	0.00233981	0.491002	122.53	124.45	103.08	64.77	47.08	60.03
PSMA1	0.000115435	0.491155	3686.45	3387.16	3338.77	1613.95	1747.04	1753.1
LOC429030	0.000325655	0.491336	105.21	112.42	113.04	51.18	62.4	48.89
ZNF276	0.000477689	0.491628	182.73	182.86	158.16	87.92	88.21	81.36
ZFP1	0.0136241	0.491703	871.77	572.08	742.45	384.08	358.62	332.31
ARHGEF10	0.00566475	0.491718	153.42	145.93	117.84	67.15	56.36	81.63
LOC772299	0.000336874	0.491725	1765.48	1605.2	1519.51	811.7	783.86	809.07
RPS15	0.000226749	0.492035	8927.81	10192.2	9330.12	4550.31	4821.97	4626.15
KIAA0415	0.00331808	0.492168	429.96	347.29	343.79	172.11	173.32	206.31
HMGB1	0.000547204	0.492357	3833.91	4149.17	3512.08	1771.29	1921.59	1966.84
TEX10	0.00154382	0.492531	423.75	450.96	360.32	194.64	204.44	209.21
NF1	0.0219539	0.492592	93.29	120.97	75.96	50.73	41.33	50.9
H3F3B	1.02068e-05	0.492769	7609.79	7745.11	7431.93	3617.33	3953.44	3657.87
PHLDB2	0.0228999	0.492786	152.16	114.51	95.82	67.22	57.97	53.44
NUP35	0.00252257	0.492976	493.32	546.66	630.81	296.76	272.82	254.08
RCJMB04_1f4	0.000405141	0.493072	213.31	221.36	235.76	116.57	119.86	94.14
RCJMB04_25b17	0.00079239	0.493498	567.01	492.48	503.76	237.79	291.37	242.3
LGTN	0.015592	0.493634	1056.68	707.71	810.98	399.76	389.42	482.11
FOXRED1	0.000211363	0.493643	203.36	182.12	197.31	100.48	99.95	87.26
RGS14	0.0035211	0.493688	320.48	275.35	245.43	139.39	125.13	150.8
RCJMB04_17i1	0.00213269	0.493781	457.99	406.47	363.98	224.43	188.78	193.37
MRPL23	0.000312838	0.493823	1256.44	1388.01	1445.82	634.44	697.17	688.26
CCT5	0.000158304	0.493848	2173.93	1939.02	2151.32	1055.43	1002.42	1035.75
TGFB2	0.0106744	0.494276	725.22	918.14	665.45	313.14	451.84	376.21
FAM136A	0.00492116	0.49448	862.75	1154.13	1054.41	476.77	574.25	467.67
RARRES2	0.00158556	0.494646	644.81	746.86	722.45	308.66	418.57	318.51
YIPF6	0.000160635	0.494695	108.4	122.21	112.45	58.09	56.59	55.03
NUCKS1	0.00160897	0.494847	2849.96	3400.43	2767.84	1452.16	1528.35	1482.13
SPCS1	3.90409e-05	0.495233	1712.34	1728.07	1748.32	792.66	838.52	938.45
CAB39L	0.00337119	0.495374	205.77	202.75	243.21	88.69	129.36	104.8
VPS26B	0.00019961	0.495507	430.89	401.27	449.86	225.82	196.24	213.19
C11orf60	0.0100707	0.496109	364.15	352.75	259.6	136.06	167.24	181.15
DAB2IP	0.00442512	0.496576	192.45	146.25	163.6	80.59	93.72	75.12
THEX1	0.00397865	0.496624	578.68	522.8	438.88	230.9	251.08	283
TCP1	0.000242481	0.496677	5085.74	4596.74	4550.78	2528.61	2239.2	2301.52
APBB1IP	0.0116132	0.4968	294.85	371.82	259.84	133.72	150.84	175.73
KIAA1219	0.000954946	0.497001	107.2	125.99	125.3	65.34	54.79	58.04
RCJMB04_33d2	0.00149712	0.497004	808.66	694.52	665.03	346.78	338.23	392.6
MESDC2	0.00372523	0.497081	280.66	304.88	234.87	149.32	141.19	117.3
LOC424241	0.00774858	0.497081	158.71	154.78	202.1	101.04	84.07	71.18
LOC415358	0.0247155	0.497264	99.28	131.24	164.2	68.65	66.07	61.56
PRPF38A	0.000154766	0.497389	293.33	303.89	329.78	158.67	153.08	149.33
ZNF398	0.00107949	0.497502	345.1	415.38	382.59	172.69	207.68	188.31
PHB2	6.52863e-05	0.497671	2609.66	2559.91	2744.35	1266.63	1418.79	1253.11
SOAT1	0.00460763	0.497757	540.14	680.09	520.4	282.98	304.66	278.77
LOC422442	0.0106167	0.498138	227.16	198.13	157.44	111.61	89.9	88.77
MON1A	0.00396962	0.49815	465.24	353.25	381.51	197.32	198.16	202.3
MED27	0.00272625	0.49816	177.85	207.44	228.87	92.33	106.52	107.1
ANAPC5	0.000348855	0.498784	295.65	261.28	265.63	146.9	127.7	135.68
C6orf106	4.00929e-05	0.498839	475.66	459.68	438.87	219.06	230.98	235.47
C17orf85	8.57393e-05	0.498898	624.99	584.66	604.87	272.96	321.31	310.99
PGS1	0.000145646	0.498998	149.7	135.78	148.83	73.94	67.38	75.4
MRPS2	0.00032956	0.499236	486	428.43	447.55	206.88	231.5	241.57
NXN	0.0118702	0.499294	167.69	144.87	112.42	66.97	74.74	70.48
COL18A1	0.000270116	0.499313	2627.42	2623.65	2952.96	1371.8	1415.48	1309.1
NUDT5	0.00555504	0.499565	134.08	175.77	138.32	80.97	68.19	74.73
NDUFS1	0.000210622	0.499666	242.93	260.61	260.37	140.88	127.61	113.21
TPK1	1.86518e-05	0.49974	175.63	185.63	176.76	87.56	87.55	93.76
RAB24	0.000406676	0.499996	436.88	427.39	488.6	241.09	212.88	222.46
RHOT1	0.00133131	2.00052	345.81	403.2	318.97	668.2	785.76	682.56
ST3GAL5	0.00077747	2.00211	58.24	74.17	61.81	130.55	120.27	138.03
SEMA6D	0.00107167	2.00314	1298.9	1335.11	937.7	2337.06	2508.02	2309.57
FAM135A	0.00361473	2.00541	54.09	46.46	39.89	98.29	81.07	102.28
TLL1	0.0410206	2.00669	87.46	137.47	54.58	157.43	226.01	177.45
CCDC88C	0.00737821	2.00729	119.56	143.69	100.07	284.46	219.26	225.57
DNM1L	0.005224	2.00827	60.99	55.87	47.61	128.38	99.08	102.84
C16orf61	0.00585345	2.00837	312.91	274.74	293.07	529.75	541.39	697.67
KIAA0494	0.000579402	2.01063	63.9	54.13	50.33	113.61	105.48	119.42
IFNGR2	0.000146204	2.01087	330.78	305.53	291.86	657.82	592.98	615.63
TFDP2	0.00908695	2.01102	76.31	96.57	81.24	204.42	153.19	153.43
RYR1	3.1101e-05	2.01122	119.97	108.72	119.67	228.27	241.92	230.44
KPNA3	0.00115309	2.01211	105.88	85.12	125.19	222.47	203.21	210.53
AKAP9	0.00209042	2.01295	107.69	122.89	79.74	201.79	199.38	223.49
LYRM5	0.00233091	2.01391	168.88	190.2	210.83	386.56	424.13	337.06
FGF13	0.00553958	2.01447	59.61	63.36	69.9	146.65	107.39	134.49
LOC422347	0.00100436	2.01699	315.65	377.45	268.02	625.84	624.99	687.74
FBXL3	0.000420668	2.02068	345.04	370.88	297.88	638.07	691.12	719.38
RBM13	0.00232886	2.02086	341.38	333.1	293.55	614.41	599.2	742.64
TRIP12	0.00114402	2.0228	94.14	118.01	91.32	197.65	222.71	193.5
ASAHL	0.00124787	2.02542	57.04	56.82	68.28	131.41	109.82	127.68
PLA2G7	0.0127124	2.02545	46.3	49.96	54.24	99.97	82.11	122.75
GNPTAB	0.00306562	2.02639	332.12	452.74	262.17	713.5	694.95	713.24
FGF1	0.0128083	2.02879	132.16	160.19	185.57	327.89	260.35	381.36
C8orf4	0.0204461	2.02893	555.49	504.34	561.56	1204.8	1281.63	803.26
CAB39	0.000342117	2.02915	679	646.27	558.26	1359.89	1214.67	1247.4
NEBL	0.0358258	2.0299	83.52	74.16	71.43	193.76	163.07	108.24
SMOC2	0.0152249	2.03114	122.66	203.68	113.87	281.86	267.42	344.85
IQWD1	0.000258477	2.03341	1828.65	1475.45	1454	3199.2	3141.48	3334.5
GAK	0.0010449	2.03365	77.45	77.8	73.25	172.54	141.98	150.17
LOC769944	0.000326062	2.0337	116.6	136.23	113.29	232.65	250.88	261.05
AER61	0.00478099	2.03551	61.75	87.01	64.42	143.75	162.77	127.41
ATXN7L1	0.00212125	2.03844	179.65	166.5	156.15	381.04	299.17	343.7
MPP1	0.00993425	2.03847	457.71	476.42	481.87	979.07	1136.73	770.68
CCDC21	0.00835179	2.04037	80.38	63.5	59.76	128.19	122.77	164.54
HSPBAP1	0.00275858	2.0408	156.58	185.22	178.1	308.4	354.09	398.52
C4orf16	0.00318135	2.04164	226.08	181.32	146.93	403.03	337.96	390.75
ADIPOR2	0.00203446	2.04253	355.06	432.03	347.69	678.19	803.03	836.6
PLDN	0.0129598	2.04459	69.03	89.76	75.57	171.32	124.21	183.64
MAPRE2	0.00353106	2.04884	703.72	695.14	608.82	1259.83	1262.65	1590.93
PPM1B	0.00110533	2.04944	49.95	45.81	39.36	86.61	88.64	101.67
CRIPT	0.00198814	2.05052	51.37	69.22	58.36	122.8	109.94	134.2
UBE2Z	0.00390058	2.05195	51.06	45.85	53.81	111.58	86.08	111.61
JMJD6	0.000111477	2.0537	221.83	229.9	241.92	496.25	445.9	482.4
ARHGEF18	3.24253e-05	2.0538	139.45	143.77	134.6	299.21	278.94	279.97
ARHGAP24	0.00276579	2.05414	44.85	44.44	53.13	83.44	103.55	105.56
C10orf137	0.000863662	2.05475	156.27	149.06	130.65	324.14	300.59	271.1
RBM33	0.000250577	2.0552	105.96	83.59	94.89	201.21	185.13	198.24
AK3	0.000283285	2.05567	677.45	824.24	752.45	1633.25	1544.86	1455.65
PAIP2	0.000128108	2.05651	1364.76	1162.42	1352.27	2611.25	2791.53	2575.33
HBP1	0.000901287	2.05659	65.58	54.67	55.92	108.67	125.37	128.27
CAMK2G	0.000159136	2.06032	354.29	394.04	330.05	700.02	758.75	763.04
GPR116	0.000152783	2.06108	134.06	106.02	123.06	256.48	250.2	241.78
RCJMB04_2d20	0.00428749	2.06361	192.15	165.27	156.66	299.51	361.08	400.27
C18orf22	0.00017458	2.06433	158.52	135.53	154.11	324.61	308.65	291.89
TBC1D9B	0.000131433	2.06505	194.35	231.93	202.45	412.23	444.66	441.47
LYRM7	3.36298e-05	2.06895	181.63	179.35	197.67	400.33	374.01	381.48
SIRT4	0.00155535	2.07124	67.11	69.11	68.57	152.88	122.5	148.79
C21orf66	0.00122969	2.07261	128.2	106	105.96	254.55	210.54	239.93
TSEN2	0.00274126	2.07418	72.4	80.75	73.32	174.7	133.86	161.18
PARK7	0.0107409	2.07579	1326.37	1317.84	1339.37	3137.68	3003.65	2127.73
GNAS	0.00140669	2.07661	235.13	302.95	208.31	478.68	539.03	532.25
TTLL7	0.00528844	2.07675	76.03	79.11	63.48	166.81	124.63	162.58
HLF	0.00102401	2.07696	54.72	60.53	38.98	106.61	107.98	105.74
LOC418607	0.000497424	2.07703	233.53	215.62	198.56	487.01	419.08	439.22
MAFA	0.00176769	2.0808	117.41	112.09	134.35	281.42	224.8	250.88
SLC16A10	0.00608315	2.08375	113.66	178.13	105.8	282.8	248.46	297.22
SQSTM1	0.0177988	2.08389	200.67	139.07	180.7	271.72	407.24	405.58
EFR3A	0.000766108	2.08435	65.82	72.07	65.91	156.77	131.64	136.38
LOC770510	0.0107001	2.08575	59.84	90.19	53.13	134.97	124.99	163.78
USP9X	0.00430521	2.08621	127.13	135.6	85.39	238.13	218.24	269.88
CREBL2	7.16957e-05	2.08773	94.57	103.44	107.92	208.91	206.47	223.32
RDX	0.0407747	2.08815	295.79	200.58	153.66	456.15	334.26	566.95
IRF2	4.84606e-05	2.09177	330.59	330.99	295.16	644.57	662.87	693.84
OXR1	0.000230439	2.09422	123.71	111.97	109.37	230.05	258.71	233.85
FSD2	0.00567469	2.09422	74.36	50.09	50.99	137.43	107.03	122.95
BBOX1	0.00416373	2.09543	321.21	355.17	311.98	732.73	766.17	572.14
C1QA	1.92512e-05	2.0966	206.43	240.26	223.16	461.42	473.53	469.46
GJD3	0.0127093	2.09805	139.6	181.11	197.7	387.5	417.13	283.02
HSP90B1	0.00517821	2.1006	40.39	46.51	34.57	86.91	71.65	96.6
NKTR	0.000188752	2.10079	234.18	250.7	199	464.27	501.11	471.31
MED31	0.00726055	2.10141	380.09	386.23	361.08	924.78	801.83	642.52
ZFP106	0.00659331	2.10333	534.73	640.87	571.02	1358.72	1329.77	985.23
SPRED2	0.00959901	2.10563	69.81	94.66	91.81	194.42	142.78	202.43
C5orf15	0.00909401	2.10626	398.03	674	326.74	1014.72	1000.56	930.89
FBXL5	0.0449496	2.10978	225.25	219.48	204.4	341.86	409.61	618.05
MAPK9	0.0030853	2.1109	470.51	623.18	370.71	1010.85	1112.11	968.24
RAF1	9.59956e-06	2.11151	130.17	117.65	116.46	258.11	252.45	258.62
TACC2	0.000642839	2.11307	294.58	249.87	238.71	531.95	600.84	522.08
FVT1	0.00071348	2.11549	56.24	56.43	51.33	121.3	103.13	122.51
CHAC2	0.00911585	2.11665	62.39	50.42	47.5	91.82	132.45	115.05
C1R	0.000508592	2.11925	169.23	184.36	137.47	345.96	327.79	366.93
SRP19	0.00102062	2.11996	262.92	229.69	187.69	500.59	440.46	501.16
PSAP	9.25979e-05	2.12445	1217.97	1067.16	1103.57	2339.29	2328.25	2531.57
C1orf69	7.56455e-05	2.126	188.31	216.16	201.71	449.4	411.34	428
MTF1	0.000666559	2.12772	190.93	183.43	145.05	349.33	358.65	397.18
CUL5	0.00986154	2.12819	58.15	41.89	46.93	118.68	111.32	82.78
SAT1	0.00220321	2.12885	740.36	670.12	668.6	1293.49	1671.57	1460.98
RTN1	0.00254119	2.13023	137.14	149.81	127.23	256.53	292.23	333.54
SGK1	0.0046891	2.13152	1064.44	945.37	834.22	2342.87	1983.09	1736.16
CTSL2	0.00035509	2.13182	1508.44	1137.61	1218.17	2674.58	2689.55	2873.69
ME1	0.00521388	2.13205	218.06	288.74	205.64	462.91	467.53	588.52
SURF2	0.0269431	2.13615	264.75	228.54	285.55	683.61	394.76	585.35
CHCHD7	0.00085033	2.13703	1176.2	989.78	868.33	2247.02	1978.54	2258.85
CHD1	0.000217291	2.13891	51.05	60.41	58.87	122.42	113.8	128.1
RABEP1	5.2722e-05	2.14009	200.51	223.94	194.5	425.1	442.52	456.99
RCJMB04_4e14	0.00828396	2.14012	187.48	162.47	150.78	429.41	302.68	339.53
TNNT3	4.13763e-06	2.14031	4119.12	4080.81	4514.17	9082.73	9090.79	9038.61
HOPX	0.00162851	2.14152	451.99	451.44	302.28	806.82	850.4	924.83
BNIP3	1.78366e-05	2.14175	842.68	750.43	831.12	1689.35	1776.28	1726.46
MXI1	0.00426653	2.14454	520.57	503.47	446.31	970.11	1237.1	946.02
STRN3	0.000338625	2.14551	196.37	213.1	181.01	395.83	415.72	455.33
USP47	2.17869e-05	2.14604	279.97	310	289.42	617.17	652.55	617.49
KLHDC1	0.0116336	2.14611	88.6	90.79	85.13	152.49	183.99	231.21
TOB1	0.00180329	2.14613	285.7	335.7	324.96	692.07	749.16	589.78
ZRF1	0.000134595	2.14738	508.62	480.97	397.82	963.89	997.74	1017.66
LOC417013	0.0114887	2.15007	73.82	63.71	72.1	131.99	132.69	186.04
VCPIP1	0.000919373	2.15053	167.21	164.53	133.42	355	299.62	345.72
IQCB1	0.00331806	2.15146	52.19	56.89	60.47	134.82	101.73	128.23
OTUD7A	0.0161221	2.15241	92.03	94.67	95.23	218	239.25	149.58
CASP8AP2	0.000154512	2.15271	103.55	119.89	92.12	226.87	231.94	220.5
LOC415374	9.2297e-05	2.15364	66.09	57.4	66.5	130.14	136.7	142.33
DGCR6	0.00127079	2.15438	183.6	186.67	163.43	337.77	420.95	391.07
ATOH8	0.0226691	2.15604	324.11	485.55	360.83	1027.89	864.82	630.91
ARMC1	0.0315575	2.15674	34.84	32.45	37.15	71.26	98.11	55.88
FGF7	0.00546881	2.15785	128.2	88.85	98	196.7	261.38	221.75
CCNG1	0.0293157	2.16093	674.84	576.1	511.89	1669.3	1063.75	1076.31
VEZF1	0.00560392	2.1619	88.39	90.68	76.95	179.34	156.6	217.55
LOC421693	0.00370822	2.16761	164.7	133.77	119.77	278.91	278.93	348.74
YAF2	0.000731087	2.17067	137.61	166.46	119.91	303.7	288.77	327.85
VPS13D	0.000398349	2.17076	97.82	122.47	103.43	225.01	251.9	225.81
OBFC2A	0.00599645	2.1718	194.32	204.58	205.74	487.26	476.41	349.49
ASB18	0.0235468	2.172	63.5	63.67	79.11	148.75	187.79	111.5
C14orf153	0.0185807	2.17337	236.33	114.45	153.12	330.55	326.07	438.54
WSB1	0.00291772	2.17565	896.11	715.03	666.44	1582.84	1882.78	1489.6
ADM	4.38853e-05	2.17615	959.82	908.04	1095.94	2103.87	2166.09	2179.7
SLC9A8	0.000686966	2.17623	202.76	157.39	138.63	358.11	376.92	350.43
KIAA0368	0.00143269	2.17779	283.27	241.44	256.5	516.06	545.79	639.46
PPP3CA	1.86771e-05	2.18616	518.93	521.48	487.56	1071.33	1150.5	1118.55
LOC423610	0.00101253	2.18645	2677.24	2382.84	3115.31	6457.98	6029.04	5388.06
LOC768665	0.00164597	2.18872	75.71	68.69	91.24	153.67	172.35	189.73
LOC422694	0.000212517	2.1892	93.59	86.41	81.05	183.01	183.59	204.89
ZCCHC11	9.97613e-05	2.19015	57.79	57.18	52.32	129.57	120.44	116.38
MYF6	0.00700228	2.19032	246.87	310.71	396.38	640.52	817.07	631.89
FAM44A	0.000474868	2.19351	156.89	157.87	139.22	308.26	324.63	362.92
PABPC4	0.00644803	2.19443	123.45	120.48	210.32	351.33	295.71	349.78
MIA3	0.00153048	2.1998	179.84	203.24	128.42	346.8	381.91	396.49
RBM38	0.000317933	2.20281	763.21	1043.34	1022.07	2050.69	2152.92	2027.31
TIPARP	0.00670452	2.2044	324.59	270.21	308.18	798.26	575.66	616.61
SLC25A43	0.00262806	2.20763	110.09	132.52	116.87	303.48	257.01	233.11
RCJMB04_3l24	0.00138009	2.20856	389.66	339.72	301.66	821.9	785.52	669.69
PHF3	0.000474782	2.20865	108.71	99.65	84.14	232.68	205.23	208.12
SETDB2	0.000720631	2.20958	61.59	62.92	46.07	130.16	115.74	131.01
DBT	0.000314362	2.21066	66.29	51.75	69.89	144.68	138.02	132.75
TMEM59	0.000585491	2.21696	105.03	99.05	109.62	243.19	206.87	245.4
DUSP1	0.0214202	2.21809	602.66	422.91	601.49	1535.38	1097.84	975.74
INPP5K	0.00013183	2.22119	85.5	80.58	72.85	187.06	167.69	175.96
EIF2C4	2.59454e-05	2.2213	326.4	381.6	325.54	760.88	759.34	775.58
RCJMB04_6i4	7.38373e-05	2.22216	568.34	542.12	466.01	1139.61	1150.57	1212.99
SLC38A2	0.00850929	2.2227	283.35	322.07	233.14	747.46	592	524.41
RCJMB04_20c2	6.41993e-05	2.22613	113.39	133.75	117.61	271.12	280.67	260.19
IFRD1	0.000482639	2.22763	576.23	683.64	523.23	1427.14	1261.9	1283.04
ACSL4	0.000339904	2.22838	158.12	165.78	148.96	366.16	368.88	318.67
SORBS2	0.00029995	2.22956	46.58	64.71	53.07	119.26	126.41	120.78
RCJMB04_2k24	0.000730016	2.2318	99.22	119.58	77.57	228.33	211.96	221.15
SLMAP	0.000461953	2.23321	112.95	124.11	84.24	231.46	240.74	245.33
DCBLD1	0.00242124	2.23465	260.16	161.8	158.32	418.97	424.48	453.27
ZFAND1	0.00057109	2.23956	119.86	94.52	103.33	251.44	215.79	244.3
KRR1	0.000283099	2.24017	107.39	119.96	120.94	249.36	248.29	282.58
UBAC1	0.000189317	2.24284	261.18	315.18	339.1	708.52	651.36	693.35
SPON2	0.0056631	2.24331	136.58	124.64	105.93	232.21	267.56	323.86
ACOX1	0.00360382	2.2455	107.17	130.59	99.35	275.92	270.29	210.77
C4 /// CYP21	0.00656737	2.25234	138.53	115.42	127.99	334.15	231.21	294.9
CRIM1	0.000357101	2.25806	243.62	271.93	202.73	505.79	552.24	563.89
ATP1B1	0.0254055	2.25835	601.23	666.97	805.42	1774.7	1831.67	1076.59
SLC25A29	0.00852648	2.25903	238.35	181.43	181.65	548.68	388.55	421.42
ATP6AP1	0.000170941	2.26073	186.67	185.39	164.52	392.67	434.11	386.28
ZFX	0.000327825	2.26259	377.9	356.24	316.48	860.34	761.52	755.26
IQWD1 /// LOC768433	0.000518282	2.27327	58.34	56.02	60.89	139.54	118.51	140.34
LOC418544	0.0104613	2.27464	56.82	52.16	63.5	130.02	103.82	158.49
LOC415822	0.00242662	2.27493	136.63	110.46	115.66	243.72	266.12	315.39
SLC35B3	0.000802597	2.27499	27.84	34.19	22.92	62.42	61.94	68.9
ZC3H15	4.26055e-05	2.27644	172.35	192.04	161.18	413.21	389.69	393.53
DNAJC1	0.00594095	2.28227	312.85	356.86	253.14	641.81	627.5	836.88
SBDS	6.51164e-05	2.28227	357.3	333.85	280.25	750.36	725.2	741.44
NEXN	1.46637e-05	2.28377	1070.84	940.85	978.68	2259.78	2229.62	2339.92
LOC395193	0.0141553	2.2854	124.55	128.17	275.06	400.34	441.56	364.29
KIAA1109	0.0027269	2.28554	59.65	53.59	41.38	130.73	101.84	120.82
PDPK1	0.0026321	2.28798	125.91	130.78	94.41	298.4	231.46	273.45
USP45	0.00461836	2.28803	58.77	45.49	44.37	122.5	93.09	124.48
TSC22D3	0.000276758	2.28905	512.89	587.58	603.65	1194.43	1332.48	1373.91
FBXO22	0.0011446	2.28938	181.01	205.05	202.23	505.68	434.32	406.82
PPARA	0.00767148	2.30352	68.13	52.34	45.35	145.7	133.69	102.58
LOC417464	5.39307e-06	2.30558	182.03	168.36	183.12	408.51	419.96	401.58
INTS6	0.000932417	2.30628	75.71	76.95	85.62	204.32	165.15	180.07
DYNLT3	0.000217148	2.3082	222.32	285.41	222.25	545.02	588.14	551.78
IGF2R	0.00516547	2.30919	194.76	161.15	153.77	342.8	367.01	467.14
GRAMD4 /// LOC425953	0.0047571	2.30989	75.01	81.79	77.77	205.75	190.21	145.87
PRPF4B	6.74757e-05	2.30991	63.1	67.71	58.6	146.24	152.62	138.66
LOC768699	0.00159492	2.31319	125.31	173.5	129.01	291.95	344.91	352.77
H2AFY	0.0019529	2.31388	92.41	123.01	129.07	242	255.13	299.98
DNAJA4	0.00357949	2.31726	395.79	323.89	541.29	1083.03	976.56	862.41
KLF13	0.00187323	2.32189	135.93	116.88	86.47	274.67	233.6	279.5
LOC395211	0.00285293	2.32261	411.03	373.23	398.75	1073.53	850.16	823.98
MURC	8.25012e-05	2.32302	101.56	85.27	100.15	215.18	217.88	233.6
RCJMB04_8n15	0.000108312	2.32419	1372.57	1719.26	1400.89	3502.7	3353.77	3585.47
NAT13	0.033465	2.32458	52.38	58.96	130.05	211.64	207.25	142.24
IKZF2	0.000562495	2.32634	57.48	43.13	63.39	127.88	119.83	133.81
DIABLO	0.00103165	2.32664	58.88	45.7	58.29	137.7	112.83	128.41
RCJMB04_1j22	0.000214032	2.32756	1284.68	1306.07	1184.97	2986.33	3111.73	2690.17
C1orf142	0.0211968	2.33087	140.57	132.44	129.11	259.94	268.34	409.01
MAP1LC3A	0.00399418	2.33348	124.94	108.86	153.78	249.92	326.36	328.13
TTN	0.000557825	2.33394	105.42	115.2	130.91	280	293.31	247.14
ARRDC2	0.00492194	2.33439	470.36	343.2	368.63	966.19	754.94	1038.56
ESCO1	0.00891996	2.33442	56.15	56.06	50.55	145.03	138.22	96.7
PPAP2A	0.000619058	2.33612	836.35	686.06	554.14	1712.8	1581.68	1556.6
PINK1	7.6895e-05	2.33667	556.66	531.15	477.38	1288.18	1176.19	1192.96
ST6GAL1	4.05852e-05	2.33668	80.44	80.21	80.47	189.04	196.66	177.72
ALKBH4	0.000774086	2.33795	80.93	96.97	84.06	207.99	182.23	222.23
SMTNL2	0.00129367	2.33881	892.38	737.4	808.1	1673.68	1913.13	2114.93
RCJMB04_16k12	0.000230563	2.34269	226.06	215.65	174.18	482.49	453.95	506.4
KIAA0802	0.000273619	2.34655	50.14	38.27	42.45	103.74	95.85	107.48
RABGGTB	7.83563e-05	2.34668	90.71	88.31	112.72	227.18	226.19	231.25
RILPL1	1.10146e-05	2.34676	1056.74	968.12	958.29	2333.25	2267.55	2399.95
KIF13A	0.00160955	2.34735	99.1	99.58	87.72	194.81	251.83	225.64
ZNF618	0.000803787	2.3483	44.8	67.58	49.06	127.66	132.22	119.23
ADRBK2	0.0150679	2.35003	152.19	266.55	147.93	465.59	515.66	350.44
C6orf130	0.00130183	2.35507	256.43	315.83	275.35	753.87	625.46	616.85
LOC428066	0.000691068	2.35542	50.32	59.69	49.52	116.43	138.78	120.55
GATSL1	0.00589764	2.35547	355.98	312.44	362.49	677.72	780.33	970.23
PODXL	3.26884e-05	2.3569	305.81	328.08	333	720.8	782.12	775.94
C8orf22	0.00370261	2.35741	129.75	107.21	81.08	285.81	220.92	243.02
QRSL1	0.00141467	2.35801	177.44	155.12	166.22	417.72	422.28	336.13
PCMTD2	0.00525356	2.35828	136.66	148.24	144.74	306.75	407.71	298.75
ZRANB1	0.0119734	2.35846	43.45	39.4	51.81	88.29	96.97	132.33
SH3GLB1	0.00074943	2.35942	309.56	276.66	335.59	740.82	646.24	787.88
PLCG2	0.00322052	2.36044	63.46	67.96	66.06	179.03	130.17	156.94
ZNF706	0.000853414	2.37101	1331.61	1113.82	906.2	2830.68	2689.86	2426.22
PKM2	0.000899632	2.37161	2830.88	2327.81	2188.78	6335.21	5876.54	5213.55
RCJMB04_7g14	0.00211872	2.37373	1089.29	1211.34	1167.51	2386.12	2695.83	3150.47
SPAG9	0.00113897	2.3778	72.81	71.23	66.1	174.93	143.97	180.77
FHOD1	0.000124497	2.38214	108.81	96.66	109.6	261.75	232.59	256.2
FOXK2	9.09764e-05	2.38346	283.23	344.41	284.19	749.37	731.92	692.02
FEM1C	8.15812e-05	2.38656	309	259.71	257.99	654.87	630.94	687.16
HAGH	0.000152999	2.38958	225.36	219.91	271.76	552.09	555.84	605.47
DNAJB9	0.00314554	2.3915	75.7	82.54	85.77	202.09	161.02	220.44
C16orf45	0.0131845	2.39684	261.38	257.79	188.14	712.63	488.56	494.12
KBTBD8	9.86939e-05	2.40139	66.59	83.33	65.16	171.22	177.3	167.97
RCJMB04_5j9	0.000141132	2.40193	212.08	220.91	188.22	523.23	505.85	463.02
LOC421311	0.000480295	2.40265	400.01	410.27	366.41	1000.32	986.44	840.42
VPS24	3.4227e-05	2.40339	258.4	236.75	269.27	586.08	614.16	636.96
CD47	0.000190798	2.40503	516.96	514.74	402.58	1088.14	1206.12	1155.22
LOC772074	0.00535426	2.40547	108.68	112.09	114.57	320.23	264.85	221.57
GTDC1	0.00070359	2.40599	80.87	57.19	55.17	155.29	163.3	146.32
C6orf162	0.00391589	2.40819	229.14	320.73	348.22	710.77	830.47	621.53
C20orf43	0.000348223	2.40946	676.44	477.7	484.72	1320.56	1279.89	1348.32
NUAK1	0.00997984	2.40995	170.26	227.48	196.45	469.93	581.83	380.21
GYG1	0.00240279	2.41368	1026.47	773.8	868.75	2428.62	2168.36	1845.19
ZNF366	0.00142158	2.41578	60.58	52.32	65.44	160.22	125.62	144.99
RCJMB04_5i17	0.000727979	2.42211	909.44	687.47	708.79	1723.8	2038.81	1822.04
METAP2	0.000147279	2.42694	62.32	81.17	73.73	178.68	182.29	166.21
PPM1A	0.00103945	2.42926	114.74	94.24	119	296.87	259.88	240
SQRDL	0.000388117	2.43049	131.72	86.16	110.49	256.82	275.58	265.7
DNAJA3	3.38491e-05	2.43087	800.23	919.76	853.95	1995.29	2164.26	2097.37
TRAK1	0.00208366	2.43491	233.8	354.33	308.03	789.1	762.76	630.21
CAV2	0.00386354	2.44175	444.21	424.92	422.66	1075.09	1216.97	862.17
LOC777051 /// TOMM20	0.00976157	2.44277	68.97	90.27	82.94	186.2	243.75	161.64
PLSCR1	0.00259526	2.44491	138.07	115.39	155.3	386.79	300.22	312.37
MBP	0.0153981	2.44548	142.47	471.07	553.46	943.3	853.67	1056.9
GGPS1	0.00190296	2.44657	203.37	182.09	219.3	488.91	562.17	428.51
RCJMB04_3m23	0.00927009	2.44726	203.92	224.01	449.7	670.9	802.8	674.09
LOC775975 /// MRPL47	0.000153272	2.45084	210.41	214.27	212.07	525	479.82	555.75
DNAJB6	0.00421754	2.45186	57.22	54.7	68.82	131.49	135.51	176.15
ITFG1	0.000498254	2.45494	386.6	405.95	328.59	915.6	836.44	1000.29
10-Sep	0.00280717	2.45717	95.36	130.44	102.5	289.7	291.8	225.19
AZI2	8.51111e-05	2.4579	41.85	44.74	46.78	116.21	103.39	108.21
PTPRC	0.00204486	2.45809	89.61	54.21	66.64	167.13	158.56	191.64
6-Mar	0.000140912	2.46099	141.82	139.17	117.24	347.06	308.6	324.38
CUBN	7.73439e-05	2.46151	39.2	45.73	44.47	100.5	106.33	111.69
APBB2	0.00029435	2.46478	54.96	50.49	58.65	141.25	141.12	122.1
CTDSPL	0.000667275	2.46678	1101.33	1067	827.23	2314.14	2360.47	2714.77
FAM70A	0.00988917	2.46982	42.74	51.81	55.7	153.66	115.38	102.05
RCJMB04_10m24	0.00139852	2.4707	91.77	88.33	77.75	241.81	205.81	189.45
RB1	0.000529368	2.47434	62.22	70.26	61.39	177.79	151.03	150.88
ROCK2	0.00274533	2.47614	201.11	131.35	161.45	467.97	366.22	388.8
PARP11	0.000176492	2.47659	82.6	97.99	75.96	216.54	220.35	198.48
NDUFB4	0.00706048	2.47883	102.76	85.4	95.09	274.48	244.82	182.83
CCDC93	2.92862e-05	2.48366	155.68	163.12	135.94	386.46	379.58	363.38
[truncated: 417 more rows]

## Sheet: DEMs in SLD
Reporter Name	p-value	fold change	E14-1	E14-2	E14-3	7W-1	7W-2	7W-3
gga-miR-203	0.000570954	0.00132585	26848.9	10571.5	9621.17	32.7527	15.3901	14.2276
gga-miR-200b	0.00458446	0.00954404	3452.43	918.87	660.721	8.50637	17.9065	21.6129
gga-miR-205a	0.0113923	0.0510368	1662.18	648.951	392.485	65.9531	24.2839	47.747
gga-miR-429	0.0219902	0.0798298	408.652	148.807	137.725	20.7482	19.4705	15.2776
gga-miR-454	0.00817834	0.0817898	1144.57	1267.81	1216.21	59.5056	116.234	121.043
gga-miR-200a	0.085602	0.160657	170.833	42.6854	38.3442	16.5585	13.5288	10.3761
gga-miR-1454	0.011617	0.16536	287.283	245.006	438.271	62.8425	49.6415	48.0079
gga-miR-21	0.045562	0.166927	1331.45	1864.75	2156.91	120.516	316.571	456.496
gga-miR-205b	0.0732404	0.172524	360.619	120.765	98.8565	56.4436	9.19057	34.4712
gga-miR-130b	0.00184461	0.195285	3104.27	2319.26	2157.72	547.978	539.782	392.739
gga-miR-451	0.0211472	0.202724	752.169	1819.63	1069.32	285.029	142.37	310.742
gga-miR-1434	0.0262152	0.205915	42.3331	32.6858	71.4043	9.84933	12.0285	8.27293
gga-miR-460a	0.0171963	0.213658	61.4872	80.0763	116.007	15.7475	20.8793	18.4051
gga-miR-466	0.0777007	0.228522	244.841	59.8886	83.7528	29.1995	43.8819	15.6956
gga-miR-1329	0.0542583	0.246156	74.7012	124.285	92.5265	14.1184	41.0782	16.5609
gga-miR-31	0.0197853	0.25364	51.8606	34.2361	21.3311	9.51532	10.8714	6.86123
gga-miR-3535	0.0186059	0.255043	25.513	41.619	60.7941	10.7948	13.3531	8.47869
gga-miR-92	0.00444452	0.255605	11084.7	8349.85	9050.72	2489.58	2524.91	2266.48
gga-miR-181b	0.00152573	0.256285	2132.91	2356.68	2647.76	693.467	644.618	491.115
gga-miR-130a	0.0309996	0.276445	144.57	73.0926	92.1309	15.3431	34.7215	35.5761
gga-miR-20b	0.00129045	0.304512	2183.81	2687.79	2153.65	752.947	769.197	617.129
gga-miR-206	0.0251062	0.317973	7556	10624.7	13969.1	3583.88	3403.78	3235.11
gga-miR-16c	8.83043e-05	0.340978	2869.8	3195.69	3027.09	1055.58	1051.85	992.942
gga-miR-146c*	0.00160544	0.348111	47.7343	42.3679	42.0257	15.0964	15.6014	15.2972
gga-miR-18a	0.0554974	0.384005	90.1433	181.117	86.0853	40.3316	63.3441	33.5466
gga-miR-455-3p	0.0685226	0.39513	136.802	247.333	255.105	87.6957	118.868	46.0193
gga-miR-1576	0.00927697	0.398575	7254.31	5012.74	4747.02	2547.08	1989.36	2244.95
gga-miR-199b	0.053189	0.423029	4550.28	6590.9	8194.61	1710.23	3718.64	2750.73
gga-miR-20a	0.00732429	0.428103	3614.71	4828.99	3858.4	1470.87	1742.04	2053.65
gga-miR-1612	0.0869259	0.43051	29.785	21.5314	48.7281	8.8309	14.4211	19.8181
gga-miR-16	0.0652907	0.447954	3021.34	3390.63	4074.73	1010.29	1657.46	2029.8
gga-miR-10b	0.0998433	0.456543	94.2026	159.588	219.321	70.1673	77.04	68.7886
gga-miR-3538	0.0525156	0.460447	36.7297	44.9743	69.1006	16.7763	28.9384	23.7228
gga-miR-199*	0.0637945	0.464376	5198.31	7568.6	9028.08	2149.97	4600.58	3370.52
gga-miR-3537	0.0543367	0.464879	33.3731	26.5165	20.7273	10.4688	8.78499	18.2233
gga-miR-204	0.0432576	0.469076	32.0218	42.7327	25.2597	15.9947	11.1684	19.7512
gga-miR-17-5p	0.00178927	0.487483	3986.2	4476.65	4052	2272.42	1930.99	1897.36
gga-miR-1777	0.0141254	0.489372	13530.7	13571.6	9491.93	6669.62	5269.48	5969.06
gga-miR-1763	0.0517517	0.526012	320.34	185.827	244.177	165.873	119.857	108.961
gga-miR-1552-5p	0.0708477	0.534016	80.4203	136.917	76.2903	44.5203	64.8494	47.4319
gga-miR-1587	0.0426196	0.54783	255.015	182.62	172.969	113.446	86.3105	134.75
gga-miR-1584	0.0637771	0.557021	1150.62	840.747	689.595	499.596	488.64	505.119
gga-miR-106	0.0209259	0.594437	2552.18	3411.39	2815.18	2022.78	1574.08	1621.55
gga-miR-19b	0.0676289	0.630965	156.918	205.917	128.24	120.446	91.8446	97.5607
gga-miR-15c	0.0380801	0.631652	502.389	385.654	436.081	228.049	278.948	329.388
gga-miR-15b	0.0451855	0.705487	311.964	413.25	319.047	225.248	268.324	243.14
gga-miR-128	0.0861019	1.28964	1540.12	1917.81	1906.41	2407.51	2139.88	2370.66
gga-miR-1787	0.0836169	1.38429	27.2899	19.3264	19.7542	29.883	27.4134	34.5794
gga-miR-100	0.0236288	1.711	778.686	1017.48	895.285	1586.76	1757.86	1260.44
gga-miR-1621*	0.0756809	1.75349	22.7392	37.1254	29.3323	63.0795	55.5485	37.7782
gga-miR-30c	0.051087	1.80485	3805.82	5813.4	4022.28	7413.3	8401.57	8805.97
gga-miR-1456*	0.096572	1.98125	16.7525	10.9127	13.0316	35.9547	16.0704	28.6054
gga-miR-223	0.0711157	2.00057	33.1602	55.803	65.8365	128.548	75.4222	105.718
gga-let-7c	0.0630432	2.03876	4444.19	3588.39	6487.77	8327.72	10039.8	11235.9
gga-miR-2128	0.0315737	2.06454	20.4134	19.6437	17.6667	49.9294	34.5132	34.7306
gga-miR-1636	0.0626566	2.07937	32.8711	24.1559	22.8368	45.2576	40.447	80.362
gga-miR-27b	0.0762975	2.21664	256.084	133.369	121.741	246.148	416.918	470.066
gga-let-7d	0.0186711	2.29437	81.2114	96.4183	84.2482	182.994	242.364	175.486
gga-miR-187	0.00222495	2.60545	26.3	23.7456	31.8955	64.8581	73.759	74.8767
gga-miR-10a	0.089641	3.00769	67.9199	36.8112	62.862	111.945	95.143	296.981
gga-miR-24	0.0408621	3.78749	557.008	661.794	272.301	2148.57	1962.7	1536.27
gga-miR-101	0.0141387	4.51831	29.3512	36.4444	28.2489	114.644	120.533	189.745
gga-miR-99a	0.00254358	4.54817	301.387	465.06	460.268	2156.88	1712.6	1709.82
gga-let-7b	0.00543754	4.9494	1720.86	1872.81	2524.82	10515.8	9586.96	10180.2
gga-miR-3523	0.00208753	5.74997	23.4169	22.6907	17.0099	136.336	136.808	89.7793
gga-miR-22	0.00235921	6.02911	26.4024	42.3021	37.125	265.922	194.97	177.167
gga-miR-30a-5p	0.00596815	6.32383	108.783	235.986	174.123	813.517	1147.17	1320.71
gga-miR-133c	0.0142904	7.7543	1096.4	3152.23	2383.15	25777.6	14709.1	10938.1
gga-miR-30b	0.00384709	12.0699	159.96	68.5587	100.173	969.446	1175.16	1822.67
gga-miR-30d	0.00101569	13.9543	179.042	230.381	192.834	2895.35	2589.51	2919.24
gga-miR-133a	0.00745168	15.1565	249.256	490.063	601.448	10517.9	6300.08	3503.32
gga-miR-133b	0.0094635	17.2988	227.832	373.308	688.43	11973.7	6795.04	3539.27
gga-miR-146b	0.0138488	39.9565	37.2008	24.2207	27.5568	574.923	800.087	2180.25

## Sheet: DEMs in normal
Reporter Name	p-value	fold change	E14-1	E14-2	E14-3	7W-1	7W-2	7W-3
gga-miR-203	0.0167123	0.0137849	3947.65	387.285	2321.22	42.3581	10.1323	39.2638
gga-miR-454	0.0179138	0.137981	670.817	1561.26	1089.03	151.981	128.509	177.762
gga-miR-181b	0.00751248	0.144007	3686.34	4410.72	2595.59	553.985	453.781	532.049
gga-miR-1623	0.00441043	0.151032	2476.09	2084.9	1544.17	343.352	198.024	380.702
gga-miR-466	0.0120224	0.157665	315.514	135.198	130.667	39.4768	23.4313	28.7547
gga-miR-1434	0.0185204	0.189472	46.9359	46.3433	88.2128	9.96601	12.5872	11.8345
gga-miR-455-3p	0.0021437	0.199113	336.255	394.52	515.278	83.8239	96.4714	67.8106
gga-miR-1629	0.00360899	0.221556	556.721	928.27	734.695	188.111	170.053	133.621
gga-miR-21	0.00660517	0.227823	1040.22	1020.67	1650.88	209.846	353.983	281.801
gga-miR-130a	0.0320316	0.230178	117.537	59.6253	121.422	11.2742	23.2258	34.2276
gga-miR-130b	0.00494621	0.231983	2024.09	3013.2	1925.7	428.676	508.334	678.282
gga-miR-92	0.0160233	0.238588	12332.6	13783.4	7867.82	2461.36	2989.15	2657.62
gga-miR-1454	0.0407759	0.248103	183.484	443.484	425.888	131.017	48.8093	81.3907
gga-miR-1329	0.0405601	0.249695	78.8233	185.972	101.951	24.307	34.4818	32.7857
gga-miR-460a	0.00189648	0.263547	78.1169	89.3478	107.083	20.005	26.4827	25.8685
gga-miR-1579	0.045673	0.297315	676.49	752.346	353.155	203.592	141.97	184.251
gga-miR-206	0.0571199	0.298229	8995.01	19556.1	8486.25	3419.38	3229.9	4396.35
gga-miR-20b	0.00761765	0.310562	2087.23	3079.53	2256	992.038	675.487	637.7
gga-miR-455-5p	0.0214421	0.312034	113.07	154.415	193.193	50.8769	41.4268	51.4436
gga-miR-199b	0.00477451	0.323949	6547.95	8366.9	9423.81	2149.5	3062.68	2672.31
gga-miR-199*	0.013464	0.372043	6659.51	9835.8	9948.24	2585.09	4116.2	3136.84
gga-miR-1713	0.0265619	0.38339	114.68	165.754	106.943	34.5467	45.7115	68.2583
gga-miR-3535	0.00730008	0.42346	37.8065	40.2983	54.4897	20.2043	16.3804	19.5638
gga-miR-214	0.0921027	0.424883	49.3963	24.4717	35.6245	7.7426	18.7859	19.993
gga-miR-1581	0.010638	0.434371	22.7529	34.4399	26.2171	11.9011	13.7911	10.5385
gga-miR-20a	0.00800187	0.446696	3656.91	5077.03	4153.48	2239.85	1826.65	1690.26
gga-miR-17-5p	0.0043674	0.447476	4068.86	4876.44	4120.01	2277.72	1707.39	1861.3
gga-miR-16c	0.0114413	0.454032	2279.73	3253.06	3144.86	1508.28	1303.21	1128.44
gga-miR-18a	0.0827957	0.470389	75.0034	172.463	100.028	44.1348	50.6316	68.6911
gga-miR-1587	0.0964046	0.475551	335.11	164.777	179.996	68.932	137.493	116.893
gga-miR-451	0.0158364	0.479901	376.507	525.758	452.283	197.393	267.607	185.05
gga-miR-204	0.083831	0.487044	26.6467	21.9264	42.9741	16.3515	12.9891	15.2469
gga-miR-1677*	0.0604887	0.494785	26.1431	42.7829	26.9716	21.449	14.4976	11.502
gga-miR-106	0.0257755	0.530069	2537.95	3842.96	3013.64	1953.56	1416.79	1609.42
gga-miR-146c*	0.0538095	0.546234	25.0108	21.361	32.7333	15.2391	10.4577	17.5131
gga-miR-199	0.0911315	0.580251	274.502	398.791	358.678	128.694	252.193	217.916
gga-miR-16	0.0258996	0.593348	2532	3359.8	3562.96	1947.03	2032.21	1630.71
gga-miR-30c	0.0140452	1.53411	4208.88	5299.07	4766.38	7433.46	6622.93	7841.96
gga-let-7c	0.0772978	1.65386	4312.17	4634.4	6685.31	7557.89	9632.47	8662.52
gga-miR-126	0.0168724	1.95945	1937.51	2392.48	2867.74	5436.31	4578.27	4088.98
gga-miR-223	0.0283174	1.96679	43.1315	49.0215	60.3694	107.428	75.171	117.381
gga-miR-1652	0.0921971	1.9754	17.5154	16.7215	17.1365	43.7434	21.7232	36.0166
gga-miR-146c	0.00967378	2.00824	342.101	272.199	354.597	549.657	664.728	731.393
gga-miR-1602	0.0992325	2.13322	18.4373	13.1144	17.8084	42.7799	21.5469	40.9692
gga-miR-27b	0.0138763	2.15101	158.826	102.035	117.118	242.112	310.029	260.894
gga-miR-2188	0.075822	2.24676	91.5451	141.524	82.1022	317.243	250.412	140.457
gga-miR-2128	0.0571841	2.47939	26.0248	13.6141	19.9066	66.9757	30.5523	50.1085
gga-miR-101	0.0137771	3.17796	30.6248	22.5848	35.7237	64.6973	110.791	107.138
gga-let-7b	0.0108653	3.64529	1889.28	2844.45	2833.32	8835.3	9575.48	9173.27
gga-miR-99a	0.038594	3.68952	339.345	308.073	722.685	1510.98	1623.23	1920.8
gga-miR-30a-5p	0.0110179	3.88694	146.748	209.575	231.932	808.492	699.306	778.716
gga-miR-22	0.000316611	4.6608	36.1564	42.2351	43.8184	178.509	211.448	179.639
gga-miR-146a	0.0572883	5.00437	91.8096	31.0097	134.824	455.994	452.084	381.266
gga-miR-24	0.00318716	5.22985	337.953	447.647	340.926	2024.79	1899.69	1967.09
gga-miR-133c	0.00827902	6.23822	2651.39	1934.33	3415.97	17380	17278.7	15257.6
gga-miR-30b	0.0217713	6.9534	181.968	68.1331	106.06	670.481	872.086	933.966
gga-miR-30d	5.40539e-05	10.4483	208.822	247.647	240.742	2624.49	2398.83	2261.37
gga-miR-133a	0.0107902	11.6519	634.399	367.702	847.372	8098.8	7520.8	5930.25
gga-miR-133b	0.0270138	12.0076	648.758	239.401	967.698	8854.07	7913.67	5516.66
gga-miR-146b	0.000420435	42.4177	21.916	26.219	38.0387	1016.08	1588.66	1050.55
