# Supplementary material for: Integrative Analyses of miRNA-mRNA Interactions Reveal let-7b, miR-128 and MAPK Pathway Involvement in Muscle Mass Loss in Sex-Linked Dwarf Chickens
Source: Int J Mol Sci. 2016 Feb 24;17(3):276. doi: 10.3390/ijms17030276 (PMC4813140; doi:10.3390/ijms17030276)
Supplement: Supplementary file 1 [file ijms-17-00276-s001.zip › ijms-117079-Supplementary Materials/Table S3.xlsx]

## Sheet: Common DEGs
Gene symbol	Fold change in SLD	Fold change in normal
NES	0.0143729	0.0101022
MYH1 /// MYH2 /// MYH3 /// MYH4 /// MYH6 /// MYH8	0.0157015	0.025067
HBA2	0.0288989	0.02097
COL14A1	0.0310623	0.027901
TMEM46	0.0407345	0.0448519
CDCA3	0.0418206	0.0362909
CDC20	0.0424878	0.0442583
BTBD11	0.0470279	0.0664466
TUBA4A	0.048835	0.027992
LOC422278	0.0517847	0.0558961
TUBB2A	0.0553331	0.0389037
PLK1	0.0570083	0.0485906
VASH2	0.0609432	0.117028
LOC396207	0.0644515	0.0549295
RCJMB04_10l13	0.064915	0.0699183
PBK	0.0656964	0.0590999
RCJMB04_19e2	0.0670361	0.136218
DAK	0.0675519	0.0575056
BHMT	0.0689173	0.0798409
CHRNG	0.0701801	0.101139
ABLIM3	0.071243	0.0823001
MAT1A	0.0712514	0.0255563
TUBB2B	0.0726054	0.0561389
HNRNPH3	0.0726743	0.0720061
CCNB2	0.0727144	0.0784678
LOC395159	0.0727619	0.0463401
TOP2A	0.0734924	0.064762
GNMT	0.0740672	0.0670581
XPO7	0.0749544	0.0810637
MCM5	0.0771123	0.0568329
PENK	0.0785042	0.0611265
PTPRF	0.0789676	0.0605551
COL20A1	0.0790656	0.0770841
CDC2	0.085046	0.0763528
EGFL6	0.0854691	0.0536673
HTRA3	0.0869987	0.117796
HIST1H1C	0.0871158	0.102941
TMEM26	0.0878499	0.149309
STMN1	0.0880578	0.0766027
HBA1	0.0898581	0.0742198
WWC3	0.091197	0.14185
BUB1B	0.092239	0.0944459
TWIST2	0.0926057	0.23153
RNF122	0.0926891	0.0762839
THBS4	0.0936295	0.0853727
P4HA3	0.0942207	0.12068
LMNB1	0.094534	0.126011
LOC777261	0.0947363	0.102194
SHROOM3	0.0954786	0.0838943
C-16	0.0958459	0.066377
RRM2	0.097652	0.0669199
NUF2	0.0990882	0.0988806
API5	0.0996006	0.115089
MCM2	0.100248	0.0673223
TYMS	0.100387	0.0880064
CKAP2	0.102151	0.108701
VIP	0.104246	0.0292707
LASP1	0.104302	0.105589
LOC425891	0.104712	0.106765
CAD	0.105183	0.0645251
FLRT3	0.105191	0.159407
HMGB2	0.107673	0.116622
HDLBP	0.108179	0.103368
INCENP	0.108379	0.118045
RCJMB04_4h23	0.109172	0.1032
CCNA2	0.109612	0.112704
ARL8A	0.111814	0.112518
AOF2	0.112501	0.137059
KIF4A	0.112771	0.103174
MAD2L1	0.113278	0.099534
IGFBP2	0.114231	0.104671
NAP1L4	0.114687	0.152296
KIF11	0.114869	0.0919885
KIF23	0.115231	0.128108
APITD1	0.115664	0.108512
SFRP2	0.116171	0.0845058
SFRP1	0.117087	0.11095
WSCD2	0.117635	0.11809
MYO10	0.117923	0.122234
RHBG	0.118379	0.113953
CENPP	0.118419	0.135849
TK1	0.121154	0.116201
C14orf149	0.123671	0.132775
ANLN	0.1238	0.154571
SNRPB	0.125053	0.106197
WISP1	0.126911	0.11195
KPNA2	0.127142	0.123246
ADD1	0.127335	0.167273
LOC771156	0.12801	0.137202
RCJMB04_8i13	0.129358	0.106244
CIRBP	0.12957	0.246534
NOL5A	0.130273	0.139895
PRRX1	0.131096	0.13305
HSPCB	0.131821	0.142764
HELLS	0.132683	0.188909
CTNNA2	0.133956	0.137395
ARL4C	0.134088	0.163254
CDH2	0.1358	0.144311
OLFML3	0.136811	0.12597
E2F1	0.138015	0.112037
EFTUD2	0.138051	0.133944
MSH2	0.138188	0.122604
CXCL12	0.138829	0.214784
GDPD5	0.138983	0.348816
CKS1B	0.14093	0.105725
RCJMB04_5b12	0.142894	0.139643
KIF1B	0.142952	0.181913
FAM20A	0.143888	0.21015
DUT	0.144817	0.1242
FOXD3	0.145713	0.22484
UBE2T	0.145965	0.161202
FAM102A	0.1464	0.154958
GMPPB	0.146509	0.125534
RCJMB04_30a17	0.148918	0.154281
EPHB3	0.149066	0.171159
LOC424201 /// TUBA1C	0.149263	0.131253
TNFAIP8L1	0.151088	0.151112
LOC420035	0.151294	0.0947587
CHRD	0.15205	0.140222
TPX2	0.15228	0.229332
AHCY	0.15281	0.160655
RRM1	0.152823	0.11395
EMG1	0.153963	0.143627
BRG1	0.154909	0.170267
TYRO3	0.155831	0.271914
RALGPS2	0.156591	0.217215
SEC24D	0.156599	0.180219
ADK	0.15799	0.127821
OLFM1	0.158049	0.136489
EFNB1	0.158175	0.195501
FIBIN	0.158765	0.120676
GATM	0.158851	0.265106
MCM6	0.158881	0.164117
SOX10	0.159451	0.0975399
RCJMB04_1h13	0.159674	0.162447
NELL2	0.161486	0.187207
TUBA1C	0.161772	0.0987521
LOC396473	0.163219	0.197729
BUB1	0.163396	0.160105
ALDH1L2	0.163473	0.488342
PRR5	0.163495	0.129017
NPM3	0.16448	0.125753
SH3GL1	0.164596	0.108913
RCJMB04_30g17	0.164608	0.137852
KIAA1524	0.164835	0.166647
KIAA1274	0.164982	0.130013
FHL2	0.165444	0.188011
MKI67	0.165761	0.149681
WBSCR17	0.165902	0.291591
MND1 /// TRIM2	0.16678	0.176719
ARHGDIB	0.166786	0.19493
SPTAN1	0.166961	0.220901
RCJMB04_1b4	0.167513	0.126621
CHPF	0.168586	0.167494
CENPK	0.168832	0.127557
SOX8	0.168999	0.159405
HBG1 /// HBG2	0.169642	0.141289
NASP	0.171054	0.243458
IGF2BP3	0.171143	0.414985
NONO	0.171534	0.19974
PYCR2	0.171806	0.0827171
THOC4	0.173409	0.1637
KDELR3	0.173458	0.160315
PTTG1	0.173703	0.142432
DHCR7	0.174804	0.197732
RABEPK	0.175305	0.153823
VRK1	0.177151	0.220809
MPP6	0.177547	0.219106
LOC426216 /// LOC430657 /// LOC430658 /// LOC430660 /// LOC430661 /// LOC768967 /// LOC769108 /// LOC769154 /// LOC771066	0.177758	0.132858
TANC2	0.177775	0.16803
C10orf72	0.177871	0.250858
POR	0.178049	0.161501
MYH10	0.178834	0.141668
LOC428309	0.17886	0.130617
PCNA	0.179257	0.259678
LOC430620	0.179319	0.13784
PPP2R5C	0.17964	0.328802
WDR68	0.179928	0.178315
UCHL5	0.180012	0.168204
C6orf86	0.18002	0.183574
CRTAP	0.180291	0.206013
CASP9	0.180916	0.167776
ATN1	0.182075	0.155619
CWF19L1	0.182188	0.259271
NUDC	0.182577	0.211448
LAP3	0.183099	0.288807
PACS2	0.183193	0.254857
ENOPH1	0.183582	0.205592
FEN1	0.183731	0.156552
WDR76	0.184852	0.138134
ZDHHC9	0.185857	0.177014
DCTD	0.185978	0.201979
GALE	0.18656	0.164705
MYL2	0.186936	0.102108
EPHB1	0.187011	0.244036
PRELID1	0.187435	0.151046
MED24	0.188714	0.18377
COL24A1 /// LOC424525	0.188808	0.180812
ECE1	0.1892	0.195667
BCL9	0.189272	0.295639
AIP	0.189319	0.210786
DENND2C	0.189366	0.235974
CCNK	0.191248	0.223309
ATIC	0.191804	0.2269
CDCA8	0.19192	0.192222
PHLDA2	0.191972	0.315574
LOC426014	0.192145	0.1848
LOC421110	0.193518	0.167929
EPS8	0.193856	0.157882
UBB	0.193974	0.315563
POLE2	0.194145	0.190595
NPTN	0.19468	0.157435
PPIE	0.195676	0.200771
EPB41L3	0.196405	0.420232
SLC25A17	0.196764	0.174115
PA2G4	0.19713	0.252394
LOC771055	0.197297	0.171203
XPO5	0.197302	0.214028
MED1	0.197748	0.255043
C14orf32	0.198825	0.237503
DCX	0.198883	0.281682
DPYSL3	0.198925	0.156757
NUSAP1	0.200398	0.19471
FAM38B	0.201359	0.222821
RPL35A	0.201475	0.133057
LOC420679	0.201499	0.256665
LOC420860	0.201685	0.142664
TSPAN6	0.202596	0.234385
RCJMB04_8d19	0.202707	0.222487
LOC422070	0.202828	0.218634
TKT	0.203173	0.208478
PTTG1IP	0.203193	0.288936
C18orf51	0.203581	0.161627
SOX17	0.204458	0.25047
LOC426617	0.204748	0.215142
RCJMB04_26h2	0.204825	0.17038
ZNF232	0.20488	0.17577
TMEM48	0.205204	0.186265
GPR177	0.205209	0.284298
C11orf77	0.205296	0.292452
FXN	0.205771	0.188112
GALNT5	0.206884	0.199896
EP400 /// NOC4L	0.207178	0.175652
CXCL14	0.207429	0.177307
RNPEP	0.207923	0.170119
C12orf10	0.208003	0.279928
XRCC5	0.208391	0.282207
HNRNPH1	0.209837	0.189552
DDR2	0.210008	0.176211
SUMF2	0.210141	0.213679
NOL14	0.21018	0.415285
LOC776932	0.210195	0.209789
C21orf45	0.210357	0.273129
AGRN	0.2105	0.196986
CENPF	0.210822	0.257842
KATNA1	0.211509	0.358711
SNAI1	0.211878	0.266241
LGR4	0.21212	0.361527
AKAP12	0.212177	0.238744
LMNB2	0.212941	0.178935
PPIB	0.214478	0.165531
DNM1	0.214523	0.23248
BASP1	0.21456	0.219723
LRRC17	0.215172	0.237702
COMT	0.215405	0.214778
TTYH3	0.216098	0.203423
CKAP4	0.216589	0.170208
LOC419841	0.21727	0.190721
FAM107B	0.217631	0.27687
COL5A1	0.218166	0.276383
MMP24	0.218833	0.2827
LOC395492	0.220049	0.145863
PCBD1	0.220235	0.167905
RCJMB04_1a13	0.220284	0.214284
IDI1	0.220606	0.294379
ASB12	0.220732	0.0959685
UNG	0.220889	0.16923
HABP4	0.221061	0.364046
IPO8	0.221379	0.195066
RFC4	0.22175	0.30995
FAP	0.221923	0.425453
SYT11	0.222156	0.251303
AKAP13	0.222475	0.284489
ARF4 /// RCJMB04_14d15	0.222925	0.264407
AMMECR1	0.223305	0.337715
SLC1A4	0.223389	0.270167
RBBP7	0.223408	0.241069
LOC425659	0.223804	0.242185
LIMD2	0.224399	0.108793
ACBD7	0.2244	0.28005
NDFIP1	0.224556	0.230335
ACLY	0.224754	0.199506
SAMD11	0.225552	0.257164
SQLE	0.226406	0.133001
LOC396164	0.227052	0.295063
CADM1	0.228212	0.155566
EBF2	0.228775	0.406652
RBBP4	0.229054	0.223811
SPRED1	0.229411	0.257331
ACAT2	0.229854	0.222892
TCF12	0.230638	0.255768
CSRP2	0.23095	0.137172
MARCKSL1	0.23113	0.228146
P4HA2	0.231239	0.192465
C19orf22	0.231314	0.185437
WDR18	0.231418	0.240324
RBP5	0.231833	0.207036
LOC417447	0.232293	0.226908
PPP2R4	0.232745	0.225101
LOC768787	0.232763	0.26965
PLXNA2	0.233233	0.229867
ITPA	0.233441	0.141866
FUS/TLS	0.233448	0.184838
RCJMB04_2c16	0.233629	0.248238
CHST6	0.233991	0.274075
LOC428459	0.234012	0.23245
RCJMB04_35i21	0.234364	0.239928
TCEA2	0.234523	0.276324
STX8	0.235461	0.205173
DYRK3	0.235491	0.293253
LOC776677	0.235507	0.165274
RPSA	0.235729	0.239275
GPSM2	0.235875	0.231448
CENPE	0.236234	0.269421
SH3PXD2A	0.236528	0.256327
AKR1A1	0.236719	0.242837
RCJMB04_1d23	0.237629	0.212371
CHCHD4	0.23768	0.217264
RCJMB04_29f20	0.237688	0.232521
RCJMB04_2k8	0.238526	0.155299
NUP93	0.238792	0.212642
TADA2L	0.239256	0.20822
IFFO1	0.242106	0.220805
CSTF2	0.242695	0.233184
PTMA	0.243164	0.203153
RCJMB04_32j24	0.243212	0.233234
STT3A	0.243519	0.260544
WDR57	0.243577	0.302678
SFXN1	0.24402	0.270868
PARVB	0.24416	0.187316
MYCN	0.244446	0.206325
MAP2K2	0.245145	0.217089
SET	0.245616	0.271062
COX8A	0.246161	0.176664
ARF4	0.246165	0.242065
SSRP1	0.2464	0.263432
CDH11	0.246469	0.137208
FZD1	0.246754	0.266025
B4GALT2	0.246893	0.265971
PDLIM7	0.246916	0.168815
PAPSS1	0.247094	0.195729
LOC425735	0.248395	0.311232
SULF1	0.24853	0.248317
MPST	0.2494	0.320176
CD34	0.24951	0.2424
LOC429710	0.249825	0.277208
EML4	0.249925	0.296895
LOC769447	0.250242	0.131686
RCJMB04_6d17	0.250626	0.242035
LYPLA2P1	0.251181	0.203928
NAT11	0.251254	0.203874
LANCL1	0.251301	0.318082
P4HB	0.25269	0.155706
PPM1M	0.25296	0.274583
ADAMTS17	0.253107	0.225332
MTCH2	0.253962	0.204371
SAR1A	0.254083	0.244741
STAU1	0.254169	0.296033
LDLR	0.254455	0.267661
CMAGE	0.254863	0.293463
LOC418040	0.25492	0.274057
LOC421212	0.256152	0.233741
PHPT1	0.25633	0.211435
RBM22	0.256443	0.243718
CCDC15	0.256496	0.219919
TDG	0.256545	0.34961
FGFR1	0.256673	0.245978
COPG	0.25714	0.201315
HMG20A	0.258018	0.327935
NDP	0.258084	0.290198
COPA	0.258193	0.248863
EFCBP1	0.258271	0.255471
LSAMP	0.258836	0.293074
AK2	0.258968	0.261093
LOC771811	0.259047	0.170707
LOC431205	0.259048	0.253126
BCAR1	0.259451	0.296816
QRICH1	0.25979	0.292402
NOLA1	0.25994	0.386582
PRPF19	0.261005	0.24999
KHDRBS1	0.261254	0.334701
RCJMB04_12f9	0.261643	0.279805
UBXD8	0.262113	0.254438
IMP3	0.262272	0.197492
ANKZF1	0.262413	0.395513
LOC777503	0.262976	0.224008
DHCR24	0.263166	0.201278
FRMD4B	0.26336	0.419275
TBCA	0.263715	0.309024
SDAD1	0.263932	0.235863
LFNG	0.264164	0.295557
PES1	0.264275	0.266387
SLIT3	0.264344	0.257835
SH3KBP1	0.264368	0.277598
GLT8D1	0.265709	0.278995
TWIST1	0.265982	0.398217
LOC423693	0.266338	0.343859
ORC4L	0.266426	0.232036
LOC396522	0.266666	0.166593
CAMSAP1L1	0.26667	0.467157
LRRC40	0.267062	0.353873
NIP7	0.267211	0.230816
GINS3	0.268269	0.347533
RHOB	0.268359	0.30718
SF3A3	0.268982	0.413166
ROR1	0.269185	0.47649
TMEM180	0.269308	0.184382
UMPS	0.269875	0.27729
STK39	0.270105	0.257195
HSD17B10	0.270263	0.253209
CHRND	0.270428	0.466381
ID4	0.270766	0.15366
G3BP2	0.270807	0.41679
LOC425320	0.271091	0.324976
DPYSL2	0.271173	0.252711
CPSF3L	0.271477	0.340883
HDHD3	0.271622	0.191471
ZNF593	0.271625	0.295968
ZNF516	0.271867	0.368496
FRAS1	0.272068	0.274984
NCDN	0.272467	0.311602
WIPF1	0.272649	0.326066
EMP2	0.272681	0.310827
NUDT16L1	0.273138	0.206466
YWHAQ	0.273143	0.277368
ARL3	0.273506	0.234875
FGD3	0.273784	0.357491
NCAM1	0.273915	0.259578
CENPH	0.274205	0.185691
SLC31A1	0.274364	0.271932
ACTC1	0.274367	0.252386
CCDC45	0.274501	0.43986
GPX7	0.275008	0.310563
DEPDC1	0.275328	0.250431
RCJMB04_26e6	0.275598	0.210625
UTP20	0.2758	0.253594
HS6ST1	0.276495	0.279986
ASCC3L1	0.276551	0.286028
FAM96A	0.276645	0.385109
ALDH18A1	0.277313	0.313605
WEE1	0.277677	0.242733
CEP78	0.278195	0.268473
GPC1	0.278349	0.219037
SMC2	0.278885	0.35039
RNH1	0.279104	0.272455
TXNDC5	0.279125	0.219687
HAT1	0.279357	0.309134
B4GALT1	0.279464	0.253647
LOC396525	0.27976	0.207152
LOC424300	0.279937	0.260193
PAICS	0.279949	0.291949
BEAN	0.280014	0.231834
LOC427632	0.280147	0.307249
KAT2A	0.280187	0.206055
WDR81	0.280251	0.279146
EIF5A2	0.280449	0.305517
RNMTL1	0.280666	0.289776
COL1A2	0.281254	0.489259
CHRNA1	0.281388	0.267767
NHP2L1	0.281437	0.264214
HNRNPAB	0.281715	0.279728
LOC425350	0.28204	0.244935
CHD4 /// LOC426176	0.282239	0.320309
CTSK	0.28246	0.259603
HNRNPA0	0.283966	0.261217
SLC25A5	0.284028	0.22177
PLEKHO1	0.284354	0.246901
RCJMB04_1j7	0.28493	0.271888
SSR1	0.284978	0.244157
DPH2	0.285038	0.328391
RCJMB04_3p2	0.285891	0.18962
LIPG	0.286422	0.467082
RCJMB04_34i9	0.286567	0.258915
C10orf32	0.288155	0.239058
GSS	0.288585	0.246159
TMEM39B	0.288704	0.343745
HP1BP3	0.288727	0.329386
C14orf108	0.289519	0.303165
SPG3A	0.289617	0.248776
GLI3	0.289806	0.459837
SRGAP1	0.29051	0.228978
EZH2	0.291256	0.386846
HNRNPU	0.292221	0.407831
LOC769761	0.293069	0.283792
LOC424241	0.293291	0.497081
NID2	0.29362	0.222405
RANGAP1	0.293774	0.206902
ADCK2	0.294352	0.250075
YIPF5	0.29462	0.262537
RAB1A	0.295103	0.444476
EIF3G	0.296005	0.326425
RBM9	0.296144	0.256928
RCJMB04_3c23	0.296766	0.406335
ADPRHL2	0.296869	0.350421
CTBP2	0.296965	0.26225
MAFB	0.296985	0.4438
SMC4	0.297	0.39583
DEGS1	0.297055	0.345385
NEK6	0.297297	0.375163
POGZ	0.297428	0.405675
RRP9	0.297549	0.366953
LOC419195	0.297565	0.364806
VPS16	0.297812	0.343185
DHFR	0.297921	0.307189
SRP72	0.297976	0.282719
TRIM3	0.29812	0.299035
11-Sep	0.298244	0.218979
NBL1	0.298265	0.348939
ADH5	0.298304	0.30113
COPB1	0.298478	0.337336
KIAA1984	0.298628	0.294905
NUP188	0.298868	0.278526
TOP2B	0.298944	0.342563
PPAPDC1B	0.29904	0.230221
RCJMB04_1k19	0.299288	0.31956
TUBB6	0.29943	0.395657
SMAD3	0.299701	0.299783
TMEM138	0.300127	0.329247
SSR2	0.300317	0.304454
IAH1	0.300324	0.221746
AP2B1	0.300359	0.251344
RBM15B	0.300418	0.449562
TFG	0.300695	0.32357
COMMD4	0.300822	0.216615
MED27	0.301003	0.49816
AS3MT	0.301014	0.288698
BTF3L4	0.301087	0.367765
DLG3	0.301441	0.373398
C20orf58	0.301587	0.241394
THY1	0.301618	0.460761
DPH1	0.301727	0.286768
RP11-529I10.4	0.301912	0.215516
HECW1	0.30211	0.389223
CRISPLD1	0.30215	0.193018
PLEKHC1	0.302336	0.45963
RARS	0.302494	0.386833
COG6	0.302865	0.32506
SENP1	0.303487	0.409444
GALNS	0.303723	0.231293
GSTA3	0.303979	0.290871
GATAD1	0.304142	0.259964
DLG7	0.304377	0.21042
CD276	0.30439	0.238616
CCDC52	0.304393	0.175352
PGD	0.304763	0.253369
NUP85	0.305274	0.35262
MGRN1	0.306216	0.281721
TBC1D19	0.306418	0.406893
AP1B1	0.306591	0.437308
RCJMB04_7k22	0.306638	0.309966
MGST3	0.306987	0.244047
PRCP	0.307113	0.311516
USP1	0.307444	0.451279
VAT1	0.308064	0.36723
LOC419913	0.308091	0.361866
RIF1	0.30811	0.259869
TGFB3	0.308656	0.32634
HDAC1	0.308942	0.287666
SF3B3	0.309172	0.270217
RCJMB04_20f16	0.309205	0.327023
PGM3	0.309906	0.248302
CNDP2	0.310034	0.385861
RSF1	0.310038	0.320299
PPRC1	0.310105	0.47213
ID2	0.310151	0.405487
SEPHS1	0.310168	0.312121
LTBP1	0.310233	0.366137
LIMD1	0.310249	0.28409
PRPF8	0.310474	0.398924
RANBP1	0.31067	0.299389
QTRTD1	0.31074	0.288858
CTNNB1	0.31077	0.338669
DHX33	0.310779	0.253819
MYOM3	0.31081	0.278513
SNX1	0.31082	0.328006
PPP1R14C	0.311046	0.381121
NOLA2	0.311082	0.28193
IPO9	0.311147	0.362391
SMARCB1	0.311326	0.317241
RCJMB04_3n15	0.31166	0.320694
GNG5	0.311673	0.27818
CLIC4	0.311831	0.291505
WDR5	0.311923	0.350386
RAPSN	0.312084	0.287866
RCN2	0.312163	0.324809
PDIA5	0.312262	0.291453
C21orf2	0.31243	0.261987
ORC2L	0.312895	0.409635
COL5A2	0.313033	0.399677
DNAJC9	0.313101	0.301667
TNNI3K	0.313408	0.368763
THOC5	0.31358	0.313794
PAFAH1B2	0.313815	0.355293
DENND2A	0.313987	0.338948
LOC416622	0.314169	0.321672
LOC419175	0.31448	0.278425
CPSF6	0.314618	0.356034
RCJMB04_11a8	0.314671	0.404301
TRMT5	0.314964	0.296346
RPLP0	0.315075	0.300078
RCJMB04_26e18	0.315366	0.340611
ARMC7	0.31551	0.26
EXOSC2	0.3156	0.294565
ADAM33	0.315657	0.276657
SMARCE1	0.315664	0.284504
AUP1	0.315817	0.393865
PTS	0.315867	0.260588
ATAD3A	0.316307	0.384256
RNF128	0.316376	0.412313
AQR	0.316629	0.386045
BID	0.316648	0.245802
COMMD7	0.317518	0.255744
ANXA2	0.317561	0.292288
GSTO1	0.317638	0.387635
UROD	0.318119	0.277731
ODC1	0.318406	0.383102
LOC423636	0.31925	0.335229
SEC61A1	0.319382	0.24182
PTRH2	0.319395	0.274987
SF3A1	0.319972	0.306029
FANCL	0.32006	0.442619
CSE1L	0.320078	0.409931
RCJMB04_3i4	0.320107	0.306655
PAX7	0.320265	0.378871
C3orf37	0.320271	0.271902
SEC11A	0.320342	0.292809
ARCN1	0.320379	0.401238
LOC424896	0.321183	0.246675
HES1	0.321593	0.353496
CCDC61	0.321984	0.347121
AKR1D1	0.322021	0.293652
KIFAP3	0.322208	0.377107
C16orf75	0.322441	0.471197
MVK	0.322574	0.251606
NCOA2	0.32262	0.402462
LOC418671	0.322669	0.484332
LGALS1	0.32283	0.32695
CDK9	0.323483	0.350893
DHX37	0.323591	0.234314
PSMD10	0.323806	0.28636
ZYX	0.324845	0.365043
DAG1	0.324893	0.265536
RCJMB04_9g9	0.324936	0.331814
TCF7L2	0.32575	0.355862
RNF166	0.325803	0.433907
MAP1LC3C	0.326205	0.24579
FKBP7	0.32665	0.333734
DOHH	0.326836	0.256609
HMGB3	0.327799	0.352869
POLR2I	0.328505	0.260815
RQCD1	0.328545	0.335257
LSP1	0.328952	0.224673
ACTR3	0.328975	0.355875
DTX2	0.328992	0.345604
NUP43	0.329773	0.337275
CHAF1B	0.329997	0.406421
RCJMB04_3a16	0.330484	0.451462
ASPH	0.330649	0.366304
CDS2	0.331048	0.27452
HOMER3	0.331268	0.277544
RCJMB04_28l23	0.331269	0.313421
GAMT	0.331412	0.44215
MT4	0.331905	0.274417
SS18	0.331908	0.438717
THOC2	0.331928	0.440511
ALDH9A1	0.331967	0.293636
FAM60A	0.332017	0.46739
LOC770379	0.332025	0.348264
TFDP1	0.332084	0.393737
MTA3	0.332174	0.475044
PALMD	0.332179	0.397999
MRPL37	0.332193	0.305004
DCTN5	0.332229	0.333257
UBL7	0.332294	0.242983
RCJMB04_19l9	0.332328	0.278401
RCJMB04_30f6	0.333347	0.344138
CCNI	0.333435	0.22507
SFPQ	0.335409	0.333648
RCJMB04_33j6	0.335717	0.247135
SEC61B	0.336402	0.295412
LOC768619	0.336511	0.370149
LHFP	0.33681	0.35445
AMDHD2	0.337567	0.361977
GPSM1	0.337624	0.238284
RCJMB04_9j22	0.337783	0.336905
VPS13B	0.338168	0.277161
AMFR	0.33865	0.320708
PHLDB2	0.338676	0.492786
TET1	0.338759	0.313007
TACC3	0.339629	0.327597
LOC770103	0.340093	0.298863
DDOST	0.340191	0.328363
ODZ4	0.340722	0.192926
SCAMP5	0.340976	0.299116
SFRS5	0.340992	0.385299
POLR1C	0.341333	0.430439
RFC2	0.34143	0.371763
TRA2B	0.341577	0.266023
CPSF4	0.341795	0.292067
MYBL2	0.34257	0.273939
KATNAL1	0.342617	0.353261
GNG11	0.342699	0.244517
RCJMB04_3a6	0.342964	0.263591
BCAS2 /// DENND2C	0.343037	0.406248
CAND1	0.343047	0.354469
MVP	0.343052	0.39949
LOC415553	0.343116	0.347899
RCJMB04_9b22	0.343247	0.25046
CHSY1	0.343463	0.342199
COG1	0.343784	0.47591
PLEKHJ1	0.344187	0.317006
EIF2B4	0.344426	0.405065
C6orf150	0.344821	0.388549
GARS	0.345016	0.401398
NECAP2	0.345478	0.395832
C21orf7	0.345604	0.260335
ATP13A1	0.346615	0.30306
TGS1	0.346704	0.312395
RCJMB04_1h22	0.346812	0.36744
RCJMB04_29l6	0.347184	0.462836
OPHN1	0.347237	0.304768
RCJMB04_2n3	0.347802	0.38438
FZD8	0.348414	0.265396
TICAM1	0.348754	0.316519
RCJMB04_28b1	0.348797	0.366305
SMYD3	0.349223	0.373623
LRIG3	0.349473	0.473112
CCT3	0.349835	0.473082
MYO9A	0.350059	0.337387
RBM45	0.350457	0.305566
MSH6	0.350492	0.447395
DAD1	0.351651	0.314033
C6orf64	0.351737	0.32473
ETV5	0.352035	0.297773
B-MA1	0.352285	0.307485
OGFOD1	0.352347	0.333317
BYSL	0.35237	0.33435
LOC414740	0.352577	0.265953
SEC31A	0.352912	0.33482
ODF2	0.353022	0.335574
LOC770193	0.353172	0.318222
MLF2	0.35344	0.328882
NPLOC4	0.353572	0.466985
LOC423423	0.353596	0.313714
MYF5	0.354029	0.341745
IFT57	0.354302	0.436049
SRPK2	0.354541	0.418318
RRP7A	0.354753	0.379649
BPNT1	0.355107	0.433266
DHODH	0.355515	0.268127
ANKRD13A	0.355697	0.353115
KDELC1	0.355724	0.47717
PRDX4	0.356175	0.316453
LOC423593	0.356425	0.359411
LOC424838	0.356468	0.469062
DHX30	0.356563	0.345236
LOC769740	0.356736	0.377652
C1orf83	0.357046	0.349028
RCJMB04_19b17	0.357056	0.447648
TP53BP1	0.357313	0.316475
GMNN	0.357361	0.30057
GDI2	0.358061	0.413618
LOC427799	0.358348	0.360507
CTNNA1	0.3589	0.302629
SPR	0.35905	0.272386
PCDHGA2	0.359057	0.275327
RPN2	0.35933	0.344308
SFXN4	0.359376	0.414631
SUZ12	0.359422	0.377412
C1orf77	0.359476	0.336167
FUCA1	0.359507	0.410342
C16orf80	0.359747	0.402185
ANKK1	0.35984	0.323819
DCK	0.360099	0.342873
INTS9	0.360158	0.333997
RCJMB04_33j23	0.360465	0.466261
DEDD	0.36055	0.440742
FAM134A	0.360703	0.295879
SFRS6	0.360891	0.3901
LOC418413	0.361388	0.377764
DACH1	0.362079	0.406725
LOC416646	0.362418	0.419892
DNM3	0.3625	0.314729
IMPG2	0.362569	0.373949
PXDNL	0.362662	0.299551
ALG13	0.362728	0.388673
NFU1	0.362948	0.388136
PDLIM4	0.363045	0.269405
NAGA	0.363081	0.453273
SFRS3	0.363297	0.238714
MAST2	0.363353	0.298589
MIB1	0.363805	0.420248
C1QBP	0.363909	0.335279
GLTPD1	0.363998	0.398288
ORC6L	0.364202	0.257011
CBLL1	0.364241	0.381788
LOC770202	0.364661	0.464284
FAM136A /// LOC426296	0.364685	0.25591
RCJMB04_32c9	0.365482	0.483474
JOSD1	0.365826	0.445483
ACACA	0.365852	0.36651
VCAN	0.365968	0.34809
AAMP	0.366592	0.472935
PDE6D	0.366614	0.424876
LRP11	0.366856	0.195212
TOE1	0.367118	0.430654
KIFC3	0.367324	0.307609
RPS14	0.367635	0.265433
TCEA1	0.367638	0.470843
PEO1	0.368451	0.343794
PEF1	0.368606	0.366579
CCT4	0.369048	0.313641
PSME3	0.369144	0.313696
LOC769479	0.369206	0.3585
MMS19	0.36933	0.358149
FAM118B	0.369401	0.395926
RCJMB04_3d14	0.369654	0.348252
NIPSNAP1	0.36968	0.269898
MFSD2	0.369779	0.297398
MS4A15	0.369901	0.342248
USO1	0.369981	0.393153
DKC1	0.370031	0.430562
RNASEH2B	0.370139	0.373403
OLFML2A	0.370335	0.359005
CHD1	0.370429	2.13891
C11orf10	0.37063	0.271169
CSNK1G1	0.370693	0.417414
GNG2	0.370741	0.270376
LOC424014	0.370901	0.436344
PUS1	0.371046	0.39804
LRWD1	0.371172	0.314106
SREBF2	0.371673	0.355619
GNAI3	0.372015	0.37818
SCFD2	0.372125	0.362991
COG7	0.372201	0.476162
RCJMB04_2h11	0.372635	0.334634
TAF15	0.373372	0.482465
LOC395787	0.373673	0.363209
BZW1	0.374296	0.362856
HMOX2	0.374432	0.465652
C14orf4	0.3745	0.439885
C14orf1	0.374535	0.270918
ITFG3	0.374662	0.385718
VPS53	0.374668	0.424809
DCXR	0.374906	0.340188
C1orf190	0.3752	0.339852
ZBTB25	0.376156	0.400239
LOC427412	0.37642	0.336647
DOCK7	0.376529	0.43206
TRMT11	0.376864	0.490679
WASH2P	0.377028	0.419286
LOC770083	0.377071	0.318843
LOC418128	0.377419	0.395503
PPP2CB	0.377735	0.383192
THAP7	0.377746	0.306383
RCJMB04_9g1	0.377926	0.403306
CBARA1	0.378633	0.431685
PSMD3	0.378802	0.476748
RCBTB1	0.378899	0.381743
YIPF3	0.37904	0.354709
PDZD11	0.379161	0.359278
LMAN1	0.379297	0.377713
R3HCC1	0.379411	0.317298
LOC770371	0.379504	0.35046
WDR77	0.380185	0.382497
THEX1	0.380244	0.496624
ITGB5	0.380604	0.484512
MMAB	0.380605	0.441091
LSM7	0.380841	0.443576
CCDC56	0.38101	0.270941
NOB1	0.381218	4.30091
MKI67IP	0.381236	0.408991
SEC23B	0.381381	0.320709
LOC772302	0.381796	0.346988
FBLN2	0.381831	0.409107
BUB3	0.381887	0.416822
LOC422319	0.382321	0.403068
TMEM167B	0.382334	0.259251
INTS7	0.383067	0.379637
RCJMB04_13d7	0.383563	0.372499
PMP22	0.383925	0.341384
NOL7	0.383994	0.42406
COMMD2	0.38421	0.3884
TSSC4	0.384431	0.403609
RCJMB04_22j23	0.384483	0.403537
LY6E	0.384629	0.331078
RCJMB04_36h7	0.384743	0.387378
BUD13	0.384941	0.325755
DYNLT1	0.385077	0.360598
ASCC1 /// SGPL1	0.385274	0.435488
LOC424773	0.385343	0.464328
CBX4	0.385774	0.460072
PRCC	0.385833	0.351701
POLG2	0.386736	0.473985
LOC427449	0.386797	0.429946
LOC770100	0.386815	0.481938
RCJMB04_6l6	0.386826	0.355795
SLC25A6	0.387014	0.445804
GEMIN4	0.387484	0.486173
RCJMB04_15c3	0.388321	0.408941
UGDH	0.38834	0.470206
SNRPE	0.38855	0.310514
NR5A2	0.388716	0.359228
KDELR2	0.388796	0.38171
SOX18	0.388938	0.488748
COPB2	0.389548	0.472759
RCJMB04_23h2	0.389826	0.300042
LOC771075	0.389852	0.476832
YARS	0.389857	0.346365
RCJMB04_10n18	0.389933	0.392561
RCN1	0.389964	0.315864
RPP40	0.390166	0.452732
TCOF1	0.390512	0.464417
FAM123B	0.390635	0.433149
EXT1	0.390647	0.418491
STAG1	0.390819	0.36936
FAM125A	0.39093	0.366181
C10orf83	0.391108	0.328637
BSDC1	0.391311	0.405792
LOC426092	0.392143	0.282669
PLS3	0.392243	0.340031
SLC35B2	0.392283	0.314829
PSMB3	0.392309	0.373066
ELOVL1	0.392485	0.377989
CCDC86	0.392498	0.39106
LOC416777	0.392849	0.439833
RCJMB04_10a6	0.393223	0.489386
YRDC	0.393254	0.37597
GSR	0.393314	0.356566
TMEM82	0.393576	0.32299
VPS26B	0.393883	0.495507
ID1	0.394216	0.436151
PTBP1	0.39435	0.388212
LOC422650	0.394364	0.318893
ATF6	0.394635	0.43185
CCT7	0.395137	0.366409
C1QTNF2	0.395413	0.412589
CTPS	0.395426	0.340087
GSPT1	0.395774	0.390708
TRAF7	0.395841	0.416088
RCJMB04_1p22	0.396016	0.341812
WDR59	0.396333	0.35055
ANAPC5	0.396677	0.498784
COPS2	0.396965	10.8455
TMEM214	0.397023	0.253597
TMEM14C	0.397443	0.453382
ING4	0.397516	0.349815
BCLAF1	0.398209	0.456479
C20orf4	0.398763	0.359024
CTNNBL1	0.398933	0.40495
TMLHE	0.399417	0.394142
RRP12	0.399612	0.393737
ARF6	0.400449	0.465349
LOC771922	0.400581	0.392105
HMGN2	0.400817	0.382595
EIF3EIP	0.400846	0.450072
IFT20	0.401013	0.442603
CCM2	0.401513	0.392431
LOC426458 /// LOC770857	0.40179	0.248535
RCJMB04_5e8	0.401994	0.349308
LANCL2	0.402114	0.440171
RPE	0.402178	0.35937
GHITM	0.402369	0.293345
SCAMP2	0.402384	0.337565
LOC769747	0.403021	0.40422
PXDN	0.403371	0.236894
NOTCH1	0.40375	0.450277
GCAT	0.403853	0.476109
CCDC101	0.403927	0.399811
CNOT10	0.404088	0.48415
AMOT	0.404162	0.404401
CD82	0.404188	0.397809
RCJMB04_1m9	0.404478	0.404459
SETD5	0.404583	0.443986
NOL1	0.405542	0.393466
C20orf72	0.405771	0.470305
SNAI2	0.406322	0.350966
NEK1	0.40656	0.42861
SLC37A3	0.406764	0.428472
COX19	0.406786	0.291165
ASB9	0.406861	0.367458
LOC417629	0.407177	0.395618
LOC416968	0.407244	0.372655
NUDT1	0.407387	0.330963
WDR82P1	0.407521	0.463899
PEX16	0.407622	0.485606
NDUFB8	0.407907	0.213678
RPL4	0.407934	0.47197
FARP1	0.408213	0.444586
LOC395611	0.408322	0.337611
NACA	0.408403	0.430448
RCJMB04_2f16	0.408637	0.322442
NOLC1	0.408816	0.396662
CBX1	0.409657	0.360297
ACP6	0.410142	0.456677
DAP	0.410165	0.47798
CTSA	0.410255	0.384757
CSNK2A2	0.410761	0.453051
PYGL	0.410961	0.356802
TRAM1	0.411196	0.452538
ISG20L2	0.411488	0.381307
NUDCD3	0.411837	0.461392
TGFB2	0.411881	0.494276
ARSJ	0.411905	0.44535
WBP11	0.411937	0.378767
HMBS	0.412312	0.383642
SLC35C1	0.412348	0.385499
SMU1	0.412565	0.42076
RPL18A	0.412591	0.410434
OLFML2B	0.412831	0.248271
DCTN6	0.412893	0.476808
RPL7L1	0.413158	0.424734
LOC427708	0.413318	0.301065
CNTF	0.413574	0.437845
THUMPD3	0.413732	0.467508
LOC771098	0.413769	0.474683
ARMC6	0.414091	0.384941
RCJMB04_7g7	0.414098	0.44126
LOC769145	0.414635	0.338975
EBNA1BP2	0.414688	0.399728
PTPN9	0.414742	0.359655
S100A10	0.414961	0.461823
MFSD10	0.415245	0.415282
METRNL	0.415413	0.488574
LYRM4	0.415483	0.412831
LOC769383	0.415572	0.35058
ABL1	0.415813	0.485449
PREP	0.415958	0.44132
CCDC50	0.416297	0.325485
SIRT2	0.416546	0.377325
TMEM119	0.41691	0.249128
LOC428379 /// LOC772340	0.416992	0.441748
RBM14	0.417019	0.422376
TEX10	0.4171	0.492531
BTAF1	0.417283	0.484364
RGS3	0.417464	0.407374
CHAF1A	0.417464	0.379426
DUS3L	0.41764	0.410948
TVA	0.417745	0.392645
LOC418364	0.418133	0.341093
CKAP5	0.419099	0.487321
NUCKS1	0.419106	0.494847
CTSH	0.419294	0.315161
HTRA2	0.419611	0.381803
CLUAP1	0.419761	0.445702
LOC417353	0.419892	0.423325
LOC424261	0.420294	0.286878
BTBD12	0.420412	0.461529
ITGB3	0.420659	0.418818
RCJMB04_25b17	0.421147	0.493498
ILF2	0.421326	0.387841
COQ6	0.422107	0.430509
SCAMP4	0.422791	0.343223
NFYC	0.423008	0.483229
UPF1	0.423089	0.413597
CLP1	0.42333	0.376816
SLC16A2	0.423581	0.368864
DNAL4	0.423628	0.363116
TEAD4	0.423674	0.322404
FN1	0.42397	0.41624
ARHGEF10	0.424002	0.491718
GNB2L1	0.424501	0.423103
SLC2A11	0.425278	0.416688
VPS33A	0.425422	0.358512
TMEM64	0.425812	0.363586
AP2M1	0.426328	0.457851
PPIH	0.426382	0.433525
TPM1	0.426511	0.343687
RNF43 /// SUPT4H1	0.42662	0.384206
TMEM22	0.426656	0.247923
COBRA1	0.426899	0.432905
RAC1	0.427036	0.390743
AKAP7	0.428041	0.283063
LOC772299	0.428059	0.491725
TYW3	0.428657	0.424174
MRPL32	0.428774	0.368598
RUVBL1	0.42884	0.401772
LOC771432 /// RPL3	0.429241	0.433096
NOVA1	0.42926	0.420307
EIF3F	0.42944	0.48154
NUP155	0.429566	0.46047
TMEM169	0.429656	0.480708
POLR2H	0.430238	0.373319
MPRIP	0.430457	0.391717
COPG2	0.431435	0.422455
DNAJC14	0.431615	0.415665
LOC415859	0.432126	0.321977
COG4	0.432404	0.437754
NCOA1	0.432608	0.461648
LOC422210	0.432763	0.489487
CASP3	0.432916	0.322937
LOC417388	0.43293	0.433061
CEP68	0.43318	0.446932
MACF1	0.4333	0.437179
SEMA3F	0.433461	0.251441
RCJMB04_30h8	0.433571	0.411335
RPS3	0.433606	0.39154
ARPC4	0.433787	0.353203
CCDC109B	0.433848	0.440918
B4GALT7	0.43401	0.410374
DHRS3	0.434243	0.308477
HNRPA3	0.43439	0.383447
FDPS	0.434408	0.321707
LOC769938 /// SEPHS1	0.434632	0.410579
C9orf114	0.434644	0.473286
ENTPD2	0.435026	0.284257
RCJMB04_13d16	0.435747	0.453875
COPE	0.435846	0.384939
TDP1	0.436239	0.458495
TMEM203	0.436263	0.417394
LARS	0.436396	0.480943
MCRS1	0.43673	0.42955
C16orf14	0.436859	0.480869
SLC25A22	0.437125	0.339473
NT5C2	0.437289	0.312364
C12orf23	0.437443	0.466189
SULT1B1	0.437541	0.331374
SLC25A14	0.437548	0.336399
KATNB1	0.437602	0.379644
ILK	0.437705	0.393611
RAB9B	0.437758	0.397262
TH1L	0.437834	0.445485
HMGB1	0.437863	0.492357
CEP350	0.43835	0.461257
NUP133	0.438991	0.401999
LOC423369	0.439329	0.292986
GTF3C6	0.439637	0.451858
DHX38	0.439983	0.474117
CTH	0.440047	0.377308
LOC428508	0.44005	0.264027
ZNF207	0.440092	0.356582
PRDX6	0.440105	0.421123
MERTK	0.440309	0.452957
RPL24	0.440447	0.40647
PGRMC2	0.4405	0.486574
GMDS	0.440526	0.286969
PCSK5	0.441523	0.43955
ZNF398	0.441608	0.497502
REEP3	0.441728	0.439145
PYCRL	0.441846	0.406216
PTCD3	0.442146	0.419145
C17orf71	0.442195	0.425085
SNRPC	0.442401	0.344662
RANP1	0.442549	0.450367
TPP1	0.442717	0.432055
YEATS4	0.442932	0.487732
PARD3	0.443225	4.30498
HN1	0.443387	0.366356
ARL1	0.444059	0.40879
TMEM184B	0.44436	0.442687
MAGOH	0.44448	0.381567
GTPBP1 /// LOC770923	0.444592	0.473214
MRPL10	0.445174	0.430355
C2orf49	0.445313	0.461601
RCJMB04_2p8	0.445403	0.423019
C21orf70	0.44554	0.45704
GOLGA7	0.445762	0.476534
BTBD14A	0.445939	0.464167
ACOT9	0.446004	0.24024
L3MBTL2	0.446133	0.422044
RCJMB04_7j8	0.446245	0.45083
LOC776315	0.446885	0.444109
KCTD3	0.447234	0.477398
RCJMB04_17e23	0.447389	0.413786
ACTR2	0.44767	0.451431
MARS2	0.447727	0.413381
DYNC1I2 /// LOC776187	0.448113	0.439273
DAZAP1	0.448245	0.483038
GUK1	0.448692	0.46039
FASN	0.449042	0.31177
POLR2E	0.449053	0.377774
LOC426431 /// OAT	0.449914	0.47654
DSTN	0.450567	0.382613
BMS1	0.450978	0.491002
HNRPLL	0.451363	0.358848
LOC424219	0.4514	0.315324
WDR75	0.451484	0.402773
HYI	0.45186	0.376347
AP3B1	0.452034	0.460465
RPS2	0.452267	0.385034
LPIN2	0.452648	0.478639
ST14	0.452792	0.431302
C11orf61	0.452833	0.450561
RCJMB04_20c6	0.453494	0.434324
PSMD2	0.453603	0.410836
GIT2	0.453644	0.315058
CYFIP1	0.453925	0.469886
LOC770664	0.454114	0.275315
RCJMB04_6l3	0.454295	0.440029
NPL	0.454328	0.354338
LRSAM1	0.454466	0.413662
MAPKAPK2	0.454582	0.46449
LAMB1	0.455272	0.417966
FSTL1	0.455609	0.28428
ZW10	0.455877	0.413809
RBL1	0.455895	0.29684
NF1	0.455924	0.492592
PDCD6	0.45663	0.478671
RCJMB04_4h19	0.456703	0.458931
RPA1	0.456845	0.436202
RPL13	0.456951	0.412526
RCJMB04_7b15	0.457067	0.454352
RPS17	0.45723	0.418065
LOC771877	0.457369	0.478531
PLOD1	0.457496	0.400436
TBC1D13	0.457549	0.40868
STUB1	0.457626	0.458978
C17orf85	0.458244	0.498898
AMBRA1	0.458509	0.476575
PPIC	0.458701	0.445846
KIAA0258	0.458926	0.481307
PQLC2	0.459093	0.461254
GTF2F2	0.45953	0.490227
EHHADH	0.459635	0.400752
PANK2	0.459681	0.449059
SIRT5	0.459682	0.422599
H3F3B	0.459833	0.492769
NAT9	0.459864	0.393646
RPL15	0.459897	0.451957
GPC4	0.459935	0.365069
PTPRA	0.460033	0.455326
SLC7A6OS	0.460339	0.435078
KLHL12	0.460731	0.43453
WDR33	0.460902	0.387
ARNT	0.461054	0.470611
MRPL51	0.461087	0.2395
LTF	0.461294	0.367446
MFSD1	0.461423	4.93341
ZFP1	0.461877	0.491703
LOC426545	0.46189	0.449369
NPC2	0.462253	0.439052
DCPS	0.462405	0.47217
MYL9	0.462619	0.353115
VIM	0.463259	0.478937
LTA4H	0.463819	0.484605
RCJMB04_28n18	0.463983	0.42921
LASS5	0.464286	0.423924
SLC19A1	0.465446	0.409886
CDCA7L	0.465611	0.467087
LOC429716	0.465766	0.434535
HINTW	0.465945	0.438453
PSMB2	0.466024	0.473536
RPL36	0.466392	0.429957
LOC772329	0.466806	0.339968
PARP1	0.467311	0.42749
CIZ1	0.467357	0.473638
PRPF40A	0.467881	0.485927
TSR1	0.467973	0.40273
CMIP	0.46814	0.469354
LSM8	0.468305	0.330418
C15orf44	0.468783	0.437968
CRMP1	0.469266	0.329311
POLE3	0.469388	0.424819
DDX54	0.469719	0.450585
CORO7 /// MAGMAS	0.469965	0.345929
SRM	0.470211	0.349404
LOC420915	0.470244	0.450819
ASB6	0.470256	0.469897
NOP16	0.47046	0.402142
FKBP1A	0.47073	0.399642
TXNDC14	0.470882	0.407285
BTF3	0.47095	0.431275
RAMP1	0.471332	0.442344
XRCC6	0.471625	0.462677
TXNDC16	0.472097	0.422599
ATP6V0D1	0.472126	0.360817
PRPF38A	0.472897	0.497389
LIMS1 /// LOC771176	0.472924	0.394882
WDR3	0.473247	0.451168
DTNB	0.473347	0.434584
WNK2	0.473369	0.401307
DDB1	0.473535	0.487456
FAHD1	0.474443	0.429579
UCHL3	0.474854	0.419846
SFRS1	0.474921	0.488994
BVES	0.474949	0.409015
CANX	0.476018	0.383925
YWHAE	0.476028	0.488732
PDIA3	0.476085	0.445756
LOC770137	0.476488	0.426593
RCJMB04_7f5	0.476493	0.419599
BCS1L	0.476982	0.473259
RB1	0.477796	2.47434
MIPEP	0.477936	0.413708
RCJMB04_25m4	0.478375	0.34655
RCJMB04_7e17	0.478445	0.415772
TSPO	0.479596	0.417679
VAC14	0.479841	0.400885
UPP1	0.479848	0.401487
PRKAR1A	0.480223	0.489704
PID1	0.480562	0.306567
WRN	0.481228	0.448506
PSMF1	0.481385	0.457023
POLA1	0.481513	0.463114
RCJMB04_17i1	0.481945	0.493781
FECH	0.482383	0.414486
CAP1	0.482553	0.415351
PHB2	0.483498	0.497671
RCJMB04_6i10	0.483761	0.476122
LOC425933	0.484018	0.412862
HNRNPK	0.484678	0.403975
NAV3	0.485065	0.468404
C9orf90	0.48509	0.421082
ACO1	0.485143	0.483723
CHERP	0.485171	0.455035
RPUSD4	0.485757	0.426015
SSR3	0.485838	0.479631
FBXL8	0.486253	0.465466
LOC769780	0.486881	0.479282
LOC415683	0.487248	0.4577
HISPPD2A	0.487663	0.393124
AQP1	0.488386	0.445466
ZFAND6	0.488442	0.434747
ERH	0.489794	0.394327
RPLP1	0.489905	0.481089
CDC23	0.49065	0.445306
ST3GAL2	0.49076	0.402888
ACTR10	0.490975	0.447105
SRRM1	0.491157	0.474865
KIAA1219	0.49129	0.497001
ZMAT2	0.491754	0.404237
RCJMB04_32j5	0.492553	0.402024
RPL7A	0.493259	0.462264
ANK2	0.493495	0.422081
RPS4X	0.493544	0.468192
CYGB	0.493957	0.364795
LIMCH1	0.494403	0.362748
RBM15	0.495046	0.472917
CAB39L	0.495305	0.495374
C4orf16	0.49543	2.04164
SEC14L1	0.496687	0.42636
NAPRT1	0.496773	0.430299
RCJMB04_33p3	0.49689	0.325107
ADPGK	0.497003	0.351474
SPCS1	0.497045	0.495233
MMP16	0.497882	0.471301
GPX4	0.497942	0.376581
ARHGAP5	0.498229	0.357674
QDPR	0.498362	0.456432
CREB3L2	0.498453	0.422735
TTL	0.498481	0.343482
LOC425186 /// LOC425419 /// LOC426837 /// LOC770741 /// LOC777257 /// LOC777530	0.498864	0.381145
LOC415358	0.498946	0.497264
WDFY2	0.499436	0.359651
HSPA9	0.499754	0.434371
ABRA	37.9005	31.7435
CKMT2	28.4621	10.6304
MUSTN1	26.2525	15.2221
BF1 /// BF2 /// HLA-G	23.6068	23.0566
YIPF7	22.0214	18.5561
ICER	21.5785	8.69289
DBI	20.1284	20.9461
MYBPC2	20.0157	19.6126
RCJMB04_18a15	19.5134	20.3352
TRDN	16.7169	19.0356
MGP	16.4843	8.10303
MYH2 /// MYH8	16.1484	34.4285
PHKA1	15.8935	11.6355
FBXO40	15.1008	8.07891
PSPH	15.0874	15.2642
ATP2A1	13.92	8.16728
KIAA1529 /// LOC772014	13.8681	11.3475
TMOD4	13.5662	21.7657
PDK4	13.0337	17.2298
LOC777379	12.9398	4.78703
PTGDS	12.9347	13.4697
FKBP5	12.2652	4.88412
VWF	11.5614	9.81618
PDLIM3	11.5002	13.4132
BLB1 /// BLB2	11.4506	7.91324
RCJMB04_35f9	10.758	25.9142
COMP	10.5333	7.44385
DMN	10.2395	14.6014
FUNDC2	9.69038	8.76102
SCP2	9.26649	10.1904
CMYA5	9.10928	13.6835
DHRS7C	8.71172	6.75604
MLF1	8.64609	14.8147
GRB10	8.56875	6.6658
RGS5	8.5627	2.86975
RCJMB04_33d7	8.3471	7.86553
MYOZ1	8.12479	7.6422
DUPD1	7.82508	7.97531
R3HDM1	7.74718	10.0165
LOC777533	7.68148	12.6124
B2M	7.58871	7.03683
CD151	7.33104	6.09775
ATP1B4	7.32227	4.88303
MYPN	7.27755	7.2631
CRY2	7.12289	4.95422
JPH1	6.99885	5.05027
ENTPD6	6.80078	5.97873
LOC416933	6.74919	4.64492
PKIA	6.71675	8.70758
PGM1	6.70038	5.10903
HSP25	6.6619	3.90741
VCAM1	6.56911	7.73341
FAM136A	6.56517	0.49448
HOOK3	6.5165	8.53605
CAND2	6.49983	2.64959
SIK1	6.46065	7.86537
CASQ2	6.32864	8.0402
IHPK3	6.28604	7.9557
PFKM	6.27174	6.00612
FADS2	6.25088	2.99253
LOC423784	6.14608	4.50726
AGL	6.08049	5.62559
CAPN3	6.07539	7.96424
ACTR3B	6.01142	4.50783
CFH	5.96253	4.91688
OPTN	5.84496	5.97771
LDHA	5.8262	5.51212
C10orf71	5.72162	5.94397
LOC423899	5.66784	7.66833
XIRP2	5.63688	5.83064
TINAG	5.51997	4.30626
MOSC2	5.46986	5.20384
C9orf61	5.40253	5.37326
SLC25A29	5.32242	2.25903
C16orf57	5.29573	3.15534
RRAGD	5.23797	5.18861
FBXW5	5.21357	0.419949
UBXD4	5.20523	4.96068
JMJD6	5.12455	2.0537
RHOQ	5.06968	4.12785
SLC25A12	5.02644	5.28965
CUTA	5.00924	6.47595
GLS	4.9987	3.59
ADSSL1	4.98985	9.2241
KCNJ2	4.94363	3.48509
PPP1R3A	4.90698	6.94327
LOC416676	4.90173	3.99428
TM2D1	4.83467	4.13383
ACYP2	4.83036	3.32468
LOC418768	4.82504	7.25422
PHTF2	4.81299	5.94229
LOC418747	4.81147	3.29373
ZNF366	4.75836	2.41578
ZDBF2	4.68972	6.33342
ANKRD9	4.68557	12.6782
CAPZA2	4.68554	5.7915
ST6GAL1	4.6775	2.33668
ADIPOQ	4.65473	2.71219
SAMM50	4.59878	4.30723
RAP1B	4.57695	7.17255
ALPK3	4.56465	4.28503
DNAJA4	4.54116	2.31726
KCNE3	4.50655	2.84061
CD74	4.49343	3.32871
RCJMB04_31l21	4.48707	6.37443
KLHL31	4.42377	7.08644
ISG12-2	4.41545	3.27349
PECAM1 /// PECAM1	4.4109	5.16723
INTS6	4.40291	2.30628
LOC423635	4.3842	3.7158
LOC395756	4.37535	3.53712
C6orf161	4.34181	3.16231
MOG	4.29308	5.56756
GBGT1	4.26517	3.43333
NRG4	4.25997	2.95674
RCJMB04_7n24	4.25655	5.37616
SLC25A4	4.20063	3.81883
SHFM1	4.19843	3.59305
LRRC39	4.18143	4.10088
DNAJB4	4.16852	3.49955
NR1D2	4.15141	2.68448
CLOCK	4.14014	5.25164
ADHFE1	4.11229	4.92123
C13orf15	4.10091	4.19165
MTUS1	4.09135	2.89841
RCJMB04_13l2	4.08751	4.65992
ARRDC2	4.0859	2.33439
PTPLA	4.05523	4.31117
OTUD3	4.03391	3.52147
CD3D	4.01752	3.04755
VIPR2	4.00642	2.78996
RCJMB04_34f17	4.00309	4.0859
GBE1	3.98156	4.4437
LOC422540	3.97759	2.99675
LOC395985	3.94466	3.98979
LOC768655	3.93813	3.14888
LONRF1	3.89833	2.93439
WWP1	3.88844	5.58545
PHKB	3.85857	4.49283
C1QA	3.78973	2.0966
EFHA2	3.77819	3.14373
LOC769469	3.74994	4.43667
LOC427414	3.74122	3.44847
SEC23A	3.73506	4.11636
TPPP	3.72749	3.23015
RCJMB04_11a23	3.72713	3.99171
RCJMB04_11e18	3.71987	5.20815
TMCO1	3.71274	3.94483
FAM70A	3.71073	2.46982
ZAK	3.7097	3.89926
KLC1	3.6655	4.60295
LOC423613	3.66175	4.15032
PHKG1	3.64248	3.50864
TOM1	3.64037	4.66122
BAG3	3.63822	3.69546
LOC425610	3.62597	4.17271
RNF14	3.62119	3.07921
TSC22D3	3.60551	2.28905
LOC396194	3.59623	3.43633
RPAIN	3.58571	3.31519
DUSP3	3.57343	2.91471
CSF2RA	3.57122	2.79288
APOA1	3.56051	5.86449
ERGIC1	3.53359	3.57758
CCDC47	3.49162	5.02309
CDK5	3.47593	3.34295
RBM38	3.47505	2.20281
BVES /// POPDC3	3.47149	5.59111
MTIF3	3.45016	3.5075
LOC420795	3.42129	2.80645
AK3	3.405	2.05567
LOC769701 /// TUBGCP6	3.38824	2.82476
CPT1A	3.37562	2.97564
FZD4	3.32812	4.05393
LYPLA3	3.32604	9.45886
LOC419545	3.30927	2.90756
LOC418544	3.30289	2.27464
FXR1	3.28244	3.4429
TMEM38A	3.2785	3.20464
TTC38	3.26301	3.35218
CDC42BPA	3.25108	3.60357
NARG1L	3.23158	3.37116
USP25	3.22571	7.21578
C7orf25	3.22089	2.88301
BBS5	3.22051	5.88405
GPR116	3.19944	2.06108
RNF139	3.19037	3.85075
PIK3IP1	3.1866	3.04143
ZNF238	3.18221	3.36642
PABPC4	3.16373	2.19443
LOC771699 /// NEB	3.16197	4.36753
PKM2	3.16028	2.37161
FIGF	3.15517	6.1275
RCJMB04_6p13	3.15092	4.69974
IFNGR2	3.1461	2.01087
TPP2	3.1398	4.84375
RAI2	3.13972	3.01266
COMMD9	3.12889	3.47143
RTN4	3.12703	3.74368
GOLIM4	3.10602	0.447995
EMB	3.10412	3.43809
C16orf45	3.0846	2.39684
RDH14	3.08391	3.12629
ST3GAL6	3.08315	2.86112
BTG2	3.07418	3.35942
BECN1	3.07173	3.0563
RCJMB04_1o7	3.05345	3.94254
CAMK2G	3.0368	2.06032
NEXN	3.0189	2.28377
GPR1	3.01061	3.36455
FRY	3.00463	3.13629
PRKACB	2.99344	3.89705
TMEM34	2.98687	3.00938
ABCC1	2.9856	3.37859
C9orf89	2.97626	2.58838
NUAK1	2.97341	2.40995
RWDD4A	2.96323	3.17037
C18orf19	2.95931	2.58769
TRAK1	2.94474	2.43491
PTPN1	2.9326	3.29538
TPM3	2.92988	0.436556
SORBS2	2.91514	2.22956
PCTP	2.90101	2.87677
CTTNBP2	2.89822	2.56553
RTN1	2.89768	2.13023
ARIH1	2.89657	2.77686
SQSTM1	2.89291	2.08389
HSP90B1	2.89037	2.1006
PINK1	2.88944	2.33667
KLF13	2.85353	2.32189
LOC423008	2.84615	2.92163
SIRT4	2.84383	2.07124
CD36	2.83655	3.55464
NF2	2.81956	3.50461
DAGLB	2.81663	3.29999
LOC415822	2.81065	2.27493
FAM44A	2.81003	2.19351
ASB5	2.79459	3.09398
CRIPT	2.78845	2.05052
LOC416827	2.78148	2.74952
SOS2	2.78011	3.03757
FILIP1L	2.77007	3.34641
UCKL1 /// ZNF512B	2.76963	4.92227
ZNF706	2.76851	2.37101
LYAR	2.76709	2.70113
UBE3A	2.76565	2.87069
RAB40B	2.76512	2.48969
MED31	2.76056	2.10141
PECAM1	2.75123	3.26028
RCJMB04_1k1	2.7483	2.82184
PGK1	2.74612	2.60528
PNPLA2	2.73649	4.5218
CDC42EP3	2.73032	2.81656
TMEM16E	2.72936	3.16772
ERBB4	2.72389	3.15661
SNAP29	2.72117	3.97076
TMEM38B	2.71962	3.46687
CA5B	2.70682	4.09935
LRRFIP2	2.70443	4.15306
FHOD1	2.69545	2.38214
H2AFY	2.6861	2.31388
QRSL1	2.68562	2.35801
PCAF	2.67884	2.93183
POPDC3	2.67847	3.554
RCJMB04_39g7	2.67737	2.54776
FEM1C	2.67728	2.38656
FTSJ2	2.66684	2.83589
PDCD5	2.66332	3.95016
LOC777492	2.64682	3.91086
SSBP3	2.63817	2.74861
BIRC2	2.63743	3.77468
FER1L3	2.6203	2.64872
HPRT1	2.61719	3.84951
PPARA	2.615	2.30352
LOC427170	2.61264	3.2254
DDX26B	2.60627	3.69983
USP13	2.60003	3.69867
IQWD1	2.59762	2.03341
RILPL1	2.59699	2.34676
DGCR6	2.59688	2.15438
MBNL2	2.59562	2.97454
BACH1	2.59508	3.4815
SCRN3	2.58101	4.87044
HBS1L	2.57679	2.61537
CDH8	2.57249	2.5966
GTDC1	2.57029	2.40599
ATP1B1	2.56884	2.25835
ATOH8	2.56699	2.15604
ABCD2	2.56087	4.79659
COQ10B	2.5584	3.55215
STYX	2.55359	5.15936
SUCLA2	2.55346	3.51971
CACNA2D1	2.55266	2.66852
DNAJA3	2.54936	2.43087
RNF103	2.54244	3.2636
MYF6	2.54195	2.19032
LOC428066	2.54181	2.35542
CD47	2.53615	2.40503
BCKDHB	2.51628	2.5624
PCMTD1	2.50317	6.96857
RCJMB04_16d21	2.49907	3.9997
SMTNL2	2.49041	2.33881
TOB1	2.48884	2.14613
HIPK3	2.48761	2.82943
PHF15	2.47845	4.24286
TMEM59	2.46403	2.21696
KBTBD10	2.46304	2.9792
DST	2.4623	2.97647
ZNF659	2.45826	4.45357
PARK7	2.45645	2.07579
C6orf130	2.45263	2.35507
UGP2	2.44587	2.8578
TTN	2.43922	2.33394
PRPF4B	2.43682	2.30991
CLIP1	2.43389	2.62497
ZNF827	2.43379	3.46606
RCJMB04_23i18	2.42948	2.9247
LOC416433	2.41339	2.65305
SYNE2	2.41064	4.33889
ALKBH4	2.40788	2.33795
FBXO22	2.40236	2.28938
SPI1	2.40138	2.52686
CA8	2.39975	2.81958
PLRG1	2.39674	3.06224
DENND1B	2.39048	2.7346
CRIM1	2.3902	2.25806
CPEB3	2.39001	3.06678
RCJMB04_4e14	2.38852	2.14012
CCNG1	2.38833	2.16093
LOC423610	2.38125	2.18645
HOXC10	2.38113	2.79889
REEP1	2.38093	3.07842
GRAMD4 /// LOC425953	2.37627	2.30989
ITPR1	2.37589	2.51442
TCEANC	2.37207	3.0699
ACBD5	2.36727	2.67217
SESN1	2.36133	5.43723
LOC418744	2.36015	4.3615
RCJMB04_3a3	2.35669	4.73942
C4 /// CYP21	2.34725	2.25234
TAPT1	2.34695	3.66226
HIAT1	2.34419	2.60893
LYRM5	2.34335	2.01391
PHF20L1	2.3392	2.75678
BNIP3	2.33299	2.14175
PODXL	2.33052	2.3569
MAFK	2.33013	3.17009
SLC12A8	2.32759	3.42577
TMEM128	2.32328	4.20084
ABLIM2	2.31704	2.51264
PLSCR1	2.31691	2.44491
GKAP1	2.31564	4.86651
MIER1	2.31286	2.55568
FSD2	2.31278	2.09422
HSPC159	2.30503	2.80307
RCJMB04_22k13	2.30476	2.52423
PTPRC	2.29517	2.45809
PRKAB2	2.28892	2.7117
SETDB2	2.2876	2.20958
BRAF	2.28008	2.71567
ABHD5	2.2798	2.81243
NEB	2.27687	2.9973
AGXT2L1	2.27655	2.53204
BRP44L	2.27023	2.61285
ESCO1	2.26981	2.33442
C9orf21	2.26685	2.85932
GUCY1A2	2.26423	2.60429
LOC418200	2.26382	3.02091
DPH3	2.25808	2.83122
NT5C3	2.25765	2.99446
DIABLO	2.25613	2.32664
PLCG2	2.25533	2.36044
OSBPL1A	2.25016	2.77206
NUB1	2.2489	3.02381
ATP2B4	2.24709	2.66358
ADCY9	2.24628	2.49114
TMEM16A	2.24294	4.55449
C14orf153	2.24186	2.17337
RPUSD1	2.23726	0.456037
C6orf32	2.23712	3.01487
TNNT3	2.23651	2.14031
RCJMB04_1d5	2.2315	3.73083
ARHGAP24	2.23112	2.05414
LOC420680	2.23006	2.68156
RCJMB04_10m24	2.2287	2.4707
MAP1LC3A	2.21796	2.33348
EGLN1	2.21383	4.6376
MOSPD1	2.2006	2.50504
EIF3J	2.19795	3.10042
VAV3	2.19594	2.56001
ASB18	2.19358	2.172
AMN1	2.19237	2.58294
NFIL3	2.18611	3.92269
WSB1	2.18533	2.17565
LOC777051 /// TOMM20	2.18513	2.44277
MYOM2	2.17398	2.92146
KIAA0494	2.16149	2.01063
ASAHL	2.15649	2.02542
GOLGA4	2.15643	2.89938
C1orf69	2.15621	2.126
LOC768665	2.15522	2.18872
LOC420414	2.15507	3.34114
GAS6	2.15396	2.70158
PDK3	2.15228	2.85789
CRY1	2.1501	2.50227
C6orf203	2.1474	2.67912
ADM	2.14639	2.17615
EML1	2.14504	3.10117
HAGH	2.1444	2.38958
ZFP106	2.14281	2.10333
FILIP1	2.1418	3.51479
IKZF2	2.14138	2.32634
DIRC2	2.13727	4.46515
ZNF407	2.13029	2.70947
NRXN1	2.12976	2.83233
TIPARP	2.12585	2.2044
C6orf142	2.12562	3.36737
SLC16A10	2.12136	2.08375
DNAJB9	2.11523	2.3915
CAV2	2.11401	2.44175
PCMTD2	2.10488	2.35828
PLCB1	2.10337	2.64287
ZFAND5	2.10313	3.07588
LOC415641 /// LOC423151	2.09668	2.66414
FBXL21	2.09128	3.10779
RCJMB04_8n15	2.09118	2.32419
MCL1	2.09102	0.412785
C8orf4	2.08559	2.02893
PPP3CA	2.08546	2.18616
TBC1D9B	2.07679	2.06505
APBB2	2.07436	2.46478
PRKAR2A	2.06978	2.89241
CUL3	2.06718	2.6954
GYG1	2.06617	2.41368
GOLGA3	2.06358	3.10614
DOCK2	2.0601	3.19114
ACOX1	2.05533	2.2455
OTUD7A	2.05499	2.15241
SBDS	2.05215	2.28227
GPR146	2.05026	3.39665
RCJMB04_20c2	2.04807	2.22613
NEBL	2.04702	2.0299
LOC775975 /// MRPL47	2.04068	2.45084
FUNDC1	2.03898	2.70764
HOPX	2.03887	2.14152
6-Mar	2.0369	2.46099
DYNLT3	2.03662	2.3082
MXI1	2.03354	2.14454
LOC769944	2.02522	2.0337
HLF	2.02189	2.07696
USP15	2.02122	2.66655
UBAC1	2.02062	2.24284
CCDC88C	2.0176	2.00729
INPP5F	2.0174	2.5666
PTEN	2.01716	2.55038
RCJMB04_5i17	2.01682	2.42211
KPNA4	2.01558	3.1943
KIAA1109	2.0125	2.28554
C21orf91	2.01098	2.57235
C6orf162	2.00726	2.40819
NRBF2	2.00494	3.16261

## Sheet: Common DEMs
Reporter Name	Fold change in SLD	Fold change in normal
gga-miR-203	0.00132585	0.0137849
gga-miR-454	0.0817898	0.137981
gga-miR-181b	0.256285	0.144007
gga-miR-466	0.228522	0.157665
gga-miR-1434	0.205915	0.189472
gga-miR-455-3p	0.39513	0.199113
gga-miR-21	0.166927	0.227823
gga-miR-130a	0.276445	0.230178
gga-miR-130b	0.195285	0.231983
gga-miR-92	0.255605	0.238588
gga-miR-1454	0.16536	0.248103
gga-miR-1329	0.246156	0.249695
gga-miR-460a	0.213658	0.263547
gga-miR-206	0.317973	0.298229
gga-miR-20b	0.304512	0.310562
gga-miR-199b	0.423029	0.323949
gga-miR-199*	0.464376	0.372043
gga-miR-3535	0.255043	0.42346
gga-miR-20a	0.428103	0.446696
gga-miR-17-5p	0.487483	0.447476
gga-miR-16c	0.340978	0.454032
gga-miR-18a	0.384005	0.470389
gga-miR-1587	0.54783	0.475551
gga-miR-451	0.202724	0.479901
gga-miR-204	0.469076	0.487044
gga-miR-106	0.594437	0.530069
gga-miR-146c*	0.348111	0.546234
gga-miR-16	0.447954	0.593348
gga-miR-30c	1.80485	1.53411
gga-let-7c	2.03876	1.65386
gga-miR-223	2.00057	1.96679
gga-miR-27b	2.21664	2.15101
gga-miR-2128	2.06454	2.47939
gga-miR-101	4.51831	3.17796
gga-let-7b	4.9494	3.64529
gga-miR-99a	4.54817	3.68952
gga-miR-30a-5p	6.32383	3.88694
gga-miR-22	6.02911	4.6608
gga-miR-24	3.78749	5.22985
gga-miR-133c	7.7543	6.23822
gga-miR-30b	12.0699	6.9534
gga-miR-30d	13.9543	10.4483
gga-miR-133a	15.1565	11.6519
gga-miR-133b	17.2988	12.0076
gga-miR-146b	39.9565	42.4177

## Sheet: SLD-specific DEGs
Gene Symbol	p-value	fold change	E14-1	E14-2	E14-3	7W-1	7W-2	7W-3
COL11A1	0.0480406	0.0996632	1135.93	2449.1	919.74	165.7	221.82	61.44
ANKRD15	0.00612948	0.191924	659.16	433.11	435.26	137.52	68.32	87.33
MATN2	0.00323372	0.21005	167.42	239.04	258.62	48.89	47.62	43.19
POSTN	0.00224382	0.230118	1510.42	1917.08	1542.47	293.65	634.7	215.33
PPP2R3B	0.00225535	0.234959	918.27	1277.8	1269.55	363.11	214.35	236.82
CPZ	0.00307425	0.238318	514.7	596.43	693.98	199.28	186.32	44.59
LOC769366	7.51084e-05	0.251371	299.85	280	317.31	87.66	77.47	60.39
LOC424283	0.00124766	0.253449	150.43	173.34	206.12	42.03	47.12	45.15
UCHL1	0.000128465	0.266732	983.93	1052.08	1147.63	305.45	309.27	234.46
PDGFD	0.00025214	0.28599	417.89	499.69	454.46	107.88	149.08	135.43
TUB	0.00118207	0.287872	113.15	142.99	150.95	34.88	39.67	42.64
ELMOD2	3.08782e-05	0.288598	408.04	384.67	405.01	135.66	113.85	96.15
HS1BP3	0.00105102	0.291631	174.25	199.8	231.03	66.04	55.22	55.2
SEMA3A	0.000391108	0.296701	452.91	371.71	386.97	132.76	117.85	108.87
AMOTL2	9.68424e-05	0.297289	1276.57	1337.33	1426.61	317.8	453.08	430.32
FZD2	0.00023809	0.297409	1307.93	1423.53	1177.74	371.91	365.78	424.94
ALDOB	0.0447618	0.301036	1073.95	976.45	1677.56	246.8	777.47	97.98
COL3A1	0.00247723	0.302073	583.83	609.15	771.48	180.46	261.78	151.17
REPS1	2.19017e-06	0.302992	199.02	198.41	194.4	53.73	61.99	63.6
SACS	0.0012756	0.310852	441.71	581.79	483.52	166.73	166.8	134.93
LHFPL2 /// LOC395628	0.0143614	0.312207	121.41	211.22	206.82	53.15	67.91	47.36
PTGES	0.00511978	0.317401	314.19	241.53	219.23	82.05	105.42	58.5
CDKN1B	0.000191406	0.318119	1067.7	906.7	936.9	307.66	324.64	293.84
NDRG4	5.4382e-05	0.327962	130.33	138.1	128.72	35.67	48.72	45.86
RCJMB04_16f17	0.00237221	0.332864	78.75	100.56	104.59	35.67	22.47	36.36
RARB	0.000108666	0.335947	462.82	518.81	492.95	171.47	185.71	138.2
RCJMB04_24e12	0.000228939	0.336134	1858.1	1945.57	1800.31	715.57	718.16	449.96
ZNF503	0.0492813	0.338979	227.34	113.59	122.52	56.85	49.1	51.15
ADAMTS5	0.0247703	0.339235	141.59	271.07	253.87	63.42	95.82	66.87
NUP205	0.00135329	0.341221	726.65	950.01	921.57	317.69	301.35	267.53
RCJMB04_29l7	0.00144809	0.342636	1303.14	1728.89	1644.56	548.84	551.59	501.94
SNX5	0.0463877	0.342806	540.04	266.69	306.32	138.98	126.98	115.6
TMEFF2	0.00401552	0.343652	268.55	189.64	253.78	73.1	101.47	70.1
FUBP3	0.00380543	0.346187	370.38	491.97	540.13	153.89	165.48	166.15
TRIO	0.019662	0.34633	398.98	740.67	679.31	204.9	209.01	216.05
CEP70	0.000341749	0.347167	275.99	257.49	303.87	91.67	113.85	85.18
TM4SF18	0.00043286	0.347947	453.64	527.96	524.52	208.69	144.16	171.2
RELN	0.0296913	0.34821	276.71	359.69	533.67	156.69	138.99	111.75
LOC777450	0.0165242	0.348375	187.31	243.54	322.85	86.63	109.44	66.5
EVC	0.0149414	0.349075	88.71	149.11	115.8	35.92	54.65	32.87
EEPD1	0.0141767	0.349442	521.62	562.61	829.08	202.67	191.65	274.27
AHR	0.00192275	0.349865	787.03	592.12	653.15	266.6	200.34	244.09
WDR1	3.52756e-05	0.353622	328.22	298.46	316.19	101.02	117.51	114.89
HDAC2	0.000573026	0.358176	1588.92	1963.97	1747.19	614.59	699	584.77
RCJMB04_9d3	0.00367531	0.358711	138.33	103.14	101.87	43.5	41.55	38.11
TNFAIP6	0.0194794	0.359185	180.37	259.92	154.64	78.57	86.07	49.05
MYCBP2	0.00263366	0.360387	693.13	551.11	517.84	228.98	228.35	177.7
GFPT2	0.00524475	0.361289	99.6	110.97	78.34	32.07	45.75	26.56
FBLN1	0.00437042	0.361605	1412.67	1947.77	1640.43	570.1	785.78	452.46
CD55	0.000126484	0.36271	183.36	172.83	162.82	62.32	70.99	54.94
C20orf42	0.00161723	0.364424	124.32	140.84	105.48	43.27	48.32	43.48
C14orf169	6.2434e-05	0.367281	480.82	449.88	429.62	166.31	154.81	178.5
PAM	0.00592141	0.367291	192.05	137.6	143.49	54.36	71.74	47.68
NSUN5	0.00380224	0.368272	199.83	157.64	143.22	58.47	69.57	56.35
CYP3A80	0.0100809	0.368605	108.98	74.27	73.61	32.11	33.72	28.85
AGPAT2	0.0057712	0.371747	682.03	459.44	545.62	203.12	229.85	194.2
CCDC104	0.000525481	0.374144	580.16	645.04	525.49	227.62	228.49	198.9
C1orf107	0.000140805	0.37618	255.61	226.28	224.5	91.86	89.26	84.61
HNRPK	0.000652072	0.377946	121.38	146.14	131.69	57.74	51.64	41.5
KLHL7	0.0257222	0.379886	233.85	144.54	140.16	69.49	71.86	55.64
STOX2	1.45427e-05	0.381062	139.82	149.2	148.31	53.54	53.66	59.45
GPR23	0.000154342	0.382733	376.51	427.87	402.05	173.68	145.1	142.96
NINJ1	4.45344e-05	0.384731	204.07	201.03	202.39	85.34	83.37	65.01
LMBR1	0.00234357	0.385264	144.9	113	118.31	53.27	53.99	37.68
RREB1	0.00466586	0.387534	656.62	826.51	935.91	321.81	256.76	358.89
ZFAND2A	0.0204848	0.393145	302.08	193.41	195.4	104.4	98.64	68.58
RCJMB04_18g1	0.000779199	0.393165	165.52	139.52	137.42	51.72	64.31	57.93
SMTN	6.99378e-05	0.393402	105.84	107.2	113.42	37.35	48.08	43
ZNF521	0.0493784	0.393999	229.63	439.56	257.69	131.92	137.99	95.28
USP42	0.000264091	0.394411	116.33	127.2	108.59	45.86	50.42	42.6
FYTTD1	4.02485e-05	0.394822	1830.57	1805.7	1695.55	768.15	692.82	644.15
RCJMB04_18p19	0.00684633	0.396322	808.27	1171.69	1101.5	373.94	500.27	347.04
MYBBP1A	0.00927619	0.397752	96.78	131.86	151.17	45.66	56.04	49.37
ZNF644	0.00225521	0.398138	883.26	761.12	654.95	312.48	289.91	313.06
PRPS2	0.0181273	0.398256	106.25	159.88	184.56	52.59	62.01	64.89
LOC769659 /// OAT	0.000122412	0.398759	1252.31	1238.42	1234.18	490.51	584.37	410.46
FBXO11	5.99707e-05	0.399318	297.95	291.84	283.5	123.22	127.03	98.47
DDX24	0.0168252	0.399858	88.96	150.4	126.32	56.49	39.79	49.94
HAS2	0.00892694	0.400282	255.41	368	278.43	119.62	148.45	92.92
PPAP2B	0.0114118	0.400385	719.81	1106.29	1120.39	355.06	427.36	397.31
EIF4A3	0.000682374	0.401505	2863.27	3430.17	3512.26	1263.91	1319.6	1353.53
IDH1	0.00491816	0.402134	463.64	336.69	351.35	168.06	153.38	141.69
DTWD1 /// LOC770318	0.000274564	0.40411	340.51	341.21	314.84	129.87	160.37	112.48
C20orf108	0.000439227	0.404462	216.27	250.81	260.38	101.98	95.05	97.2
RHCE /// RHD	0.017015	0.404497	324.98	219.59	210.59	105.2	82.9	117.36
PAOX	0.00376516	0.404668	183.62	155.87	131.39	65.12	68.26	57.17
C9orf80	0.00734813	0.404681	781.84	571.33	549.81	281.81	248.5	239.79
GOPC	0.00106806	0.408877	345.38	436.64	412.74	171.4	163.72	153.39
ARL8B	0.0346832	0.409709	1016.93	622.1	585.38	318.03	323.28	270.05
LOC424152	0.000751222	0.410666	90.13	101.88	86.27	40.74	42.5	31.04
FAAH	3.37148e-05	0.410969	268.46	260.24	269.95	118.55	114.12	95.55
WNT5A	0.0431809	0.411374	294.76	174.99	169.23	77.99	113.24	71.63
EPHA3	0.0075573	0.411617	581.44	709.44	809.13	318.83	354.79	190.78
LOC419659	0.0266414	0.412084	239.61	131.85	177.02	74.84	80.59	70.59
CSNK1E	0.00205305	0.412461	1338.52	1057.52	1071.34	423.53	496.09	510.54
LOC395762	0.0172452	0.413607	535.42	385.41	327.02	179.75	171.64	164.73
BCAS3	0.000647073	0.415933	280.31	232.91	254.26	107.43	93.4	118.39
KLHL29	3.46818e-05	0.416058	91.8	91.79	94.16	33.69	42.31	39.56
SFRS14	0.00978341	0.416295	197.71	279.98	306.85	112.34	103.44	110.82
THOC1	1.82399e-06	0.417078	303.38	295.96	301.45	131.77	119.99	123.94
SMPD4	8.21714e-07	0.418682	198.55	196.8	195.05	86.31	80.42	80.46
PRKDC	0.00141968	0.418946	140.78	126.92	110.75	57.94	54.3	46.31
ANKHD1-EIF4EBP3	0.00321517	0.421152	96.99	113.26	129.58	48.28	39.83	55.01
QKI	0.000661957	0.421221	815.23	996.15	896.37	371.56	409.85	359.15
EHMT1	0.0019443	0.42164	424.12	549.04	506.68	187.7	236.3	199.96
YOD1	0.00325478	0.421946	391.54	292.55	315.02	151.23	140.36	129.98
MAEA	7.43158e-05	0.422344	825.05	814.1	772.65	374.94	346.33	297.34
RCJMB04_21l11	0.00286027	0.422538	508.29	606.68	461.81	231.08	248.77	186.4
RFTN2	0.00180257	0.422779	356.24	363.59	449.86	157.9	161.37	175.25
STK17A	0.00239045	0.42323	438.02	358.74	411.92	196.51	193.9	121.14
SMARCA1	0.00185862	0.42506	484.62	571.64	569.84	286.54	227	177.65
DR1	0.00828949	0.425837	1263.43	918.68	889.86	428.31	466.08	413.77
RCJMB04_13h15	6.93446e-06	0.426107	394.6	393.04	377.16	171.87	156.18	168.28
COBL	0.000620493	0.426825	237.4	250.85	286.26	118.7	106.3	105.58
REPS2	0.0326132	0.427775	176.19	306.52	274.51	99.94	149.61	74.37
C22orf9	0.0136557	0.42796	169.09	105.17	134.89	55.94	57.17	61.99
TBC1D14	0.000831129	0.428424	136.88	118.81	140.88	47.43	58.41	64.06
WDR51A	0.0109217	0.428857	93.48	138.39	132.89	53.52	62.26	40.65
URP	0.00107209	0.428922	6211.96	7381.72	7568.54	2732.61	2896.45	3447.89
UNC5C	0.0359366	0.429052	97.31	136.59	75.48	33.35	44.35	55.04
DZIP1	0.00873476	0.429095	243.48	181.76	170.06	72.28	92.15	91.01
PUM2	0.000308306	0.429156	351.36	308.56	313.06	145.06	122.98	149.52
RAB5C	5.76138e-05	0.429496	732.09	687.24	705.88	297.07	339.28	276.42
HEMK1	7.29585e-05	0.429851	117.77	108.68	108.41	43.59	50.01	50.34
USP3	0.000523528	0.430407	149.76	129.32	135.04	63.77	49.93	64.54
KRAS	0.00132624	0.430606	183.56	222.81	181.36	89.88	85.73	77.47
SERPINE2	0.00297763	0.430768	1535.96	1466.41	1447.19	571.43	886.75	458.55
ACVR2A	0.000403821	0.430812	752.26	806.54	866.41	304.48	344.5	395.83
ATAD5	0.00164853	0.431289	180.94	160.55	139.44	66.16	70.99	70.27
LOC419077	0.00870524	0.43158	169.15	112	137.15	60.9	60.22	59.41
HIP2	0.0160221	0.432065	226.35	151.21	152.73	80.68	69.38	79.06
LOC425209	2.69951e-05	0.432409	113.12	118.68	121.5	50.25	54.44	48.08
LOC429468	0.000701568	0.432451	319.02	264.97	273.91	124.2	116.56	130.24
ZNF512B	0.00106389	0.432597	202.36	236.28	247.61	87.58	97.39	111.9
COL4A5	0.0104687	0.432986	198.2	268.13	301.2	121.39	119.9	91.04
INTS2	0.000260921	0.433434	144.81	161.87	168.94	72.07	66.1	67.98
P2RY5	0.000469792	0.434444	443.52	379	432.74	164.84	179.21	201.29
DSN1	0.00221024	0.435498	382.9	343.54	289.04	153.02	144.98	144.24
XPNPEP1	0.000661194	0.43566	244.44	295.24	290.67	122.25	121.82	117.68
UHRF2	0.0236101	0.43591	78.27	137.75	123.27	48.14	48.91	50.85
C1orf9	0.00592492	0.436068	389.37	539.15	551.34	217.44	214.79	213.09
ZC3H18	1.73326e-05	0.43623	685.74	725.71	726.14	291.35	318.41	322.72
PNN	0.000294129	0.436827	244.68	284.95	252.51	111.83	112.78	117.05
FKBP9	0.00954787	0.436861	1095.3	1580.71	1193.96	563.61	646.58	480.45
LOC772190	0.00199339	0.437175	153.63	126.29	162.26	63.99	71.57	57.75
RNF138	0.0304437	0.43764	471.42	281.37	302.85	163.88	149.21	148.9
OSBPL10	0.00153407	0.438048	244.52	190.84	231.69	96.55	99.96	95.69
PARP16	0.00108105	0.438175	407.01	438.68	474.01	185.02	234.12	159.12
DDX31	5.74275e-06	0.438825	214.37	209.83	212.25	98.58	86.61	94.1
MOBKL1A	0.000692799	0.438912	237.6	235.79	198.02	104.16	96.44	94.09
CDC123	0.00116402	0.439598	366.15	310.3	304.56	154.23	153.72	123.3
NPM1	0.000125461	0.439753	3887.33	4284.91	4162.56	1824.09	1979.7	1620.48
PHCA	0.0408563	0.440027	377.57	204.83	247.73	121.71	127.88	115.69
CERK	0.00699099	0.440211	350.21	318.6	238.96	138.32	128.29	133
NUCB2	0.0424166	0.440782	655.99	417.35	359.07	211.42	208.04	211.92
LOC395532	0.00182805	0.440852	14942.1	17886.1	16941	7654.48	8704.07	5582.3
SLC39A9	0.00208487	0.441125	545.15	701.87	638.75	255.64	316.17	260.05
TOMM70A	0.00211828	0.441507	303.88	314.03	384.18	162.97	140.04	139.42
SNX4	0.00135038	0.441751	526.62	504.38	429.8	216.21	245	184.1
PIGT	0.0085325	0.442306	375.16	276.41	264.29	135.36	141.72	128.01
NFIB	0.00508896	0.442346	191.19	267.9	234.71	95.36	115.36	96.18
SEC13	0.000791369	0.442414	1939.9	2359.95	2172.33	966.57	1034.7	862.11
PPAT	0.00140028	0.442822	326.73	264.22	302.75	138.04	146.39	111.32
LHFPL2	0.00515261	0.443243	81.37	111.18	109	40.34	50.59	42.73
TRIP4	5.19302e-05	0.443553	303.38	274.55	288.46	122.88	129.33	132.08
TNKS	0.000319955	0.444416	96.06	86.73	87.52	46.2	35.93	38
RTTN	0.00607368	0.444652	99.03	126.57	90.58	44.81	50.73	45.05
DDX42	0.00202234	0.444851	196.38	250.73	242.11	110.36	105.25	90.99
SPRED2 /// TNRC6A	6.06736e-05	0.445619	1020.27	1082.42	993.14	423.47	469.8	486.29
DNAJC8	2.81611e-05	0.446101	875.66	813.96	869.8	400.57	369.01	372.18
RCL1	0.0311231	0.447191	472.36	262.5	351.41	177.51	160.62	147.64
LOC422128	0.000165891	0.447242	388.74	444.8	420.59	180.5	184.25	196.15
EBF1	0.0040174	0.447525	119.07	151.21	121.43	59.92	68.61	46.77
UTP14A	0.000221899	0.447654	1301.95	1173.56	1221.56	485.57	550.92	618.52
CSNK2A1	0.00108267	0.447857	460.55	371.11	426.13	202.5	172.5	188.31
SP3	0.00043968	0.448258	453.87	472.21	408.04	210.56	213.85	173.62
BANP	0.000277848	0.449427	818.56	726.48	737.69	347.98	372.36	305.58
LGMN	0.0128353	0.450149	559.2	428.41	364.41	212.36	209.34	186.91
ALG5	0.000616672	0.451676	104.79	111.19	122.67	47.24	58.15	47.57
DLGAP4	0.0157357	0.452405	846.67	542.49	626.6	286.48	302.35	323.11
B3GALTL	0.00512122	0.452598	275.74	382.61	335.07	156.53	163.51	129.58
ZDHHC13	0.000185389	0.453372	154.65	137.34	145.62	61.16	72.43	64.81
RAB39B	0.000532891	0.453482	611.8	694.45	732.55	302.6	324.85	297.11
AXUD1	0.0177284	0.453641	335.21	228.41	228.24	101.09	136.78	121.35
SLC35E2	0.00138046	0.453946	419.33	407.15	468.08	170.68	174.66	242.32
PMM2	6.68683e-05	0.454593	266.27	278.27	254.35	112.77	129.57	120.83
RCJMB04_20e14	0.000367221	0.455339	291.96	334.12	324.18	157.63	147.37	127.69
NUTF2	3.73795e-05	0.455595	1914.27	1766.53	1808.44	851.34	862.97	786.56
ARPC1A	0.00229279	0.455731	1739.88	1345.61	1441.54	683.69	693.24	686.18
LUM	0.00325596	0.455908	4030.62	5201.53	4444.25	2255.21	2289.78	1690.19
GPX8	0.00838081	0.456027	228.75	297.04	216.03	108.69	134.89	94.71
DPY19L1	0.00037588	0.456338	126.52	132.26	117.52	59.8	63.26	48.66
LOC425901	0.00019277	0.456438	583.91	524.95	516.18	241	261.16	239.57
SMARCA5	2.23663e-05	0.456842	1304.26	1218.63	1264.55	593.8	594.44	542.02
PM5	0.00371436	0.457178	479.51	411.21	353.5	190.76	200.99	177.08
LOC768772	0.0134653	0.457368	262.37	196.63	181.95	103.26	115.09	74.8
COL21A1	0.00279946	0.457443	115.91	149.47	130.21	56.69	70.12	54.15
EIF3D /// RCJMB04_10a6	0.000100045	0.457515	3537.71	3234.44	3502.05	1492.19	1498.34	1710.07
AP3S2	0.0118239	0.457625	671.09	523	452.89	217.11	291.68	244.91
ITPK1	0.000649683	0.457749	166.23	139.82	144	66.46	72.74	66.81
RNF214	0.0125329	0.457901	85.57	124.38	130.08	46.7	56.05	52.95
GLB1	0.000796465	0.457991	254.2	212.06	217.29	108.89	104.35	99.82
RCJMB04_32e4	0.0218191	0.458235	214.49	248.98	149.01	87.66	108.91	84.09
KBTBD4	0.000350303	0.458625	346.51	302.65	330.29	142.77	138.84	167.59
ANKRA2	4.77041e-05	0.458634	370.3	338.71	358.42	171.81	161.42	156.33
FAM20C	0.00781782	0.459711	639.29	871.12	682.47	346.02	393.49	268.58
TP53BP2	0.00433174	0.460088	202.71	280.14	245.25	116.09	110.33	108.57
PBRM1	0.0124993	0.4603	245.17	363.22	369.58	140.37	157.84	151.95
CUGBP2	0.0375965	0.460574	69.8	123.26	127.67	45.74	55.17	46.81
RCJMB04_5g5	0.00154084	0.461062	1049.49	1323.44	1206.26	569.88	582.67	497.68
TOMM22	0.00014801	0.461946	764.09	780.09	804.58	379.64	397.74	307.62
PTGER3	0.00121001	0.462314	459.52	392.76	464.38	182.53	237.11	189.07
WDR70	0.0126575	0.462432	163.54	197.65	250.64	95.02	89	98.91
LOC424203	0.0472144	0.462626	1523.69	935.51	864.48	474.38	509.36	553.88
ERC1	0.0154396	0.462724	213.01	156.36	139.14	83.32	77.76	74.22
FYN	0.00216295	0.46343	1405.5	1194.5	1295.32	596.65	739.74	468.82
C11orf54	0.0171709	0.463591	97.79	151.12	143.44	65.72	68.46	47.71
RCJMB04_6k12	0.00209036	0.463608	292.79	363.91	368.52	171.12	161.18	143
RCJMB04_12m23	0.000519991	0.464351	156.05	154.32	140.13	67.2	81.26	60.73
NUP37	0.000923633	0.464596	733.42	889.64	869.58	400.33	396.33	361.41
JMJD1C	0.0140627	0.465065	196.21	302.84	283.83	117.95	111.98	134.16
CRYZ	2.57808e-05	0.465174	177.83	165.68	176.51	82.29	77.1	82.51
LOC425916	0.00971835	0.465454	180.56	175.82	136	93.12	84.24	51.82
EPB41L2	0.00524587	0.465537	195.92	263.51	267.3	114.97	117.29	106.06
NLN	0.000206136	0.465554	228.03	226.01	236.17	120.29	111.1	89.94
C12orf4	0.0238044	0.465977	454.31	291.33	310.55	185.29	165.45	141.42
ELMO2	0.000532727	0.468288	611.69	635.63	722.73	313.38	293.76	315.41
DACT2	0.0172971	0.468762	258.84	266	190.96	88.7	155.44	91.4
LOC418856	0.00385779	0.46877	1844.95	2363.11	2446.69	1092.27	1097.27	930.01
ACTR1A	0.000146775	0.469017	562.02	594.58	638.28	287.5	281.93	272.4
EIF3M	6.5924e-05	0.469028	1916.09	2079.34	2073.91	977.52	983.48	885.69
ZMYND19	0.00194308	0.469071	695.46	552.03	576.71	296.75	277.44	281.49
RCJMB04_11b2	0.000313879	0.469603	144.25	146.63	133.67	62.2	76.59	60.58
ANGPTL1	0.0385366	0.47006	331.59	553.19	346.53	196.93	197.4	184.46
STRAP	7.36298e-05	0.4701	582.87	551.38	574.26	289.62	275.32	238.23
TRIB2	0.0206525	0.470968	478.82	777.04	745.89	302.58	306.54	333.64
ZNF335	0.00685922	0.470981	659.11	533.63	519.94	216.74	245.02	344.88
SNX7	0.0188669	0.47111	494.6	766.4	623.19	280.25	367.58	239.83
SEMA5A	0.00215564	0.471257	517.85	671.39	619.18	288.63	289.15	274.45
LRRC8C	4.21552e-05	0.471645	2683.79	2935.65	2831.66	1322.04	1373.43	1290.45
COMMD10	0.0036756	0.472417	563.83	452.75	446.3	256.85	238.6	195.64
RCJMB04_29k9	0.000275136	0.472465	204.41	178.35	183.25	85.84	93.22	88.36
PRPF6	4.12189e-06	0.472738	790.11	829.51	804.81	376.77	378.72	390.63
C9orf75	0.00193835	0.472892	121.45	97.88	102.71	54.14	44.6	53.55
LOC768852	8.49117e-05	0.472939	12855.3	13723.9	12784.6	5908.16	5899.68	6808.83
EGR1	0.0156823	0.473292	672.31	589.29	486.92	226.65	383.73	217.18
ARID5B	0.003594	0.473894	132.56	98.51	120.38	52.92	57.7	55.93
RCJMB04_1j11	0.0009384	0.475034	256.55	244.43	220.59	127.66	119.99	95.12
YIPF1	0.000306383	0.47534	808.96	768.35	693.55	361.37	364.9	353.16
USP5	0.000194075	0.475348	329.52	339.3	335.96	164.24	178.9	134.48
ALDH3A2	0.000831145	0.475903	833.7	752.76	906.17	371.18	432.79	382.28
LOC426976 /// PSMD2	0.00894245	0.476111	692.67	506.65	506.71	255.18	270.32	286.76
LASS4	0.000101093	0.476186	136.52	131.64	144.83	60.45	67.15	69.06
UTP15	0.00144536	0.476557	102.65	126.22	123.68	51.54	60.09	56.38
TALDO1	0.0283159	0.476583	866.85	595.22	547.38	333.42	365.33	258.92
YTHDF1	0.000934899	0.476817	1219.32	1496.61	1371.61	644.8	628.65	675.56
FLT1	0.00381666	0.477852	114.89	136.07	133.28	72.86	43.76	66.99
DNPEP	0.0043009	0.478291	767.51	636.04	574.66	291.12	344.29	310.75
CC2D2A	0.0176837	0.478557	54.81	83.35	80.33	32.55	42.01	30
ACTR6	0.00521204	0.478761	1234.42	980.8	915.38	475.81	498.74	524.26
SNIP1	0.000230387	0.478787	342.63	383.08	355.48	175	186.76	155.9
TMED10	2.74075e-05	0.478801	1271.78	1350.37	1334.48	667.69	631.85	594.9
LOC424393 /// LOC776927	0.000312845	0.478977	328.54	369.45	326.13	153.48	174.36	162.69
RCJMB04_21k9	0.000298562	0.479022	169.29	154.8	149.5	79.27	79.42	68.17
WDFY1	0.0321095	0.479274	120.1	156.78	208.5	83.5	81.46	67.67
MDM1	0.000137433	0.480101	184.22	178.65	165.04	79.97	83.66	89.82
RCJMB04_9a7	0.00189336	0.480588	1095.28	1068.64	886.45	492.24	540.41	433.32
TRRAP	0.00110313	0.480726	248.12	293.1	301.38	134.78	144.34	125.94
ASH2L	3.14376e-05	0.481073	358.51	338.9	359.81	173.2	158.53	176.87
IDS	0.00404259	0.481102	330.13	261.79	256.3	135.92	147.99	124.17
WFS1	0.00615248	0.481624	274.49	375.49	366	176.15	148.06	165.11
ETV1	0.00364367	0.481865	271.02	358.92	339.17	151.26	168.53	147.19
RND3	0.000431914	0.483523	453.37	447.94	483.69	208.49	261.5	199.69
C14orf83	0.0425611	0.483593	283.47	186.48	166.06	100.22	118.93	88.42
NAP1L1	0.000144148	0.483767	3140.5	3528.52	3441.99	1690.8	1632.38	1568.19
PPP2CA	0.00157339	0.48416	1280.54	1528.45	1451.98	791.33	693.99	577.67
U2AF1	9.06177e-05	0.484212	914.36	842.08	866.71	446.18	437.73	386.25
FBXO7	0.000963491	0.485503	1227.21	1016.39	1116.13	590.83	539.9	500.43
RASA4	0.0222959	0.485708	1219.21	805.47	826.83	442.99	461.84	480.17
NCKAP1	0.000675704	0.48619	217.99	224.73	189.05	99.32	108.39	99.45
LOC419511	0.00572741	0.486302	231.26	180.23	173.99	87.9	94.72	102.1
GTF2H3	5.04643e-06	0.486636	318.34	310.76	317.07	150.29	162.02	148.13
CHST10	0.0477569	0.486673	100.78	179.62	178.45	92.03	72.66	58.62
SF3B14	0.000111812	0.487007	1040.05	1005.47	1121.09	527.53	521.26	493.37
C19orf29	0.00326976	0.487221	187.02	172.93	143.6	72.09	85.53	87.72
ATOX1	0.0152562	0.487544	1601.05	1205.16	1098.75	681.7	705.75	516.39
LOC423306	0.00874662	0.487747	145.93	110.65	108.22	68.13	52.73	57.07
LOC776092	0.0279712	0.487815	307.48	483.73	419.66	130.69	225.04	234.95
ARID1A	0.00277392	0.488078	440.85	551.82	560.71	229.64	268.79	259.74
LOC426499	0.0279983	0.48855	775.06	1331.64	1138.68	494.98	553.32	537.23
COTL1	0.00558668	0.488897	2399.23	3218.96	3094.3	1416.17	1592.58	1250.76
ARHGAP10	0.000128331	0.489031	481.28	518.63	476.01	223.11	260.35	238.31
ANAPC13	0.0015808	0.489146	106.13	125.37	114.45	54.75	66.37	48.1
ENDOG	0.000642301	0.489366	768.94	648.47	746	370.64	349.59	338.47
PHC1	8.504e-05	0.489398	192.01	188.59	175.9	95.25	84.6	92.5
ARPC2	0.000337148	0.489516	2773.78	2548.26	2429.84	1351.18	1285.11	1158.38
EP400	0.00224782	0.489635	147.71	175.08	189.98	82.21	81.13	87.73
DUSP22	0.00129287	0.489849	1835.48	2049.26	2278.65	958.44	1033.48	1027.21
LOC769676 /// PLAGL1	0.0068594	0.490461	459.27	636.34	615.29	291.73	260.37	287.03
LOC768754	0.00251331	0.49098	465.47	398.82	433.95	256.64	215.31	165.46
LOC769134 /// SPAM1	0.00590837	0.491285	256.31	353.19	333.7	161.35	156.07	145.96
UTP11L	0.000898359	0.491404	564.2	471.21	539.1	272	267.08	234.64
AEBP2	0.0132468	0.491521	516.34	371.86	378.4	175.28	239.39	207.89
MXRA8	0.0480751	0.491832	1469.48	1032.57	895.78	505.92	766.11	399.13
MED21	1.26311e-05	0.49196	399.44	383.41	398.06	183.57	194.25	203.14
GARNL3	0.00151747	0.492292	105.97	127.39	110.44	63.87	53.77	51.61
LOC426097	0.000235694	0.492515	1302.63	1182.43	1217.87	561.79	677.07	584.89
LOC418618	0.000986755	0.492638	192.65	160.08	166.82	89.2	85.21	81.54
DHX36	0.00443856	0.493047	381.02	466.42	505.96	202.31	214.92	250.06
CLSTN1	0.00511545	0.493401	694.6	524.27	599.67	278.23	348.67	270.37
IFT81	0.00484839	0.494038	165.61	211.32	195.82	103.03	106.73	73.2
LOC771530	0.000300044	0.494277	668.49	645.6	732.17	345.18	310.22	356.02
ALDH1A2	0.0238469	0.494359	341.81	546.45	432.48	247.79	227.36	177.77
TMEM189-UBE2V1	0.00447944	0.49495	1447.23	1081.97	1205.82	654.96	597.32	596.37
LOC417343	0.014932	0.495097	103.38	68.44	99.42	46.71	45.84	41.74
CRLF3	0.000574592	0.49564	385.95	383.14	438.5	198.84	216.52	183.17
CDC16	0.00477015	0.495756	340.24	407.14	305.76	186.98	179.41	155.71
CDH4	0.0377605	0.495953	91.18	151.54	158.77	60.79	61.43	76.9
ZNF622	2.22284e-06	0.495975	288.81	282.8	278.01	143.64	138.22	139.53
IQCE	0.000105775	0.496256	342.75	376.76	371.52	183.66	188.15	169.62
RCJMB04_16e10	0.00117034	0.4963	145.38	164.27	144.37	79.12	83.95	62.26
FAM44B	0.000447248	0.497291	1083.82	944.58	946.6	474.77	504.3	500.37
LOC770320	0.00198334	0.497312	390.21	308.59	348.35	169.53	165.18	186.05
SGCE	0.0161281	0.497741	207.07	277.03	294.92	123.28	163.97	100.5
ASF1A	9.85181e-06	0.498186	869.71	831.35	829.06	428.3	405.12	427.05
CDC42	4.45444e-05	0.498239	3946.09	4096.61	4285.27	2131.53	1975.66	2035.09
KIAA1143	0.00545682	0.498504	533.52	399.49	437.59	251.84	224.1	207.31
RCJMB04_5k4	0.000495538	0.498647	249.06	273.09	294.8	135.18	136.6	135.59
DCTN4	2.35605e-07	0.498948	613.4	612.88	617.48	300.56	314.41	304.97
ZNF423	0.0118959	0.499441	79.1	115.93	109.29	54.62	51.24	46.13
CLDND1	0.000575181	0.499878	117.41	105.56	105.69	61.02	55.57	47.7
NDUFS6	5.63257e-05	2.00428	3001.64	2992.35	2770.2	6141.03	5673.29	5751.53
LOC431580	0.00189183	2.00968	141.89	194.77	184.98	345.15	320.94	382.24
SCOC	3.9118e-06	2.01121	331.39	338.88	348.64	684.14	668.03	697.07
TM6SF1	0.0416969	2.01403	534.93	633.99	949.88	1836.25	1240.77	1190.3
KLHDC2	0.000355837	2.02275	50.52	68.16	60.2	121.81	123.02	117
LOC418108	0.000589289	2.02342	156.88	126.66	173.69	303.03	323.66	298.48
MAGI1	0.0125585	2.02541	132.01	104.91	112.18	186.23	244.01	276.83
LOC428186	0.00686498	2.02713	180.85	211.88	174.88	445.69	320.48	384.45
IL4R	0.000735365	2.0275	220.69	224.9	213.42	492.83	427.51	415.8
FMO6P	0.00907199	2.02968	77.62	98.36	102.29	221.39	186.61	156.8
TMEM186	0.00460479	2.03078	50.22	43.38	50.33	89.16	89.05	114.08
RRAGB	0.00510026	2.03298	590.4	469.65	573.47	1118.27	939.29	1263.36
ITGB1BP1	0.00253879	2.03457	89.44	104.87	79.92	170.64	177.61	209.69
RCJMB04_12k21	0.0113256	2.03666	35	70.07	56.12	120.81	111.68	95.8
LOC769088	0.000341807	2.03756	352.38	423.75	426.33	802.92	777.61	869.55
ACN9	0.00480912	2.04172	274.27	307.6	317.25	706.44	608.53	520.78
CAP2	0.0112298	2.04175	89.71	167.32	153.98	318.42	244.94	275.82
RCJMB04_31g18	0.000159355	2.04748	160.49	169.01	157.49	316.7	324.87	355.53
RNF11	0.00277313	2.05288	253.72	259.48	284.77	555.72	469.77	612.65
DCUN1D2	0.000193665	2.05403	321.33	359.64	301.46	673.1	637.85	706.99
RAB3B	0.037037	2.06045	76.67	60.17	75.4	126.1	118.07	193.14
RRM2B	2.98622e-05	2.06889	117.59	121.43	109.36	232.08	248.31	240.37
COQ9	0.00361103	2.07399	588.72	461	451.64	1068.46	893.92	1151.43
ATP6V0E1	0.00105712	2.07754	735.58	565.47	570.34	1378.73	1320.19	1188.96
SPECC1	0.0179482	2.08835	66.33	68.92	85.58	183.35	161.63	116.19
MYOT	0.0174114	2.0958	525.25	956.95	1113.31	2101	1816.3	1522.37
GPI	0.0253364	2.10069	613	774.09	911.56	1824.46	1156.94	1847.36
OGT	0.00399315	2.10238	105.2	138.45	129.09	237.86	243.15	302.63
ORAI1	0.0302341	2.10909	92.2	108.06	111.96	259.94	247.84	150.72
MAP3K4	0.0102318	2.11939	222.41	203.39	194.54	537.58	397.54	379.62
SYNGR1	0.00249548	2.13363	46.33	38.95	37.3	90.28	75.12	96.14
CHORDC1	0.00037206	2.13959	118.44	107.95	124	235.33	242.89	271.47
CCRN4L	0.00311337	2.1433	153.78	182.49	175.51	423.16	347.15	326.59
DNASE1L3	0.000762896	2.14507	207.54	234.83	253.77	449.06	534.86	509.35
LOC420939	0.00036311	2.15984	171.27	163.22	167.81	390.6	331.09	363.2
UBE2V2	0.000411145	2.16343	115.9	120.31	107.73	250.07	226.75	267.27
CDKN2A	0.00290273	2.16744	57.42	49.65	51.73	106.45	133.16	104.58
ALDH5A1	0.000951175	2.16817	238.37	264.86	238.29	591.58	535.06	481.1
PSMB7	0.00480485	2.19065	90.69	61.42	67.25	157.75	139.82	182.97
DOCK9	0.00107202	2.19496	75.13	91.81	78.85	162.34	198.38	178.78
C12orf49	0.00312991	2.19654	399.58	340.17	361.07	891.67	674.41	851.92
NFKBIA	0.00177754	2.21454	580.47	393.14	474.79	991.12	1034.46	1181.96
CDH13	0.00056868	2.2234	249.74	256.3	213.87	578.46	487.28	534.91
PPCDC	0.00105084	2.22361	92.87	86.35	76.99	179.35	212.68	177.68
MYH11	0.00641983	2.24056	323.5	196.81	267.07	652.87	488.68	622.62
MYLK4	0.000641227	2.25541	62.69	83.6	80.87	181.01	156.58	174.75
C8orf76	0.000479667	2.25815	38.7	48.78	51.78	106.95	110.39	97.13
TEC	0.000148465	2.26208	115.99	101.94	108.08	228.34	251.98	257.14
PHOSPHO1	0.0443998	2.26955	103.18	78.5	57.57	203.16	117.16	222.67
RCJMB04_6c15	0.000291926	2.26994	706.08	668.63	722.38	1723.66	1472.85	1563.76
AMY1A	0.0170065	2.27195	237.19	120.47	113.2	382.65	294.94	392.18
DEPDC6	0.00237495	2.27748	93.18	93.9	96.33	249.92	202.4	193.14
RCJMB04_14c24	0.00257319	2.29387	69.87	59.21	72.54	144.84	139.09	178.56
LOC417956 /// LOC417957 /// LOC769973 /// LOC770188	0.00397497	2.29781	420.7	251.44	249.22	766.41	644.21	706.49
JSRP1	0.000300744	2.2982	467.65	346.75	370.01	889.54	879.34	953.13
LOC415511	0.000227989	2.29854	62.45	64.49	60.94	152.94	147.27	131.64
ITGA1	0.0031535	2.303	148.39	280.04	298.9	537.08	549.87	588.09
COL4A2	0.0307073	2.3309	37.75	141.4	75.91	204.34	223.54	166.64
C1orf21	0.000496535	2.33438	456.2	346.15	358.1	966.04	841.97	900.92
LYG2	0.0274996	2.33871	25.53	18.35	33.56	78.74	51.91	50.46
LOC771715	0.00310489	2.3458	686.29	408.97	441.5	1080.18	1230.25	1294.5
LOC770787	0.00728542	2.36687	1374.87	2154.74	2045.53	4990.04	4669.83	3535.76
SH3BGR	0.000680112	2.38399	1464.88	1765.52	2053.85	4399.83	3816.3	4381.47
RCJMB04_15h2	0.00733352	2.39232	446.93	424.85	501.06	986.22	954.7	1343.35
CYCS	4.63423e-05	2.40865	726.17	685.44	803.39	1864	1739.61	1731.54
PHYH	0.00319668	2.40938	838.1	733.83	996.96	2247.97	1713.77	2227.7
ALMS1	0.000825456	2.41241	84.84	76.17	80.57	196.07	172.09	214.63
TCP11L1	0.000136289	2.42677	268.91	294.87	268.8	723.17	662.85	634.46
IGFBP4	0.0370226	2.42904	248.64	306.34	180.8	561.6	797.45	428.19
SYNGR3	0.0089668	2.43699	52.96	60.12	59.6	136.08	172.04	112.7
LOC770209	3.31392e-05	2.44372	870.05	1064.52	1044.97	2380.01	2412.06	2489.1
RCJMB04_1d1	0.00255754	2.47854	112.62	205.32	197.4	471.41	412.2	393.68
SUCLG1	0.00876364	2.48441	132.77	125.96	119.75	364.46	236.87	338.97
NCF4	0.0010639	2.54296	73.91	75.53	69.6	182.44	209.94	164.63
FZD9	0.000200703	2.62527	221.53	292.81	228.91	659.46	610.24	681.53
HIBCH	0.00203547	2.63769	132.38	131.1	137.72	392.14	292.47	373.63
LOC769442	0.00848946	2.67644	177.72	319.5	305.02	873.68	669.8	603.67
HSP90AA1	0.000666276	2.67863	2136.07	1821.39	1744.92	4634.72	4953.77	5686.05
DPP8	0.00377228	2.68295	97.77	102.2	118.21	310.6	226.93	316.13
LOC415758	0.000324628	2.70375	136.73	130.96	137.21	404.57	342.92	347.26
RCJMB04_1o1	0.000744077	2.71012	491.85	342.27	368.81	1033.3	1025.05	1201.74
SYNJ2	0.0120848	2.71897	47.07	91.7	82.84	225.77	227.42	149.36
SYNPO2L	0.00275598	2.72386	303.97	553.07	661.74	1259.47	1347.3	1530.17
NT5C1A	0.0011334	2.7426	97.89	98.27	86.55	278.22	219.8	277.34
CLIP4	0.000602004	2.75697	121.8	124.03	137.37	354.47	312.39	389.61
ABI3	0.0217006	2.77159	390.68	514.85	176.99	981.82	759.48	1259
USPL1	0.000315877	2.78336	63.67	65.82	40.93	161.57	150.93	161.84
CA2	0.0295233	2.79647	404.52	173.46	132.62	820.65	487.57	678.95
HIF1AN	0.000244844	2.834	209.94	216.83	216.91	622.6	547.34	654.25
PTRF	0.00171662	2.83999	123.3	168.43	217.6	521.6	505.52	419.37
C12orf5	0.00809879	2.9013	57.06	80.3	70.65	251.84	164.98	186.68
MEF2C	0.000501382	2.9043	234.41	388.55	430.51	1071.18	991.03	997.38
YPEL2	0.000558952	2.91344	406.2	355.37	347.58	1180.13	948.17	1103.14
SMPX	0.00899776	2.93664	767.57	593.61	502.02	2197.6	1901.02	1372.92
POP5	0.00524749	3.05885	220.87	131.73	192.53	459.4	672.71	535.36
LOC417533	5.07658e-05	3.14374	887.73	1106.41	1085.31	3034.66	3303.83	3342.49
BATF3	0.00283555	3.17674	82.96	72.27	101.65	257.01	324.81	234.22
SNHG8	0.000141202	3.32356	376.21	273.97	245.8	976.93	953.23	1047.68
MSTN	0.000685181	3.33802	138.27	125.37	165.18	542.13	433.16	456.12
BCL6	5.52828e-05	3.49362	279.78	200.37	230.5	796.91	872.87	812.96
SRD5A2L2	0.0385158	3.52663	26.58	119.59	78.03	350.62	281.19	158.86
C1QC	0.000450866	3.57591	74.89	90.98	81.79	293.46	329.89	262.26
CRISPLD2	0.000437319	3.727	195.6	140.66	105.39	601.11	533.41	511.51
LONRF3	0.0018497	3.78027	57.24	34.36	43.34	139.31	179.59	191.21
RSFR	0.00446964	4.00771	227.56	290.63	278.21	1186.57	1214.68	790.49
LOC396194 /// RSFR	0.00556232	4.35189	239.34	346.9	309.52	1423.47	1532.71	942.07
LOC770869	0.000174414	4.37708	530.57	847.75	679.98	3251.91	2749.03	3008.41
SAMHD1	0.000331425	4.66549	140.18	143.54	150.98	597.36	673.21	757.52
SOCS3	0.0100801	4.68177	122.86	99.23	107.67	604.22	600.67	338.97
LOC423536	0.00154329	5.18002	52.06	57.3	55.84	226.01	322.18	307.55
CETP	0.00121574	6.59205	63.34	83.04	101.1	480.39	496.98	654.03

## Sheet: normal-specific DEGs
Gene Symbol	p-value	fold change	E14-1	E14-2	E14-3	7W-1	7W-2	7W-3
BAMBI	0.0121571	0.0455628	2449.87	1272.3	1392.75	69.77	83.36	79.92
AMHC1 /// MYH7	0.00752408	0.0744225	473.36	527.03	830.91	69.62	61.41	5.26
RBP7	0.0271893	0.107857	3799.01	1376.71	3197.62	165.37	403.18	334.57
KCNK9	0.0021063	0.13546	321.58	442.01	472.64	49.17	93.74	24.55
GJA1	0.00657074	0.145929	1466.39	897.63	949.23	147.48	178	158.02
DUSP4	0.0279993	0.164689	735.14	326.49	427.54	90.23	80.9	74.12
LOC421780	0.00254315	0.171131	489.01	319.04	444.79	69.87	85.08	59.45
TNNI1	0.00292528	0.174969	1239.81	1480.02	1637.74	203.95	525.41	33.08
SLC7A3	0.0387723	0.183882	1096.29	507.65	534.71	138.84	116.65	137.77
DUSP5	0.00698545	0.186785	381.26	221.35	279.26	60.04	56.59	48.09
NPTX2	0.000164103	0.191884	225.97	246.27	224.43	67.79	35.95	29.94
TLCD1	0.0114904	0.192107	564.38	307.47	383.39	70.27	79.85	91.02
UNC5B	0.00874619	0.211098	588.48	361.38	381.56	76.28	108.53	96.25
RPL21	0.00112588	0.218185	492.05	436.87	382.81	145.51	83.17	57.52
HSD17B7	0.00846503	0.223741	498.12	295.87	348.27	101.41	81.74	72.42
MYBPC3	0.000880075	0.224197	455.3	371.32	412.78	142.37	51.33	84.17
RAB3IP	0.000649	0.236664	165.1	191.67	150.32	51.49	34.45	34.07
COL22A1	0.0300648	0.239684	311.83	512.11	267.08	39.5	159.91	62.09
SLC27A4	0.024845	0.239934	935.86	458.94	581.74	154.42	160.55	159.27
CD9	0.0233106	0.242792	726.54	334.14	544.44	132.86	127.45	129.4
S100A11	0.0146767	0.252902	3652.09	2020.11	2442.51	603.88	760.69	687.66
WDR24	0.0117762	0.260179	370.6	227.74	234.74	63.36	71.92	81.47
BMP2	0.00887572	0.26845	339.99	212.51	231.11	68.45	61.94	79.97
HNMT	0.0152433	0.271579	309.45	169.95	212.59	62.18	60.3	65.45
FBP1	0.0128918	0.278987	336.13	228.4	211.42	110.91	55.35	50.22
EAF2	0.0127974	0.290571	384.19	285.48	230.18	128.97	65.54	66.96
RCJMB04_5l15	0.00303688	0.293408	199.02	189.32	258.78	57.9	82.03	49.94
LOC771307	0.0418212	0.295659	1913.61	957.76	1018.48	364.39	403.99	381.69
PCBP3	0.0366346	0.299074	116.92	171.93	256.6	56.03	66.02	41.08
HIC2	0.0139367	0.303191	655.77	498.35	366.67	142.31	139.56	179.22
PTPLB	0.00662335	0.3079	285.19	251.91	179.01	76.48	62.01	82
CKB	0.00525331	0.3101	2406.92	1546.04	2038.94	602.07	633.39	622.63
DLK1	0.00134813	0.312504	433.96	461.24	569.87	166.3	140.8	150.74
MYO1B	0.00330316	0.314969	254.16	249.76	180.21	85.54	65.78	64.16
GPN2	0.000134224	0.317298	591.47	505.26	531.39	177.83	168.32	170.45
RCJMB04_19f10	9.8968e-06	0.321467	481.03	511.88	495.92	145.09	173.41	160.11
WDR45L	0.0152488	0.321674	262.77	155.71	175.63	68.65	57.9	64.56
GRRP1	0.000380272	0.323416	474.85	480.4	549.16	152.57	199.26	134.72
HEY1	0.000148257	0.329572	1307.31	1501.29	1452.44	488.24	515.19	400.89
PSAT1	0.0024985	0.329901	476.89	373.5	353.67	154.67	121.56	120.99
TMEM141	4.89199e-05	0.332374	1681.64	1589.6	1515.42	515.9	589.72	485.34
JAZF1	0.000725234	0.332471	348.62	307.71	387.7	126.64	122.8	97.67
TST	0.0118671	0.333004	1058.45	1606.51	1807.48	424.58	552.04	512.72
HSPA8	7.07927e-05	0.337644	2537.71	2592.23	2625.65	1059.13	729	830.5
CHCHD5	0.000183246	0.338199	387.83	444.51	453.56	135.08	153.99	145.82
CLDN5	0.00233651	0.341212	206.97	178.37	226.01	56.03	97.02	55.55
ACPL2	0.0446023	0.34248	290.09	460.88	213.35	110.07	109.9	110.29
LOC429697	0.000343569	0.342524	328.37	275.45	326.13	115.86	100.19	102.48
SLC6A6	0.00309808	0.342876	302.92	293.08	235.03	80.78	132.83	71.33
CA9	0.0107998	0.344651	1253.46	772.01	947.97	296.42	324.8	403.58
LOC772123 /// RCJMB04_24f23	0.0100859	0.348013	90.57	131.54	149.83	44.36	45.26	39.82
KCTD12	0.00383406	0.357207	345.54	352.8	466.14	158.22	145.94	111.8
RRBP1	0.0205268	0.358919	651.14	1044.29	641.03	249.28	271	318.32
MRPS12	0.000477899	0.359757	855.52	761.97	891.59	294.66	362.37	245.63
LOC791224	0.00138946	0.360703	1428.96	1087.91	1337.52	428.98	500.27	461.04
RCJMB04_24f23	0.000164757	0.361404	2828.1	2785.01	2445.38	1030.9	920.18	961.29
PLK2	0.0249344	0.361532	289.06	165.9	187.14	88.73	83.81	59.6
SRP68	0.000626124	0.361925	255.35	317.84	306.55	107.64	105.39	105.37
AARS	0.00200782	0.363778	593.19	481.47	444.48	176.46	183.08	193.09
SARS	0.0201043	0.365528	674.16	385.46	467.84	175.34	178.59	204.4
TMCO7	0.0128798	0.367567	837.01	566.35	551.17	238.05	195.71	284.66
MECR	0.000562318	0.368197	133.09	121	150.15	48.83	48.41	51.6
PPP1R8	7.48167e-05	0.368303	1058.58	1174.46	1118.55	420.04	451.06	363.3
MRPL17	0.0114449	0.369466	1866.59	1186.72	1324.71	516.96	542.31	558.26
SPATS2	0.000134206	0.370673	791.37	751.44	757.63	251.9	254.46	346.35
LOC415795	0.00344984	0.372032	780.78	560.27	656.84	254.96	281.7	206.62
C10orf57	0.00724282	0.372111	1573.2	1078.65	1188.67	476.35	383.37	569.38
HEXB	0.00597697	0.373295	616.22	463.21	422.92	183	189.97	187.85
C6orf57	4.0076e-05	0.377285	305.29	326.83	314.99	128.17	125.73	103.43
MRPL19	0.00148895	0.379117	230.6	245.34	288.23	95.9	115.63	78.18
JMJD7-PLA2G4B	0.0047619	0.379831	248.72	278.16	312.81	132.77	57.67	128.5
HSPA4L	0.000795796	0.381181	152.24	158.25	173.27	77.4	46.43	60.57
ITGA3	0.0119177	0.381424	285.59	183.48	207.08	74.88	81.72	101.3
COX15	0.00131634	0.384315	264.07	204.8	251.32	87.76	88.81	100.21
P20K	0.0352052	0.38612	684.33	460.7	385.61	251.17	109.06	230.78
MRPL24	0.00109437	0.387457	1572.92	1296.08	1288.8	480.17	609.15	521.65
RCJMB04_23j5	0.0159309	0.387942	796.04	499.91	549.97	198.19	265.24	252.68
ARSB	0.000212511	0.388201	202.16	207.64	182.29	68.63	74.3	86.92
TXN	2.40845e-05	0.390415	6931.1	7578.76	7221.67	2795	2735.44	2953.88
ETHE1	0.000119217	0.39089	524.34	482.15	518.57	166.52	213.79	215.82
TXNDC17	9.1339e-06	0.391392	3805.98	3580.91	3784.18	1500.49	1483.74	1388.04
PRICKLE2	0.00182837	0.392421	566.2	425.97	498.22	203.22	181.03	200.61
DCI	0.00051217	0.392473	854.21	855.89	959.87	352.58	416.13	279.18
PLEKHA2	0.00782029	0.392795	156.67	102.83	134.65	55.34	43.46	56.02
ARRDC1	0.00327221	0.393329	456.81	332.34	432.04	140.78	166.67	172.88
FST	0.0200752	0.393479	255.66	179.31	320.42	101.92	97.54	97.77
RCJMB04_8e10	0.00324346	0.3936	953.97	1265.42	1032.57	429.13	505.52	345.32
HMOX1	0.00162734	0.393783	481.59	464.1	592.62	188.5	216.15	201.11
CBY1	0.000350043	0.395243	447.58	500.43	462.44	215.69	193	148.78
RCJMB04_3o20	2.63592e-05	0.395877	2505.23	2479.58	2650.59	1068.38	1037.9	916.4
TMEM39A	2.06904e-05	0.396991	433.13	420.25	406.02	154.67	164.43	180.87
ATP6V1C2	0.00741405	0.396993	901.11	1140.57	761.34	409.05	352.04	351.69
RPA3	0.00717565	0.397208	596.32	903.29	759.41	320.18	274.07	303.05
SPCS2	9.93931e-05	0.397472	761.97	682.86	697.36	260.04	305.37	286.05
WDR91	4.79714e-05	0.397944	189.09	193.39	200.19	69.65	74.63	87.59
NDUFA11	0.000329803	0.398436	3045.65	3379.47	3411.63	1409.83	1453.84	1055.65
PXN	0.00331707	0.398964	966.72	740.69	1008.75	320.38	406.46	356.81
LOC415665	3.22907e-06	0.399952	122.52	123.22	126.58	52.73	48.68	47.5
FNBP4	0.00048594	0.400548	239.7	219.12	201.3	77.92	87.19	99.3
LOC775993 /// RCJMB04_19p13	0.00398976	0.400797	573.09	405.82	513.34	198.79	217.78	181.52
CAV3	0.000188917	0.400848	1564.28	1466.6	1694.3	633.51	677.45	583.12
ATP5S	0.000139635	0.401145	528.65	483.39	474.83	207.04	214.92	174.49
ALG8	0.000476836	0.402184	142.92	144.11	121.39	52.14	59.79	52.33
LOC425086	0.0158864	0.402821	861.84	524.96	669.67	249.19	334.66	244.54
SH3GLB2	0.031758	0.406076	448.44	258.08	300.78	95.51	144.25	169.28
GSTZ1	0.00125156	0.406656	347.49	361.03	375.32	173.41	170.7	96.64
HDAC8	5.29229e-05	0.407021	810.64	851.76	905.82	342.7	347.38	355.24
SF3B4	0.000189137	0.407752	389.19	350.89	356.37	149.06	129.64	168.38
LOC769919	0.00309981	0.408187	769.79	620.83	567.92	262.62	274.76	262.07
IFT88	0.0012266	0.408455	145.36	125.52	133.62	70.69	45.25	49.28
NDE1	0.000163956	0.40977	188.19	169.23	178.93	83.21	71.97	64.6
C6orf129	0.00174374	0.412201	591.31	709.54	546.77	251.13	250.47	259.99
FAHD2A	0.00746372	0.413311	1162.31	791.2	907.68	361.68	436.54	384.34
GPR153	0.00118013	0.414371	397.08	350.24	317.45	166.82	133.69	140.7
SERPINH1	4.28409e-05	0.415687	5384.14	5526.34	4994.4	2196.19	2166.05	2249.21
POM121	0.000363418	0.416557	720.79	633.43	648.89	321.91	261.45	251.05
CPOX	0.000621874	0.416774	1050.75	914.81	912.26	453.46	334.79	411.15
NEK9	0.00195477	0.417084	726.26	828.19	643.26	266.99	353.26	296.38
GSTA	0.000221948	0.417279	768.47	869.42	855.5	362.66	373.34	304.44
HRAS	0.00157641	0.41747	1533.28	1769.26	1486.5	656.89	817.49	524.9
RNF185	0.00162141	0.417888	353.3	375.6	289.89	147.14	132.93	145.67
CXorf41	0.000361057	0.419229	127.83	150.76	140.87	63.16	53.22	59.47
MED20	2.13017e-05	0.419241	410.11	388.51	400.93	175.71	175.44	151.75
SERPINI1	8.86302e-05	0.419612	244.77	217.13	231.36	101.73	93.16	96.01
RCJMB04_3g13	3.43153e-05	0.419612	1796.36	1956.02	1812.33	784.58	750.31	800.13
RCJMB04_17n19	8.3987e-06	0.419661	476.89	490.23	469.23	187.43	212.73	202.62
TNNC1	0.0304789	0.419747	9478.48	10032.8	11410.2	4890.92	7000.72	1087.57
DUSP12 /// LOC418318	0.000619539	0.420052	201.31	242.66	236.47	92.49	103.2	90.13
NET1	0.0028096	0.420433	1708.99	2138.57	1693.42	653.29	768.01	908.31
ID3	0.0211646	0.420603	458.05	489.1	291.24	211	138	171.87
TMEM14A	5.92401e-05	0.420921	439.43	424.47	438.34	171.96	209.2	166.98
LOC428807	0.00152711	0.421343	371.71	316.78	289.74	131.11	145.54	135.52
TFIP11	1.94211e-05	0.422115	215.95	223.21	213.08	86.11	88.74	100.47
HIGD2A	9.72716e-05	0.423609	3215.14	3351.46	3207.56	1422.98	1546.45	1170.99
VPS37C	0.0056568	0.423691	909.64	689.28	661.03	307.26	351.4	298.86
APBB3	0.000223986	0.423698	1094.44	992.69	1023.32	508.49	385.61	423.79
ARHGAP25	0.00282703	0.424945	165.52	125.99	131.58	60.66	57.7	61.43
ITIH5	2.47544e-06	0.425309	621.62	621.54	620.33	279.92	264.06	248.58
RCJMB04_16d24	0.0147862	0.426103	271.76	176.79	194.37	95.83	100.2	77.92
FAM101B	0.0006892	0.426449	1818.56	1854.52	1532.37	690.19	763.98	765.69
SUPT5H	0.00195987	0.427254	732.2	587.13	586.96	292	243.89	278.58
MAP3K7IP1	0.000304111	0.42742	247.13	231.17	272.32	102.05	108.61	110.17
LOC426015	0.000150296	0.42797	1422.05	1579.73	1488.88	599.84	721.71	600.32
SF3B1	0.00296932	0.428121	122.04	97.27	94.41	48.99	46.33	38.99
MAP3K8	0.00890731	0.428272	142	93.13	122.26	54.65	49.31	49.1
RILPL2	0.00218453	0.429529	433.23	571.93	494.74	205.79	210.22	228.24
ATHL1	0.00080474	0.429776	179.64	158.09	191.29	85.81	73.28	68.27
NHSL2	5.97053e-06	0.429903	184.65	183.02	179.36	73.33	83.35	78.49
FSTL4	0.0081735	0.430289	147.09	204.65	153.13	85.43	71.5	60.31
COX6A1	0.00158498	0.430323	8249.03	8460.96	8298.09	3746.6	4570.93	2444.02
SNAPC5	0.00142175	0.431457	154.8	179.46	189.5	79.76	85.19	61.03
LOXL1	0.000592185	0.431671	1401.86	1642.24	1475.01	553.07	680.87	716.83
RPS6KL1	0.00861756	0.432684	1023.51	735.71	776.51	436.17	286.83	374.17
WRNIP1	0.000101315	0.43292	208.36	209.03	188.01	91.57	82.49	88.03
CIB1	0.0140069	0.434572	594.04	400.52	459.33	170.87	274.23	186.72
MMP28	0.00156586	0.434993	243.1	305.84	305.81	128.36	122.7	120.75
LOC427095	0.000667586	0.435087	175.3	182.84	159.32	72.91	88.91	63.32
LOC415311 /// MPI	0.00229235	0.435252	653.92	496.04	571.87	230.35	251.23	267.85
SEMA3G	0.00151671	0.435457	234.11	208.13	184.55	84.47	101.6	86.87
C8orf70	0.00825136	0.435789	140.64	112.85	96.84	50.85	43.22	58.6
LOC428436	0.00612119	0.435869	430.48	625.14	550.3	244.11	234.32	221.54
CYP20A1	1.18054e-05	0.436472	244.01	230.74	229.51	100.84	105.99	100.56
ZDHHC20	0.00574019	0.436672	239.87	275.38	193.91	117.31	92.23	100.13
PSMG3	0.000601339	0.437905	1001.38	1146.36	957.09	447.89	482.17	429.56
CCDC91	0.000859251	0.438385	100.06	108.95	122.89	48.4	45.1	52
WSB2	0.000127572	0.439334	1045.27	1105.68	979.47	425.59	478.71	471
KCND2	0.00170738	0.439583	137.8	135.42	143.88	65.96	75.69	41.7
MRRF	6.03417e-05	0.439753	142.92	147.33	150.02	68.31	69.09	56.21
PWP2	0.00010848	0.440322	314.84	314.62	291.07	140.27	119.3	145.76
SELK	0.000113835	0.441056	1186.97	1129.1	1068.1	453.05	535.71	503.85
ERG	0.0272174	0.442344	256.95	161.14	164.94	74.39	91.54	91.97
PTMS	0.000610941	0.442914	3219.63	3862.22	3678.68	1451.42	1694.46	1620.11
LOC426354	7.97914e-05	0.444118	301.89	276.66	291.85	141.79	121.29	123.48
ZSWIM7	0.000490838	0.444341	538.39	454.22	528.88	213.99	231.21	230.86
URM1	0.00111793	0.444709	202.47	183.19	164.25	73.33	90.99	80.23
LOC415566	0.00120113	0.444878	106.95	114.35	124.66	39.77	58.98	55.16
CCDC32	0.000591779	0.444901	513.99	497.58	426.48	217.17	213.82	208.8
TIMM17A	0.000767388	0.445024	3754.39	3592.85	3263.02	1494.06	1875.24	1352.52
RCJMB04_14d7	9.7265e-05	0.445097	549.04	505	509.44	244.74	243.29	207.87
LSM1	6.14849e-05	0.445178	493.71	454.05	452.87	219.67	199.47	204.39
ANKRD38	4.44894e-05	0.445995	142.01	150.06	146.41	67.82	69.58	58.16
LRFN5	0.0119498	0.446113	139.97	178.57	194.85	67.25	104.42	57.36
NUS1	3.14523e-06	0.446275	3280.7	3379.36	3253.81	1433.35	1455.06	1535.9
ILDR2	0.00716068	0.446318	100.57	94.28	130.12	42.26	46.21	56.57
GNAI2	0.000684171	0.446488	1078.83	1147.32	947.35	442.55	467.31	507.07
NIF3L1	0.000406801	0.446847	411.54	371.17	424.55	164.13	170.37	204.96
LOC420369	0.000730579	0.446914	194.75	233.06	203.9	88.84	103.45	90.03
CENPT	0.000250302	0.447937	229.52	236.07	251.52	120.11	91.08	110.03
SEMA4B	0.0114138	0.449142	780.07	547.56	556.16	312.22	252.09	281.78
UNC50	2.08472e-05	0.450038	785.23	777.33	825.46	351.4	381.07	342.23
GRHPR	0.0011114	0.45014	237.45	204.82	256.49	106.05	108.43	100.06
TRMT12	0.00245141	0.450779	148.25	123.45	113.81	58.89	60.16	54.73
STARD13	0.00302727	0.451506	183.91	194.98	146.84	84.68	80.06	72.63
SMARCD2	0.00394425	0.453197	262.79	210.72	284.35	101.26	114.8	127.4
CCT2	0.000549824	0.453423	2182.25	1861.1	2015.76	1025.86	825.19	896.29
ENY2	0.00357229	0.453812	677.54	879.42	888.35	362.1	412.87	334.74
MBOAT5	0.0309756	0.453824	416.91	234.56	305.62	133.65	153.68	147.02
TMEM59L	0.0164232	0.454076	236.27	155.21	171.51	83.4	98.31	73.93
TEAD3	0.00235749	0.454313	812.84	868.64	1042.9	387.38	397.72	452.62
LCMT1	0.000233884	0.454387	202.39	213.83	192.38	94.16	101.97	80.41
GTPBP10 /// LOC772111	0.00110443	0.454567	322.31	294.64	258.85	138.7	123.27	136.14
ARPC5	0.000824404	0.455229	918.24	1109.7	1053.5	445.23	516.14	441.39
HSPA5	0.0013173	0.455405	1319.57	1620.23	1341.95	662.53	652.13	635.27
LOC426015 /// LOC768441	0.000842604	0.455727	543.93	637.62	643.36	256.33	312.43	262.9
MRPL16	0.000474154	0.455826	1511.52	1306.92	1327.4	568.78	666.88	654.12
SLC37A2	0.00846269	0.456165	1016.54	749.68	814.05	469.69	288.42	418.92
MRPL20	0.000952071	0.456673	902.58	801.92	968.53	373.23	460.52	386.95
C7orf26	0.000897308	0.456805	154.14	126.54	140.9	62.42	59.61	70.55
STX6	0.000240013	0.456832	369.44	363.29	324.31	161.75	150.06	171.08
GALNT11	0.00295392	0.456953	652.31	509.01	652.87	246.49	305.7	276.81
POLDIP3	6.69297e-06	0.457059	779.03	740.29	739.93	348.1	338.35	346.16
WDR73	0.000164675	0.457716	201.22	181.49	177.31	84.84	84.99	86.5
LOC429566	0.00210062	0.458501	339.12	337.78	406.85	164.25	193.32	139.33
C2orf18	0.00418555	0.458519	696.47	508.95	628.55	284.22	256.23	300.46
BAZ1B	0.00247982	0.458698	467.08	599.02	498.46	216.5	241.99	259.17
LIG3	4.24631e-05	0.459149	603.6	553.15	586.67	253.99	276.8	269.7
CHMP7	0.00571781	0.459661	103.66	114.57	143.58	54.17	52.74	59.4
ZCCHC17	0.00102941	0.459689	298.3	241.32	267.36	120.58	132.05	118.33
WDR12	0.0371271	0.459718	128.53	116.95	200.38	67.38	67.16	70.43
TSPAN14	0.0172308	0.459801	202.06	154.65	129.74	76.84	61.44	85.39
MRPS26	0.000106916	0.460014	1727.01	1789.56	1940.61	852.53	816.75	841.1
CCDC134	0.000412581	0.460083	452.19	487.44	444.99	200.27	187.35	249.42
C17orf32	0.00101155	0.460711	689.36	783.33	843.75	319.77	379.7	367.74
CKAP2L	0.00496991	0.460715	194.46	142.36	156.5	80.36	70.51	76.41
LOC768543	0.00135972	0.461159	269.96	322.54	324.45	121.42	143.86	157.58
METTL2B	7.45771e-06	0.461184	385.96	368.88	368.27	169.85	168.59	179.52
CCDC21 /// SH3BGRL3	0.000414977	0.461287	3305.69	2901.37	3022.79	1259.36	1408.12	1590.13
SIRT6	0.000537645	0.461409	269.02	253.78	289.3	105.28	138.83	130.6
LOC424865	9.53952e-05	0.461752	438.85	478.47	438.84	192.8	214.74	218.67
RCJMB04_2m10	2.44777e-05	0.461973	470.05	461.56	492.26	224.21	205.47	228.11
TMEM41A	0.00113822	0.46263	1109.39	901.95	983.3	418.46	472.27	494.68
MRPS21	0.00030572	0.462636	1902.02	2142.28	1897.82	898.89	996.05	854.1
MRPL12	0.00163736	0.462731	1035.1	1219.34	1127.59	529.79	621.03	414.15
RCJMB04_8a18	0.0171645	0.462864	190.37	141.21	122.29	63.85	68.43	77.8
CHIR-B3 /// LOC770720	0.0371722	0.462889	151.53	85.44	153.88	52.55	64.95	63.42
MCM8	0.000502027	0.463214	316.48	295.62	326.56	157.53	159.38	117.89
BRD3	0.00312626	0.463334	144.89	116.48	148.14	67.99	52.08	69.67
NT5C3L	0.000106271	0.463613	295.69	264.87	280.94	138.38	125.51	126.24
CCT8	0.00692402	0.463629	2057.9	1557.13	1538.81	910.83	769.4	709.24
MRPS28	0.00315796	0.463629	1237.89	1648.02	1517.76	676.82	729.83	635.02
MRPS7	0.000374792	0.464263	212.33	223.12	244.66	105.74	114.39	95.62
LOC422430	0.00635264	0.464508	609.78	549.97	429.61	267.14	228.49	242.64
CANT1	0.000351467	0.464909	429.09	379.54	398.38	182.53	168.07	210.55
RNF130	0.0031671	0.465022	1408.86	1519.72	1149.12	671.25	566.51	658.46
ATP5B	0.000999976	0.465453	5774.26	5165.73	5066.39	2584.46	2850.75	2015.01
PHB	0.00072513	0.465575	1523.56	1392.95	1694.67	714.96	730.17	701.72
IRS1	0.00549226	0.465943	127.42	102.65	97.76	59.67	40.78	52.3
TPST2	0.000231057	0.46659	276.92	277.26	280.6	133.6	148.05	107.85
MTHFD1	0.00568711	0.467315	318.64	247.68	239.09	141.64	118.07	116.67
PGRMC1	0.00480984	0.467454	191.25	143.12	156.01	66.51	85.35	77.37
LOC768971	0.00313292	0.467737	650.42	695.64	848.59	353.93	355.17	317.42
C10orf28	0.000181873	0.46797	134.6	136.02	120.58	57.81	61.99	63.27
POPDC2	0.00214139	0.468212	605.48	486.85	551.82	291.32	212.73	265.76
BCL7A	0.000154064	0.4685	198.94	203.19	179.94	87.07	92.41	93.22
MRPL35	0.000368831	0.468559	2913.15	3282.22	2841.55	1413.43	1487.71	1333.19
LOC768436	0.000484739	0.468961	351.79	394.61	397.98	154.09	187.26	195.32
CYBASC3	0.00105012	0.469562	651.11	546.9	639.96	253.47	289.54	320.03
C4orf20	0.0179425	0.469795	150.97	218.92	150.72	84.36	68.19	92.03
ZNF341	0.000291028	0.470099	222.85	248.28	257.1	120.29	108.02	114.03
RNF121	6.9121e-05	0.470627	140.52	148.42	139.68	64.32	74.11	63.29
LOH12CR1	0.000230377	0.470721	207.09	234.54	212.94	95.79	103.3	109.03
PDCD11	7.07538e-05	0.470981	314.94	287.4	287.78	139.68	137.06	142.49
TARBP1	0.00574102	0.471219	220.45	186.22	158.63	98.19	83.12	85.07
LOC417007	0.00163979	0.472401	522.98	543.86	463.85	292.84	206.92	223.34
KIAA1913	0.0109154	0.472456	118.21	145.39	97.09	60.88	54.31	55.22
LOC415747	0.00111718	0.472963	314.01	257.08	282.91	128	148.89	127.02
LOC769733	0.000102613	0.473616	230.16	206.36	226.57	106.65	102.04	105.36
DNAJB11	0.0245494	0.473953	101.2	168.62	162.86	69.17	67.8	68.1
DGKZ	0.00378617	0.474023	833.68	618.95	747.2	323.21	349.34	370.22
C20orf52	0.000496763	0.474493	3977.63	4445.19	4146.61	2033.44	2246.16	1684.51
HDAC3	0.000303755	0.4751	236.32	271.43	261.92	116.02	131.22	118.43
MTHFS	0.00125615	0.475134	319.62	296.2	256.44	132.09	137.4	144.95
TMEM220	0.00368857	0.475196	109.67	98.52	128.05	44.84	55.27	59.67
MOSPD2	0.0453119	0.475682	129.94	67.27	109.76	51.69	51.12	43.21
MBD4	3.21696e-06	0.47609	362.7	372.74	363.45	171.97	182.34	168.86
5-Sep	0.00403383	0.476218	547.94	506.15	408.79	220.52	219.35	256.78
SRF	0.0010047	0.476235	686.35	792.91	667.6	365.82	354.01	302.58
DHX15	0.0169761	0.476252	312.11	228.45	208.14	137.5	107.06	112.01
CHMP2A	0.00526872	0.476347	726.39	572.17	778.33	289.13	335.37	364.82
RCJMB04_23c5	0.0132618	0.476379	1671.62	2270.28	1549.23	797.21	895.06	923.59
TTC9	0.000683631	0.476401	134.51	155.83	160.1	75.01	72.65	66.93
PEBP1	0.000188111	0.476999	4137.24	4177.68	4492.84	2177.68	2146	1785.61
SRR	0.000389166	0.478243	116.4	106.87	110.41	54.96	59.93	44.69
NIPSNAP3A	0.000746254	0.478761	671.08	589.33	581.24	321.22	303.22	257.27
C1orf50	0.000343793	0.478776	280.46	257.57	253.51	111.01	141.3	126.66
C14orf101	0.000792671	0.479049	108.8	125.45	132.08	58.84	57.26	59.39
TXNL4B	0.000284149	0.479099	266.31	233.08	257.28	112.57	120.71	129.24
C11orf52	0.00392777	0.479356	206.34	275.64	242.43	106.4	128.08	112.77
SCD5	0.047519	0.479374	128.23	238.03	180.62	66.37	103.83	91.96
GPM6B	0.00247298	0.479653	451.42	397.86	376.48	234.67	195.04	158.23
WBP4	0.00235916	0.480292	261.55	331.74	275.39	147.36	137.8	132.06
MID1	0.000503376	0.48121	235.49	208.17	203.75	94.99	107.35	109.2
TRAPPC2L	0.000607675	0.482251	874.59	775.86	738.43	384.02	403.02	365
LOC428148	0.00429329	0.482637	205.8	262.61	275.69	123.31	125.63	110.19
G3BP1	0.000545103	0.483009	1122.28	1073.86	1235.66	567.91	601.89	487.79
EIF6	0.00183591	0.483036	840.43	976.75	775.07	434.14	426.83	391.18
FSCN1	0.00142339	0.483777	177.79	216.03	217.95	104.39	97.14	94.43
EXOC4	0.00206163	0.483872	752.25	655.05	596.37	295.07	353.05	321.4
GADD45A	0.000708614	0.48412	1058.99	1255.91	1215.07	596.76	589.41	522.76
LOC419924	3.20475e-05	0.484287	4208.57	4315.74	4288.99	2146.14	2191.64	1867.54
RPL22	0.00165735	0.484339	6061.38	7460.85	6324.17	3022.98	3485.04	3104.37
LIMA1	0.00368301	0.484439	223.74	180.19	173.15	100.68	91.27	87.61
HS2ST1	0.000573455	0.484994	103.09	93.3	86.83	43.93	45.28	48.15
OSTF1	0.0213646	0.485119	135.71	114.99	177.69	56.8	83.63	67.39
NUBP2	0.00243333	0.485583	298.78	230.23	276.62	128.04	128.83	134.33
PDGFC	0.0137326	0.485634	189.62	286.83	228.01	109.91	107.44	124.76
LOC768920	1.66383e-05	0.485685	109.31	105.88	111.03	54.96	54.06	49.42
HIRA	0.000920719	0.486029	344.6	406.88	383.41	162.14	205.77	183.68
TCF3	0.0131022	0.486148	134.49	191.13	146.89	68.83	92.84	68.04
ATP5G3	0.000371531	0.486302	8127.24	8398.69	8398.01	4356.91	4466.46	3297.18
DNTTIP1	0.0094092	0.486822	439.78	325.32	334.05	180.08	149.77	205.24
METTL7A	0.00887865	0.486984	399.95	572.68	528.2	213.93	257.26	259.69
PDDC1	0.000557638	0.48706	414.68	485.16	457.2	240.23	203.17	217.56
MRPS34	0.00482425	0.487138	458.08	587.24	612.26	261.31	298.48	247.68
SSBP1	4.06493e-05	0.487749	2096.92	2164.44	2116.76	936.76	1062.46	1111.7
TXNDC12	0.00211693	0.48777	464.19	584.84	575.67	262.04	275.7	254.74
LOC421235	0.0190291	0.487778	122.83	109.75	169.16	66.25	64.81	64.9
LOC770490	0.00210642	0.488052	729.2	610.78	584.96	288.76	335.61	315.1
MRPL41	0.000695101	0.488424	1106.93	925.76	1006.78	471.17	488.26	525.12
CUTC	2.46456e-05	0.488887	387.28	390.98	398.78	191.37	206.58	177.49
POP4	0.00134863	0.489679	472.08	384.78	406.62	199.83	199.85	219.02
BRE	0.00518985	0.489871	149.62	126.89	174.16	77.79	72.86	70.12
LOC768507	0.0202231	0.489922	287.49	181.9	215.29	110.25	113.59	111.6
SUMO3	0.000825798	0.490033	1806.4	2135.47	2088.09	890.07	1041.3	1023.51
LOC396411	0.00021619	0.490175	9176.64	10349.4	9684.31	4447.93	5101.85	4768.38
PSMA1	0.000115435	0.491155	3686.45	3387.16	3338.77	1613.95	1747.04	1753.1
LOC429030	0.000325655	0.491336	105.21	112.42	113.04	51.18	62.4	48.89
ZNF276	0.000477689	0.491628	182.73	182.86	158.16	87.92	88.21	81.36
RPS15	0.000226749	0.492035	8927.81	10192.2	9330.12	4550.31	4821.97	4626.15
KIAA0415	0.00331808	0.492168	429.96	347.29	343.79	172.11	173.32	206.31
NUP35	0.00252257	0.492976	493.32	546.66	630.81	296.76	272.82	254.08
RCJMB04_1f4	0.000405141	0.493072	213.31	221.36	235.76	116.57	119.86	94.14
LGTN	0.015592	0.493634	1056.68	707.71	810.98	399.76	389.42	482.11
FOXRED1	0.000211363	0.493643	203.36	182.12	197.31	100.48	99.95	87.26
RGS14	0.0035211	0.493688	320.48	275.35	245.43	139.39	125.13	150.8
MRPL23	0.000312838	0.493823	1256.44	1388.01	1445.82	634.44	697.17	688.26
CCT5	0.000158304	0.493848	2173.93	1939.02	2151.32	1055.43	1002.42	1035.75
RARRES2	0.00158556	0.494646	644.81	746.86	722.45	308.66	418.57	318.51
YIPF6	0.000160635	0.494695	108.4	122.21	112.45	58.09	56.59	55.03
C11orf60	0.0100707	0.496109	364.15	352.75	259.6	136.06	167.24	181.15
DAB2IP	0.00442512	0.496576	192.45	146.25	163.6	80.59	93.72	75.12
TCP1	0.000242481	0.496677	5085.74	4596.74	4550.78	2528.61	2239.2	2301.52
APBB1IP	0.0116132	0.4968	294.85	371.82	259.84	133.72	150.84	175.73
RCJMB04_33d2	0.00149712	0.497004	808.66	694.52	665.03	346.78	338.23	392.6
MESDC2	0.00372523	0.497081	280.66	304.88	234.87	149.32	141.19	117.3
SOAT1	0.00460763	0.497757	540.14	680.09	520.4	282.98	304.66	278.77
LOC422442	0.0106167	0.498138	227.16	198.13	157.44	111.61	89.9	88.77
MON1A	0.00396962	0.49815	465.24	353.25	381.51	197.32	198.16	202.3
C6orf106	4.00929e-05	0.498839	475.66	459.68	438.87	219.06	230.98	235.47
PGS1	0.000145646	0.498998	149.7	135.78	148.83	73.94	67.38	75.4
MRPS2	0.00032956	0.499236	486	428.43	447.55	206.88	231.5	241.57
NXN	0.0118702	0.499294	167.69	144.87	112.42	66.97	74.74	70.48
COL18A1	0.000270116	0.499313	2627.42	2623.65	2952.96	1371.8	1415.48	1309.1
NUDT5	0.00555504	0.499565	134.08	175.77	138.32	80.97	68.19	74.73
NDUFS1	0.000210622	0.499666	242.93	260.61	260.37	140.88	127.61	113.21
TPK1	1.86518e-05	0.49974	175.63	185.63	176.76	87.56	87.55	93.76
RAB24	0.000406676	0.499996	436.88	427.39	488.6	241.09	212.88	222.46
RHOT1	0.00133131	2.00052	345.81	403.2	318.97	668.2	785.76	682.56
ST3GAL5	0.00077747	2.00211	58.24	74.17	61.81	130.55	120.27	138.03
SEMA6D	0.00107167	2.00314	1298.9	1335.11	937.7	2337.06	2508.02	2309.57
FAM135A	0.00361473	2.00541	54.09	46.46	39.89	98.29	81.07	102.28
TLL1	0.0410206	2.00669	87.46	137.47	54.58	157.43	226.01	177.45
DNM1L	0.005224	2.00827	60.99	55.87	47.61	128.38	99.08	102.84
C16orf61	0.00585345	2.00837	312.91	274.74	293.07	529.75	541.39	697.67
TFDP2	0.00908695	2.01102	76.31	96.57	81.24	204.42	153.19	153.43
RYR1	3.1101e-05	2.01122	119.97	108.72	119.67	228.27	241.92	230.44
KPNA3	0.00115309	2.01211	105.88	85.12	125.19	222.47	203.21	210.53
AKAP9	0.00209042	2.01295	107.69	122.89	79.74	201.79	199.38	223.49
FGF13	0.00553958	2.01447	59.61	63.36	69.9	146.65	107.39	134.49
LOC422347	0.00100436	2.01699	315.65	377.45	268.02	625.84	624.99	687.74
FBXL3	0.000420668	2.02068	345.04	370.88	297.88	638.07	691.12	719.38
RBM13	0.00232886	2.02086	341.38	333.1	293.55	614.41	599.2	742.64
TRIP12	0.00114402	2.0228	94.14	118.01	91.32	197.65	222.71	193.5
PLA2G7	0.0127124	2.02545	46.3	49.96	54.24	99.97	82.11	122.75
GNPTAB	0.00306562	2.02639	332.12	452.74	262.17	713.5	694.95	713.24
FGF1	0.0128083	2.02879	132.16	160.19	185.57	327.89	260.35	381.36
CAB39	0.000342117	2.02915	679	646.27	558.26	1359.89	1214.67	1247.4
SMOC2	0.0152249	2.03114	122.66	203.68	113.87	281.86	267.42	344.85
GAK	0.0010449	2.03365	77.45	77.8	73.25	172.54	141.98	150.17
AER61	0.00478099	2.03551	61.75	87.01	64.42	143.75	162.77	127.41
ATXN7L1	0.00212125	2.03844	179.65	166.5	156.15	381.04	299.17	343.7
MPP1	0.00993425	2.03847	457.71	476.42	481.87	979.07	1136.73	770.68
CCDC21	0.00835179	2.04037	80.38	63.5	59.76	128.19	122.77	164.54
HSPBAP1	0.00275858	2.0408	156.58	185.22	178.1	308.4	354.09	398.52
ADIPOR2	0.00203446	2.04253	355.06	432.03	347.69	678.19	803.03	836.6
PLDN	0.0129598	2.04459	69.03	89.76	75.57	171.32	124.21	183.64
MAPRE2	0.00353106	2.04884	703.72	695.14	608.82	1259.83	1262.65	1590.93
PPM1B	0.00110533	2.04944	49.95	45.81	39.36	86.61	88.64	101.67
UBE2Z	0.00390058	2.05195	51.06	45.85	53.81	111.58	86.08	111.61
ARHGEF18	3.24253e-05	2.0538	139.45	143.77	134.6	299.21	278.94	279.97
C10orf137	0.000863662	2.05475	156.27	149.06	130.65	324.14	300.59	271.1
RBM33	0.000250577	2.0552	105.96	83.59	94.89	201.21	185.13	198.24
PAIP2	0.000128108	2.05651	1364.76	1162.42	1352.27	2611.25	2791.53	2575.33
HBP1	0.000901287	2.05659	65.58	54.67	55.92	108.67	125.37	128.27
RCJMB04_2d20	0.00428749	2.06361	192.15	165.27	156.66	299.51	361.08	400.27
C18orf22	0.00017458	2.06433	158.52	135.53	154.11	324.61	308.65	291.89
LYRM7	3.36298e-05	2.06895	181.63	179.35	197.67	400.33	374.01	381.48
C21orf66	0.00122969	2.07261	128.2	106	105.96	254.55	210.54	239.93
TSEN2	0.00274126	2.07418	72.4	80.75	73.32	174.7	133.86	161.18
GNAS	0.00140669	2.07661	235.13	302.95	208.31	478.68	539.03	532.25
TTLL7	0.00528844	2.07675	76.03	79.11	63.48	166.81	124.63	162.58
LOC418607	0.000497424	2.07703	233.53	215.62	198.56	487.01	419.08	439.22
MAFA	0.00176769	2.0808	117.41	112.09	134.35	281.42	224.8	250.88
EFR3A	0.000766108	2.08435	65.82	72.07	65.91	156.77	131.64	136.38
LOC770510	0.0107001	2.08575	59.84	90.19	53.13	134.97	124.99	163.78
USP9X	0.00430521	2.08621	127.13	135.6	85.39	238.13	218.24	269.88
CREBL2	7.16957e-05	2.08773	94.57	103.44	107.92	208.91	206.47	223.32
RDX	0.0407747	2.08815	295.79	200.58	153.66	456.15	334.26	566.95
IRF2	4.84606e-05	2.09177	330.59	330.99	295.16	644.57	662.87	693.84
OXR1	0.000230439	2.09422	123.71	111.97	109.37	230.05	258.71	233.85
BBOX1	0.00416373	2.09543	321.21	355.17	311.98	732.73	766.17	572.14
GJD3	0.0127093	2.09805	139.6	181.11	197.7	387.5	417.13	283.02
NKTR	0.000188752	2.10079	234.18	250.7	199	464.27	501.11	471.31
SPRED2	0.00959901	2.10563	69.81	94.66	91.81	194.42	142.78	202.43
C5orf15	0.00909401	2.10626	398.03	674	326.74	1014.72	1000.56	930.89
FBXL5	0.0449496	2.10978	225.25	219.48	204.4	341.86	409.61	618.05
MAPK9	0.0030853	2.1109	470.51	623.18	370.71	1010.85	1112.11	968.24
RAF1	9.59956e-06	2.11151	130.17	117.65	116.46	258.11	252.45	258.62
TACC2	0.000642839	2.11307	294.58	249.87	238.71	531.95	600.84	522.08
FVT1	0.00071348	2.11549	56.24	56.43	51.33	121.3	103.13	122.51
CHAC2	0.00911585	2.11665	62.39	50.42	47.5	91.82	132.45	115.05
C1R	0.000508592	2.11925	169.23	184.36	137.47	345.96	327.79	366.93
SRP19	0.00102062	2.11996	262.92	229.69	187.69	500.59	440.46	501.16
PSAP	9.25979e-05	2.12445	1217.97	1067.16	1103.57	2339.29	2328.25	2531.57
MTF1	0.000666559	2.12772	190.93	183.43	145.05	349.33	358.65	397.18
CUL5	0.00986154	2.12819	58.15	41.89	46.93	118.68	111.32	82.78
SAT1	0.00220321	2.12885	740.36	670.12	668.6	1293.49	1671.57	1460.98
SGK1	0.0046891	2.13152	1064.44	945.37	834.22	2342.87	1983.09	1736.16
CTSL2	0.00035509	2.13182	1508.44	1137.61	1218.17	2674.58	2689.55	2873.69
ME1	0.00521388	2.13205	218.06	288.74	205.64	462.91	467.53	588.52
SURF2	0.0269431	2.13615	264.75	228.54	285.55	683.61	394.76	585.35
CHCHD7	0.00085033	2.13703	1176.2	989.78	868.33	2247.02	1978.54	2258.85
RABEP1	5.2722e-05	2.14009	200.51	223.94	194.5	425.1	442.52	456.99
STRN3	0.000338625	2.14551	196.37	213.1	181.01	395.83	415.72	455.33
USP47	2.17869e-05	2.14604	279.97	310	289.42	617.17	652.55	617.49
KLHDC1	0.0116336	2.14611	88.6	90.79	85.13	152.49	183.99	231.21
ZRF1	0.000134595	2.14738	508.62	480.97	397.82	963.89	997.74	1017.66
LOC417013	0.0114887	2.15007	73.82	63.71	72.1	131.99	132.69	186.04
VCPIP1	0.000919373	2.15053	167.21	164.53	133.42	355	299.62	345.72
IQCB1	0.00331806	2.15146	52.19	56.89	60.47	134.82	101.73	128.23
CASP8AP2	0.000154512	2.15271	103.55	119.89	92.12	226.87	231.94	220.5
LOC415374	9.2297e-05	2.15364	66.09	57.4	66.5	130.14	136.7	142.33
ARMC1	0.0315575	2.15674	34.84	32.45	37.15	71.26	98.11	55.88
FGF7	0.00546881	2.15785	128.2	88.85	98	196.7	261.38	221.75
VEZF1	0.00560392	2.1619	88.39	90.68	76.95	179.34	156.6	217.55
LOC421693	0.00370822	2.16761	164.7	133.77	119.77	278.91	278.93	348.74
YAF2	0.000731087	2.17067	137.61	166.46	119.91	303.7	288.77	327.85
VPS13D	0.000398349	2.17076	97.82	122.47	103.43	225.01	251.9	225.81
OBFC2A	0.00599645	2.1718	194.32	204.58	205.74	487.26	476.41	349.49
SLC9A8	0.000686966	2.17623	202.76	157.39	138.63	358.11	376.92	350.43
KIAA0368	0.00143269	2.17779	283.27	241.44	256.5	516.06	545.79	639.46
LOC422694	0.000212517	2.1892	93.59	86.41	81.05	183.01	183.59	204.89
ZCCHC11	9.97613e-05	2.19015	57.79	57.18	52.32	129.57	120.44	116.38
MIA3	0.00153048	2.1998	179.84	203.24	128.42	346.8	381.91	396.49
SLC25A43	0.00262806	2.20763	110.09	132.52	116.87	303.48	257.01	233.11
RCJMB04_3l24	0.00138009	2.20856	389.66	339.72	301.66	821.9	785.52	669.69
PHF3	0.000474782	2.20865	108.71	99.65	84.14	232.68	205.23	208.12
DBT	0.000314362	2.21066	66.29	51.75	69.89	144.68	138.02	132.75
DUSP1	0.0214202	2.21809	602.66	422.91	601.49	1535.38	1097.84	975.74
INPP5K	0.00013183	2.22119	85.5	80.58	72.85	187.06	167.69	175.96
EIF2C4	2.59454e-05	2.2213	326.4	381.6	325.54	760.88	759.34	775.58
RCJMB04_6i4	7.38373e-05	2.22216	568.34	542.12	466.01	1139.61	1150.57	1212.99
SLC38A2	0.00850929	2.2227	283.35	322.07	233.14	747.46	592	524.41
IFRD1	0.000482639	2.22763	576.23	683.64	523.23	1427.14	1261.9	1283.04
ACSL4	0.000339904	2.22838	158.12	165.78	148.96	366.16	368.88	318.67
RCJMB04_2k24	0.000730016	2.2318	99.22	119.58	77.57	228.33	211.96	221.15
SLMAP	0.000461953	2.23321	112.95	124.11	84.24	231.46	240.74	245.33
DCBLD1	0.00242124	2.23465	260.16	161.8	158.32	418.97	424.48	453.27
ZFAND1	0.00057109	2.23956	119.86	94.52	103.33	251.44	215.79	244.3
KRR1	0.000283099	2.24017	107.39	119.96	120.94	249.36	248.29	282.58
SPON2	0.0056631	2.24331	136.58	124.64	105.93	232.21	267.56	323.86
ATP6AP1	0.000170941	2.26073	186.67	185.39	164.52	392.67	434.11	386.28
ZFX	0.000327825	2.26259	377.9	356.24	316.48	860.34	761.52	755.26
IQWD1 /// LOC768433	0.000518282	2.27327	58.34	56.02	60.89	139.54	118.51	140.34
SLC35B3	0.000802597	2.27499	27.84	34.19	22.92	62.42	61.94	68.9
ZC3H15	4.26055e-05	2.27644	172.35	192.04	161.18	413.21	389.69	393.53
DNAJC1	0.00594095	2.28227	312.85	356.86	253.14	641.81	627.5	836.88
LOC395193	0.0141553	2.2854	124.55	128.17	275.06	400.34	441.56	364.29
PDPK1	0.0026321	2.28798	125.91	130.78	94.41	298.4	231.46	273.45
USP45	0.00461836	2.28803	58.77	45.49	44.37	122.5	93.09	124.48
LOC417464	5.39307e-06	2.30558	182.03	168.36	183.12	408.51	419.96	401.58
IGF2R	0.00516547	2.30919	194.76	161.15	153.77	342.8	367.01	467.14
LOC768699	0.00159492	2.31319	125.31	173.5	129.01	291.95	344.91	352.77
LOC395211	0.00285293	2.32261	411.03	373.23	398.75	1073.53	850.16	823.98
MURC	8.25012e-05	2.32302	101.56	85.27	100.15	215.18	217.88	233.6
NAT13	0.033465	2.32458	52.38	58.96	130.05	211.64	207.25	142.24
RCJMB04_1j22	0.000214032	2.32756	1284.68	1306.07	1184.97	2986.33	3111.73	2690.17
C1orf142	0.0211968	2.33087	140.57	132.44	129.11	259.94	268.34	409.01
PPAP2A	0.000619058	2.33612	836.35	686.06	554.14	1712.8	1581.68	1556.6
RCJMB04_16k12	0.000230563	2.34269	226.06	215.65	174.18	482.49	453.95	506.4
KIAA0802	0.000273619	2.34655	50.14	38.27	42.45	103.74	95.85	107.48
RABGGTB	7.83563e-05	2.34668	90.71	88.31	112.72	227.18	226.19	231.25
KIF13A	0.00160955	2.34735	99.1	99.58	87.72	194.81	251.83	225.64
ZNF618	0.000803787	2.3483	44.8	67.58	49.06	127.66	132.22	119.23
ADRBK2	0.0150679	2.35003	152.19	266.55	147.93	465.59	515.66	350.44
GATSL1	0.00589764	2.35547	355.98	312.44	362.49	677.72	780.33	970.23
C8orf22	0.00370261	2.35741	129.75	107.21	81.08	285.81	220.92	243.02
ZRANB1	0.0119734	2.35846	43.45	39.4	51.81	88.29	96.97	132.33
SH3GLB1	0.00074943	2.35942	309.56	276.66	335.59	740.82	646.24	787.88
RCJMB04_7g14	0.00211872	2.37373	1089.29	1211.34	1167.51	2386.12	2695.83	3150.47
SPAG9	0.00113897	2.3778	72.81	71.23	66.1	174.93	143.97	180.77
FOXK2	9.09764e-05	2.38346	283.23	344.41	284.19	749.37	731.92	692.02
KBTBD8	9.86939e-05	2.40139	66.59	83.33	65.16	171.22	177.3	167.97
RCJMB04_5j9	0.000141132	2.40193	212.08	220.91	188.22	523.23	505.85	463.02
LOC421311	0.000480295	2.40265	400.01	410.27	366.41	1000.32	986.44	840.42
VPS24	3.4227e-05	2.40339	258.4	236.75	269.27	586.08	614.16	636.96
LOC772074	0.00535426	2.40547	108.68	112.09	114.57	320.23	264.85	221.57
C20orf43	0.000348223	2.40946	676.44	477.7	484.72	1320.56	1279.89	1348.32
METAP2	0.000147279	2.42694	62.32	81.17	73.73	178.68	182.29	166.21
PPM1A	0.00103945	2.42926	114.74	94.24	119	296.87	259.88	240
SQRDL	0.000388117	2.43049	131.72	86.16	110.49	256.82	275.58	265.7
MBP	0.0153981	2.44548	142.47	471.07	553.46	943.3	853.67	1056.9
GGPS1	0.00190296	2.44657	203.37	182.09	219.3	488.91	562.17	428.51
RCJMB04_3m23	0.00927009	2.44726	203.92	224.01	449.7	670.9	802.8	674.09
DNAJB6	0.00421754	2.45186	57.22	54.7	68.82	131.49	135.51	176.15
ITFG1	0.000498254	2.45494	386.6	405.95	328.59	915.6	836.44	1000.29
10-Sep	0.00280717	2.45717	95.36	130.44	102.5	289.7	291.8	225.19
AZI2	8.51111e-05	2.4579	41.85	44.74	46.78	116.21	103.39	108.21
CUBN	7.73439e-05	2.46151	39.2	45.73	44.47	100.5	106.33	111.69
CTDSPL	0.000667275	2.46678	1101.33	1067	827.23	2314.14	2360.47	2714.77
ROCK2	0.00274533	2.47614	201.11	131.35	161.45	467.97	366.22	388.8
PARP11	0.000176492	2.47659	82.6	97.99	75.96	216.54	220.35	198.48
NDUFB4	0.00706048	2.47883	102.76	85.4	95.09	274.48	244.82	182.83
CCDC93	2.92862e-05	2.48366	155.68	163.12	135.94	386.46	379.58	363.38
C20orf23	0.000312813	2.48367	107.81	109.35	82.38	265.69	243.89	234.38
RNF7	0.00147604	2.48754	59.36	54.16	54.18	160.12	127.34	129.7
GCLC	0.000255226	2.49457	59.12	60.85	64.29	156.97	163.63	139.05
RMND5A	0.00354022	2.49524	214.31	237.13	210.58	479.09	518.71	654.1
P2RX5	0.000175817	2.51638	174.78	125.48	128.8	363.49	361.07	355.12
LOC768499	0.00101032	2.51828	128.4	144.11	129.86	330.14	381.17	301.97
UBE2Q2	0.00685521	2.52372	55.49	61.68	52.96	126.26	126.67	176.43
JPH3	0.00161606	2.53384	129.36	184.39	127.56	362.42	338.81	416.98
TRIM63	0.000389251	2.53922	1875.69	2014.13	2207.05	4793.78	5005.48	5682.04
LOC776458	0.00144127	2.54036	45.11	70.76	66.25	171.72	148.83	142.1
TDRD3	0.000947223	2.55024	93.92	90.59	75.54	216.46	198.9	247.83
LONP2	0.00265626	2.56032	239.97	223.22	209.92	504.83	676.01	542.54
PROSAPIP1	0.00526024	2.5813	92.92	119.57	98.04	258.02	223.04	320.51
LOC425965	0.000271461	2.59732	78.59	99.6	68.21	202.44	222.03	215.51
TCP11L2	0.000384488	2.60172	203.15	195.06	149.95	462.27	516.04	447.85
AGXT2	0.000258824	2.60794	103.14	106.51	92.29	264.87	282.92	239.65
HCFC2	0.000497706	2.6114	109.05	139.96	121.06	305.89	356.19	304.32
SLAIN2	7.79773e-05	2.61466	198.35	216.96	195.04	512.02	569.19	514.65
LARP2	0.00261071	2.61539	55.7	53.1	48.4	149.89	112.07	149.18
C18orf8	0.0069572	2.61608	141.12	101.6	120.19	278.39	281.46	389.55
AGTR1	5.43519e-05	2.62102	60.82	58.98	61.9	155.51	169.19	151.54
C2orf13	1.89316e-05	2.63556	68.34	61.04	55.37	159.06	161.88	165.98
FOXO1A	0.000726428	2.64329	124.68	151.28	143.88	376.69	406.4	326.67
PXK	0.00126832	2.64526	199.76	145.5	155.64	474.1	382.59	468.32
RCJMB04_1i20	8.89096e-05	2.64732	129.93	176.79	142.13	406.65	384.81	396.79
SELO	1.17577e-05	2.65507	80.88	80.86	95.01	224.8	224.76	232.13
C1orf115	0.00045018	2.65716	96.46	95.09	92.69	231.06	280.4	243.81
CCDC126	0.000273012	2.66423	51.11	70.93	57.37	154.75	152.31	170.93
GTF2H1	0.0131543	2.67344	61.85	51.73	48.78	135.47	113.92	184.67
TBC1D4	0.0253007	2.68644	90.86	96.65	59.84	225.45	153.34	285.7
LOC769019	0.000177302	2.70962	267.59	188.76	242.24	594.38	652.21	646.32
PDCD10	0.00213929	2.71781	62.59	64.26	54.09	181.48	174.83	135.45
RCJMB04_10c4	0.0129899	2.73712	58.66	40.12	42.16	138.5	93.29	153.98
METTL6	0.00801856	2.74394	293.34	193.84	190.87	479.1	658.33	723.1
KCTD20	0.0215104	2.74604	77.49	68.22	98.5	153.64	233.78	283.19
LOC770116	0.0271463	2.76143	143.81	127.66	144.97	492.67	248.61	408.69
CEBPB	0.010125	2.7718	855.69	285.89	482.2	1408.72	1343.49	1748.59
SPG20	0.00092598	2.77707	226.57	204.45	243.37	708.08	605.94	558.81
AKAP6	0.000127623	2.81603	171.83	127.03	145.18	441.93	410.1	398.4
KIAA1715	0.00133518	2.82399	172.83	173.65	143.26	458.67	399.96	524.39
TBC1D8	4.71783e-05	2.83284	87.8	90.76	105.78	263.94	282.93	258.62
STRN	3.02856e-05	2.83582	174.83	157.8	129.67	441.5	431.89	437.61
FABP5	0.00596931	2.87479	840.68	710.33	820.13	2614.56	2473.99	1727.99
MPP7	0.0160278	2.87837	168.22	132.87	125.85	536.99	371.76	320.14
DOPEY2 /// MORC3	0.000315643	2.88118	62.62	65.13	49.92	172.96	155.11	183.83
SRBD1	0.000123505	2.88861	106.03	106.42	86.41	265.98	297.11	300.2
UBE2D1	9.43979e-05	2.8908	531.25	558.21	638.06	1703.59	1745.52	1544.8
COPS2 /// LOC772358	0.000204717	2.89317	615.75	445.63	458.07	1536.76	1369.53	1489.73
NFE2L2	4.41465e-06	2.90719	290.31	315.02	279.57	882.71	848.17	841.69
C1orf26	0.00399137	2.91211	48.9	38.65	45.45	140.69	145.22	101.4
MOXD1	0.000518326	2.9133	605.63	375.79	369.52	1370.17	1309.4	1256.12
LOC427301	0.00106134	2.95168	193.59	203.62	129.72	525.84	457.67	571.82
BRWD1	3.06088e-05	2.98182	89.5	112.56	87.89	279.25	292.73	292.6
PON2	0.0422337	2.99481	375.52	347.76	412.74	858.79	897.98	1645.39
AYTL1	0.000473633	2.99986	187.75	134.24	115.27	441.78	404.88	465.06
SECISBP2L	0.000400994	3.00948	65.55	82.89	61.55	220.19	188.51	223.26
HDAC11	1.89724e-05	3.03944	151.81	125.48	139.83	413.21	441.14	413.46
RPS6KA6	0.0133598	3.11986	74.12	66.79	66.91	274.05	154.3	220.02
NRIP1	9.46346e-05	3.12049	260.32	207.32	229.04	670.3	753.15	750.53
USP32	0.000205027	3.15986	138.07	131.87	118.02	396.81	448.97	380.12
PLXDC2	0.000599	3.19718	103.53	88.95	86.45	257.13	316.42	318.24
C16orf70	0.000203727	3.23855	290.73	297.9	287.2	845.16	989.54	1001.72
RCJMB04_7i20	0.00196063	3.28271	234.81	245.85	399.58	811.51	1050.9	1027.16
PTPN4	7.0331e-05	3.49631	124.71	133.09	91.4	427.02	387.49	406.4
PSME4	1.08984e-05	3.58842	271.85	316.7	283.41	1062.64	1071.46	994.86
HPGD	0.00621012	3.60412	144.76	84.68	117.26	352.85	524.75	371.95
RB1CC1	0.000301473	3.63081	127.25	107.31	96.27	399.57	360.98	440.63
TMEM182	0.000863486	3.73716	172.61	139.36	241.76	784.46	631.63	653.29
MITF	0.00916342	3.79386	142.59	109.5	119.11	419.52	376.37	612.39
KIAA0157	0.00120214	3.8602	72.24	81.47	67.97	243.43	281.02	331.28

## Sheet: SLD-specific DEMs
Reporter Name	p-value	fold change	E14-1	E14-2	E14-3	7W-1	7W-2	7W-3
gga-miR-200b	0.00458446	0.00954404	3452.43	918.87	660.721	8.50637	17.9065	21.6129
gga-miR-205a	0.0113923	0.0510368	1662.18	648.951	392.485	65.9531	24.2839	47.747
gga-miR-429	0.0219902	0.0798298	408.652	148.807	137.725	20.7482	19.4705	15.2776
gga-miR-200a	0.085602	0.160657	170.833	42.6854	38.3442	16.5585	13.5288	10.3761
gga-miR-205b	0.0732404	0.172524	360.619	120.765	98.8565	56.4436	9.19057	34.4712
gga-miR-31	0.0197853	0.25364	51.8606	34.2361	21.3311	9.51532	10.8714	6.86123
gga-miR-1576	0.00927697	0.398575	7254.31	5012.74	4747.02	2547.08	1989.36	2244.95
gga-miR-1612	0.0869259	0.43051	29.785	21.5314	48.7281	8.8309	14.4211	19.8181
gga-miR-10b	0.0998433	0.456543	94.2026	159.588	219.321	70.1673	77.04	68.7886
gga-miR-3538	0.0525156	0.460447	36.7297	44.9743	69.1006	16.7763	28.9384	23.7228
gga-miR-3537	0.0543367	0.464879	33.3731	26.5165	20.7273	10.4688	8.78499	18.2233
gga-miR-1777	0.0141254	0.489372	13530.7	13571.6	9491.93	6669.62	5269.48	5969.06
gga-miR-1763	0.0517517	0.526012	320.34	185.827	244.177	165.873	119.857	108.961
gga-miR-1552-5p	0.0708477	0.534016	80.4203	136.917	76.2903	44.5203	64.8494	47.4319
gga-miR-1584	0.0637771	0.557021	1150.62	840.747	689.595	499.596	488.64	505.119
gga-miR-19b	0.0676289	0.630965	156.918	205.917	128.24	120.446	91.8446	97.5607
gga-miR-15c	0.0380801	0.631652	502.389	385.654	436.081	228.049	278.948	329.388
gga-miR-15b	0.0451855	0.705487	311.964	413.25	319.047	225.248	268.324	243.14
gga-miR-128	0.0861019	1.28964	1540.12	1917.81	1906.41	2407.51	2139.88	2370.66
gga-miR-1787	0.0836169	1.38429	27.2899	19.3264	19.7542	29.883	27.4134	34.5794
gga-miR-100	0.0236288	1.711	778.686	1017.48	895.285	1586.76	1757.86	1260.44
gga-miR-1621*	0.0756809	1.75349	22.7392	37.1254	29.3323	63.0795	55.5485	37.7782
gga-miR-1456*	0.096572	1.98125	16.7525	10.9127	13.0316	35.9547	16.0704	28.6054
gga-miR-1636	0.0626566	2.07937	32.8711	24.1559	22.8368	45.2576	40.447	80.362
gga-let-7d	0.0186711	2.29437	81.2114	96.4183	84.2482	182.994	242.364	175.486
gga-miR-187	0.00222495	2.60545	26.3	23.7456	31.8955	64.8581	73.759	74.8767
gga-miR-10a	0.089641	3.00769	67.9199	36.8112	62.862	111.945	95.143	296.981
gga-miR-3523	0.00208753	5.74997	23.4169	22.6907	17.0099	136.336	136.808	89.7793

## Sheet: normal-specific DEMs
Reporter Name	p-value	fold change	E14-1	E14-2	E14-3	7W-1	7W-2	7W-3
gga-miR-1623	0.00441043	0.151032	2476.09	2084.9	1544.17	343.352	198.024	380.702
gga-miR-1629	0.00360899	0.221556	556.721	928.27	734.695	188.111	170.053	133.621
gga-miR-1579	0.045673	0.297315	676.49	752.346	353.155	203.592	141.97	184.251
gga-miR-455-5p	0.0214421	0.312034	113.07	154.415	193.193	50.8769	41.4268	51.4436
gga-miR-1713	0.0265619	0.38339	114.68	165.754	106.943	34.5467	45.7115	68.2583
gga-miR-214	0.0921027	0.424883	49.3963	24.4717	35.6245	7.7426	18.7859	19.993
gga-miR-1581	0.010638	0.434371	22.7529	34.4399	26.2171	11.9011	13.7911	10.5385
gga-miR-1677*	0.0604887	0.494785	26.1431	42.7829	26.9716	21.449	14.4976	11.502
gga-miR-199	0.0911315	0.580251	274.502	398.791	358.678	128.694	252.193	217.916
gga-miR-126	0.0168724	1.95945	1937.51	2392.48	2867.74	5436.31	4578.27	4088.98
gga-miR-1652	0.0921971	1.9754	17.5154	16.7215	17.1365	43.7434	21.7232	36.0166
gga-miR-146c	0.00967378	2.00824	342.101	272.199	354.597	549.657	664.728	731.393
gga-miR-1602	0.0992325	2.13322	18.4373	13.1144	17.8084	42.7799	21.5469	40.9692
gga-miR-2188	0.075822	2.24676	91.5451	141.524	82.1022	317.243	250.412	140.457
gga-miR-146a	0.0572883	5.00437	91.8096	31.0097	134.824	455.994	452.084	381.266
